# Supplementary material for: Unveiling the glymphatic system’s role in brain aging: A comprehensive biomarker and modifiable intervention target
Source: Proc Natl Acad Sci U S A. 2026 Apr 27;123(18):e2516601123. doi: 10.1073/pnas.2516601123 (PMC13142974; doi:10.1073/pnas.2516601123)
Supplement: Supplementary file 2 — Dataset S01 (XLSX) [file pnas.2516601123.sd01.xlsx]

## Sheet: Dataset S1
Dataset S1. Characteristic of included and excluded individuals in UKB.
		Sample size	Age (mean±sd, years)	Male (n,%)	Townsend index (mean±sd)	Ethnicity (White, %)
Participants with DTI-ALPS in instance 2 (2014-2020)
DTI-ALPS	Total	40,488	64.02 ± 7.68	19,027 (46.99)	-1.88 ± 2.73	97.05
Healthy population for brain age model development in instance 2 (2014-2020)
Brain age model included DTI-ALPS	Total	40,374	64.01 ± 7.68	18,962 (46.97)	-1.88 ± 2.73	96.86
	Disease	27973	65.09 ± 7.56	13,338 (47.68)	-1.87 ± 2.73	97.2
	Healthy	12401	61.59 ± 7.38	5,624 (45.35)	-1.90 ± 2.73	96.69
Brain age model included ChP	Total	39874	63.98 ± 7.67	18,645 (46.76)	-1.88 ± 2.73	97.02
	Disease	27594	65.06 ± 7.56	13,093 (47.45)	-1.87 ± 2.73	97.18
	Healthy	12280	61.57 ± 7.38	5,552 (45.21)	-1.90 ± 2.73	96.67
Healthy population for organ age models development in instance 2 (2014-2020)
Total	Disease	39,543	65.71 ± 7.68	19,408 (49.08)	-1.85 ± 2.75	97
	Healthy	16,472	61.99 ± 7.49	7,664 (46.53)	-1.89 ± 2.73	96.6
Cognition	Excluded	5200	61.09 ± 7.74	2,449 (47.1)	-1.94 ± 2.67	95.86
	Included	11271	62.40 ± 7.34	5,214 (46.26)	-1.87 ± 2.75	96.95
Musculoskeletal	Excluded	4782	63.60 ± 7.56	2,201 (46.03)	-1.75 ± 2.81	96.22
	Included	11690	61.33 ± 7.36	5,463 (46.73)	-1.95 ± 2.69	96.76
Cardiovascular	Excluded	4422	62.81 ± 7.53	2,056 (46.49)	-1.79 ± 2.80	96.22
	Included	12050	61.68 ± 7.46	5,608 (46.54)	-1.93 ± 2.70	96.75
Pulmonary	Excluded	3258	63.94 ± 7.36	1,554 (47.7)	-1.79 ± 2.77	96.09
	Included	13214	61.50 ± 7.45	6,110 (46.24)	-1.92 ± 2.72	96.73
Participants in disease groups for brain age prediction
Nervous	Disease	261	64.58 ± 8.05	103 (39.46)	-2.26 ± 2.56	98.47
Mental	Disease	6428	62.68 ± 7.6	2,270 (35.31)	-1.61 ± 2.87	97.65
Cardiovascular	Disease	12789	66.63 ± 7.14	7,367 (57.6)	-1.86 ± 2.74	96.68
Pulmonary	Disease	830	67.03 ± 6.92	479 (57.71)	-1.23 ± 2.95	97.23
Musculoskeletal	Disease	7885	66.78 ± 6.84	2,974 (37.72)	-1.89 ± 2.71	97.68
Endocrine	Disease	2055	66.2 ± 7.24	1,326 (64.53)	-1.5 ± 2.92	92.51
Abdominal	Disease	1658	66.94 ± 7.49	840 (50.66)	-1.59 ± 2.89	96.2
Cancer	Disease	3665	67.53 ± 7.14	1,760 (48.02)	-1.98 ± 2.68	98.17
Survival and died individuals for brain age prediction
Brain	Survive	39904	63.96 ± 7.68	18,665 (46.77)	-1.88 ± 2.73	96.85
	Death	470	68.3 ± 6.36	297 (63.19)	-1.72 ± 2.83	97.87
Participants with both proteomics ( instance 0, 2006-2010) and brain IDPs data (instance 2, 2014-2020)
Brain	Excluded	35072	64.14 ± 7.63	16,495 (47.03)	-1.90 ± 2.71	96.83
	Included	5302	63.19 ± 7.91	2,467 (46.53)	-1.76 ± 2.83	96.85
Participants for GWAS analysis of BAG
Brain	Total	39392	64.01 ± 7.68	18,571 (47.14)
	Included	31612	64.27 ± 7.58	15,124 (47.84)
Participants with follow-up brain imaging in instance 3 (2019-2022)
Brain	Total	4368	64.21 ± 7.24	2,043 (46.77)
	Included	1364	59.73 ± 6.97	607 (44.50)
