# Supplementary material for: Unveiling the glymphatic system’s role in brain aging: A comprehensive biomarker and modifiable intervention target
Source: Proc Natl Acad Sci U S A. 2026 Apr 27;123(18):e2516601123. doi: 10.1073/pnas.2516601123 (PMC13142974; doi:10.1073/pnas.2516601123)
Supplement: Supplementary file 3 — Dataset S02 (XLSX) [file pnas.2516601123.sd02.xlsx]

## Sheet: Dataset S2
Dataset S2. Characteristic of included individuals in ADNI and TALENT study.
	Sample size	Age (mean±sd, years)	Male (n,%)
Participants in ADNI study for brain age prediction
Total	714	73.81 ± 7.73	340 (47.62)
Healthy	372	72.86 ± 7.45	148 (39.48)
Disease	342	74.84 ± 7.90	192 (56.14)
Participants in TALENT study for brain age prediction
Total	275	66.89 ± 6.14	164 (59.64)
Healthy	204	66.68 ± 6.20	123 (60.29)
Disease	71	67.51 ± 5.95	41 (57.75)
