# Supplementary material for: Unveiling the glymphatic system’s role in brain aging: A comprehensive biomarker and modifiable intervention target
Source: Proc Natl Acad Sci U S A. 2026 Apr 27;123(18):e2516601123. doi: 10.1073/pnas.2516601123 (PMC13142974; doi:10.1073/pnas.2516601123)
Supplement: Supplementary file 4 — Dataset S03 (XLSX) [file pnas.2516601123.sd03.xlsx]

## Sheet: Dataset S3
Dataset S3. Feature importance ranking for DTI-ALPS prediction based on five machine learning methods.
Importance ranking	XGBoost		LightGBM		CatBoost		Randomforest		SVR
	features	importance	features	importance	features	importance	features	importance	features	importance
1	Age	0.0478806	Sex	0.0549536	Age	0.0524548	Sex	0.132554	Age	0.155137
2	Sex	0.045647	Age	0.0529653	Sex	0.0403803	Age	0.123651	Sex	0.0794427
3	WHR	0.0101535	WHR	0.0117733	WHR	0.0118602	BMI	0.0203463	BMI	0.0200652
4	Employment_2	0.00712375	BMI	0.00662532	BMI	0.0056017	WHR	0.0151127	Arm fat mass	0.0150692
5	Trunk predict mass	0.00519534	Mean SBP	0.00471601	Mean SBP	0.00558167	Carotid IMT	0.013607	PEF Avg	0.00976187
6	Mean SBP	0.00484246	Mean Pulse	0.00456732	Ankle width	0.00466119	PEF Avg	0.013571	WHR	0.00951735
7	Mean Pulse	0.00453618	Ankle width	0.00446708	Long illness	0.003699	Heel BMD	0.0132424	Smoke packs	0.00874214
8	BMI	0.0042822	Walkpace_3	0.00377307	Walkpace_3	0.00351094	Mean Pulse	0.0131033	Walkpace_2	0.00850068
9	Hand strength	0.00377541	PEF Avg	0.00368075	Mean Pulse	0.00350628	Mean SBP	0.0129414	Mean Pulse	0.00669716
10	PEF Avg	0.0037544	Long illness	0.00338575	Trunk predict mass	0.00335233	Townsend index	0.012552	Birth weight	0.00632429
11	Ankle width	0.00366041	BodyFat Whole	0.00327759	Employment_2	0.00319754	Ankle width	0.0125424	Walkpace_3	0.00596526
12	Walkpace_3	0.00351035	Hand strength	0.00307354	PEF Avg	0.00258234	Arterial Stiff	0.0123319	PA min	0.00585562
13	BodyWater Whole	0.00317452	Snoring	0.00291143	Trunk fat mass	0.00253392	Leg fat percentage	0.0120762	Education_4	0.00543215
14	Carotid IMT	0.00310168	Trunk fat mass	0.00224012	BodyWater Whole	0.00252364	BodyFat Whole	0.0111101	Spread type_3	0.00538778
15	Leg fatfree mass	0.00306595	Carotid IMT	0.00222894	BodyFatFree Whole	0.00252332	Number unenthusiasm	0.0110322	Hand strength	0.00530167
16	Snoring	0.00301841	Ethnicity	0.00207786	Leg fatfree mass	0.00232211	StopAge Smoke	0.0109792	WhiteWineIntake Weekly	0.00525802
17	FEV1 Avg	0.0027927	Wears glasses age	0.00194806	Arm fat mass	0.00211233	Birth weight	0.0109233	MET WPA min	0.00520008
18	Trunk fat mass	0.00267942	StopAge Smoke	0.00182325	StopAge Smoke	0.00208626	Hand strength	0.0108707	PHQ4 score	0.00519075
19	Long illness	0.00265072	Comparative body size_3	0.00173441	Snoring	0.00202817	Mother deathage	0.0105967	StopAge Smoke	0.00469398
20	BodyFat Whole	0.00210842	Trunk predict mass	0.00167986	BodyFat Whole	0.00189915	Mean DBP	0.0105764	FEV1 Avg	0.00468296
21	Arm predict mass	0.00207238	Facial ageing_3	0.00155163	Smoke packs	0.00173762	Father deathage	0.0105689	Wears glasses age	0.00467728
22	Num Cigarette	0.00205617	Leg fatfree mass	0.0015399	Carotid IMT	0.00172301	Length manic	0.0103328	MVPA	0.00428871
23	Ethnicity	0.00189366	Birth weight	0.00151199	Body Impedance	0.00165287	FCV Avg	0.0102786	Ethnicity	0.00424209
24	Trunk fatfree mass	0.00187019	Num Cigarette	0.00150401	Ethnicity	0.00161741	FEV1 Avg	0.0102563	Ankle width	0.00418278
25	Wears glasses age	0.00186999	Smoke packs	0.00144936	Arm predict mass	0.00156173	Period unenthusiasm	0.0102129	Bread	0.00406009
26	Birth weight	0.00184532	Breastfed as baby	0.0013543	Num vehicles	0.00149831	Severity manic	0.0101106	Leg Impedance	0.00403179
27	Smoke packs	0.00168108	Num vehicles	0.0013354	Arm fatfree mass	0.00145364	StartAge Smoke	0.0101009	Mother deathage	0.00395591
28	Comparative body size_3	0.00157352	Arm fat mass	0.00126045	Num Cigarette	0.00133375	Num Cigarette	0.0100973	Long illness	0.0039532
29	BodyFatFree Whole	0.00154316	Number unenthusiasm	0.00107813	Trunk fatfree mass	0.00129563	Period depression	0.0100831	FortifiedIntake Weekly	0.00340656
30	Facial ageing_3	0.00148154	Num household	0.00103891	Number unenthusiasm	0.00111116	Wears glasses age	0.00983444	Arm Impedance	0.00340442
31	StopAge Smoke	0.00144944	Leg fat mass	0.000995743	Comparative body size_3	0.00110086	Number depression	0.00952495	Length manic	0.00340288
32	Number unenthusiasm	0.00144444	Coffee	0.000992566	Hand strength	0.00109986	Leg Impedance	0.00939692	Employment_2	0.00336902
33	Arterial Stiff	0.00131014	Weight change_3	0.000990459	Smoke peryear	0.0010376	Arm Impedance	0.00928856	Maternal smoking	0.00327586
34	Num vehicles	0.00130715	Arm fatfree mass	0.00097768	Trunk fat percentage	0.000860063	Trunk fat mass	0.00927235	Exposure smoke home	0.00326933
35	Coffee	0.00124047	Employment_2	0.00096627	FEV1 Avg	0.00084306	SRT	0.00911447	StartAge Smoke	0.00317564
36	Leg fat percentage	0.00120323	FortifiedIntake Weekly	0.000885803	Birth weight	0.000797883	Arm fat percentage	0.00865547	Ever nenthusiastic	0.00313593
37	Breastfed as baby	0.00118596	FEV1 Avg	0.000865061	Facial ageing_3	0.000785451	MET WPA min	0.00847345	Pork_1	0.00277396
38	FortifiedIntake Weekly	0.00117593	Time computer	0.00078952	FortifiedIntake Weekly	0.000690891	PA min	0.00842183	PA days	0.00277167
39	Num household	0.00116031	Length manic	0.000785767	Num household	0.000588072	Bread	0.00786112	Townsend index	0.00275803
40	Period depression	0.00115037	StartAge Smoke	0.000761752	Leg Impedance	0.000556883	Leg fat mass	0.00775748	Tea	0.00273156
41	Arm fatfree mass	0.00112684	Trunk fatfree mass	0.000737185	Health rating_3	0.000514827	MET MPA min	0.00769014	Num household	0.00258591
42	Leg fat mass	0.00109667	Arm predict mass	0.000735391	Wears glasses age	0.000507648	Body Impedance	0.00764785	family visits_3	0.00249905
43	Weight change_3	0.00108748	Leg Impedance	0.000707345	Arm Impedance	0.000505706	Number sexual partners	0.00763538	Processed meat_2	0.00247846
44	BodyFat Percent	0.00101699	Period depression	0.000683913	Breastfed as baby	0.000487729	RedWineIntake Weekly	0.00724556	Leg fatfree mass	0.00247093
45	Mother deathage	0.000995942	Leg fat percentage	0.000679786	FCV Avg	0.000472036	BeerIntake Weekly	0.00667265	Arm fatfree mass	0.00246915
46	Arm Impedance	0.000985639	Arterial Stiff	0.000626367	Period depression	0.000439452	Age sexual intercourse	0.0066599	Body Impedance	0.0023992
47	Heel BMD	0.000958643	RedWineIntake Weekly	0.000607078	Arterial Stiff	0.000418881	Neurotic score	0.00665721	Nap_2	0.0022497
48	Arm fat mass	0.000956134	Mean DBP	0.000567386	Length manic	0.000417735	WhiteWineIntake Weekly	0.00663492	Beef_2	0.00223736
49	FCV Avg	0.000935391	Period unenthusiasm	0.000554412	Exposure smoke out	0.000379137	MET VPA min	0.00657858	Private healthcare_3	0.00221934
50	Trunk fat percentage	0.000928443	SRT	0.00055077	Mean DBP	0.000376045	Trunk fat percentage	0.0065127	Snoring	0.00221067
51	Leg Impedance	0.000895245	Heel BMD	0.000538296	SpiritIntake Weekly	0.000353487	SpiritIntake Weekly	0.0064294	Num Cigarette	0.0021981
52	RedWineIntake Weekly	0.000887207	FCV Avg	0.00050579	Leg fat mass	0.000344014	Leg fatfree mass	0.00628406	Hot drink_3	0.00218271
53	SRT	0.000875176	BodyWater Whole	0.000505641	Coffee	0.000319251	PA days	0.0062442	Salt_2	0.00201705
54	Length manic	0.000852169	Walkpace_2	0.000501143	Time computer	0.000313691	BodyFat Percent	0.00616965	Frequency sunlamp use	0.00198187
55	Arm fat percentage	0.000846606	Oily fish_1	0.000498734	BodyFat Percent	0.00027192	Tea	0.00562781	Number depression	0.00192659
56	Severity manic	0.000835051	Exposure smoke out	0.000491238	Weight change_3	0.000259638	Arm fat mass	0.0051716	Trunk fat percentage	0.00188854
57	Mean DBP	0.000784937	Arm fat percentage	0.00046853	RedWineIntake Weekly	0.000218983	Time outdoors summer	0.00509767	Faster than speedlimit_2	0.00181779
58	Bread	0.000783602	BodyFat Percent	0.000467251	BeerIntake Weekly	0.000206738	Water	0.00500342	Water	0.00180827
59	Father deathage	0.000782611	Alcohol frequency_1	0.000463575	Age sexual intercourse	0.000200023	OtherAlcoholIntake Weekly	0.00480099	Dried fruit	0.00170875
60	Period unenthusiasm	0.000772069	OtherAlcoholIntake Weekly	0.000459502	Alcohol frequency_1	0.000197063	Cereal	0.00465637	Leg fat mass	0.00168556
61	Time computer	0.000766893	Father deathage	0.000429593	MET MPA min	0.000187954	Coffee	0.00464559	Fresh fruit	0.00166437
62	StartAge Smoke	0.000761704	Time outdoors winter	0.000424124	PA days	0.000185299	Raw vegetable	0.00461436	Milk type_3	0.00165962
63	OtherAlcoholIntake Weekly	0.000711125	Mother deathage	0.000422808	StartAge Smoke	0.000178773	FortifiedIntake Weekly	0.00460397	Cereal	0.00163786
64	Time outdoors winter	0.00066616	Arm Impedance	0.000419817	Oily fish_1	0.000174077	Fresh fruit	0.00431159	RedWineIntake Weekly	0.00157497
65	Oily fish_1	0.000632546	Birth weight known	0.000418864	Length phone use_4	0.000171043	Time TV	0.00429049	Weekly usage phone_2	0.00156513
66	Age sexual intercourse	0.000623287	Chronotype_4	0.000392036	Tea	0.000170563	Time computer	0.00406429	MET VPA min	0.00151853
67	Alcohol frequency_1	0.000621344	Beef_2	0.000373837	SRT	0.000165542	Cook vegetable	0.00400702	family visits_2	0.00149742
68	Tea	0.000620716	SpiritIntake Weekly	0.000351708	Bread	0.00016278	Time outdoors winter	0.00400454	Wears glasses	0.0014655
69	Walkpace_2	0.000600213	Bread	0.000347837	MET WPA min	0.000150805	PHQ4 score	0.00369148	Coffee	0.00140489
70	Neurotic score	0.000580103	Milk type_3	0.000344403	Mother deathage	0.000150092	Dried fruit	0.00337932	Time outdoors summer	0.0013755
71	Townsend index	0.000571905	Health rating_3	0.000331437	Arm fat percentage	0.0001374	Trunk predict mass	0.00334207	Difference phone use_2	0.0012474
72	Body Impedance	0.00056951	Number depression	0.00031952	Dietary changes_1	0.00013597	Trunk fatfree mass	0.00332741	Computer games_1	0.0012441
73	MET WPA min	0.000562173	MET WPA min	0.000303054	Birth weight known	0.000133528	BodyFatFree Whole	0.00324421	Lamb_1	0.00124387
74	Cereal	0.000562153	Smoke peryear	0.000299275	OtherAlcoholIntake Weekly	0.000127995	Sleep duration	0.00308952	Weight change_3	0.00122233
75	PA days	0.000546037	Age sexual intercourse	0.000293924	Faster than speedlimit_5	0.000120896	Time driving	0.00305148	Hearing aid	0.00115497
76	Exposure smoke out	0.000515562	Oily fish_3	0.000278123	PA min	0.000114005	Num vehicles	0.00301797	IPAQ_3	0.00114234
77	Number depression	0.000512304	Body Impedance	0.000274645	Lamb_2	0.000102135	Arm fatfree mass	0.00297872	IPAQ_2	0.00109074
78	SpiritIntake Weekly	0.000503741	Cereal	0.000268437	Leg fat percentage	9.70002e-05	Arm predict mass	0.00292635	Time outdoors winter	0.00102299
79	BeerIntake Weekly	0.000493367	BeerIntake Weekly	0.000266991	Cereal	9.50868e-05	Smoke packs	0.00292195	Number unenthusiasm	0.0010053
80	Number sexual partners	0.000490253	BodyFatFree Whole	0.000258331	Walkpace_2	8.74176e-05	Exposure smoke out	0.00274977	Insomnia_2	0.000899545
81	PA min	0.000466678	MET MPA min	0.000257485	Nap_3	7.94696e-05	BodyWater Whole	0.00272454	Speakerphone use_1	0.000883843
82	Oily fish_3	0.000458643	Severity manic	0.000248264	Severity manic	7.87684e-05	Smoke peryear	0.00259496	Arm fat percentage	0.000863487
83	MET MPA min	0.000451997	Tea	0.000247194	Sleep duration	7.81543e-05	Num household	0.0025732	Health rating_4	0.000843775
84	Time TV	0.000445549	PA min	0.00021754	Oily fish_3	7.78658e-05	Walkpace_3	0.00198317	Sun protection_4	0.000805473
85	Birth weight known	0.000435925	Trunk fat percentage	0.000216526	MET VPA min	7.5921e-05	Comparative body size_3	0.00128722	Income_3	0.000796702
86	Fresh fruit	0.000428038	Number sexual partners	0.000214319	Period unenthusiasm	7.55949e-05	Snoring	0.00124833	Trunk fatfree mass	0.000794169
87	Time driving	0.000415779	Neurotic score	0.000213849	Number depression	7.3493e-05	confide_5	0.00117393	Pastsmoke_2	0.000778331
88	Water	0.000412788	Time driving	0.000209297	confide_5	7.31784e-05	Long illness	0.00117046	Cereal type_2	0.000773695
89	MET VPA min	0.000367852	Time TV	0.000195162	Pork_1	6.88133e-05	Side head phone_2	0.00115894	Faster than speedlimit_3	0.000741098
90	Beef_2	0.000341995	PHQ4 score	0.000195104	Cereal type_5	6.85878e-05	Chronotype_2	0.00111566	Processed meat_4	0.000723494
91	Chronotype_4	0.000319578	Sleep duration	0.000183483	Health rating_4	6.66197e-05	Health rating_2	0.00110792	Ever depression	0.000719215
92	WhiteWineIntake Weekly	0.000314692	PA days	0.000175054	Income_5	6.23866e-05	Alcohol frequency_1	0.00109615	Same sex intercourse	0.000681676
93	PHQ4 score	0.000308444	Faster than speedlimit_5	0.000167146	Cereal type_3	6.18494e-05	Insomnia_2	0.00109491	Pastsmoke_4	0.000672162
94	Salt_2	0.000294876	Alcohol frequency_2	0.000161782	Number sexual partners	6.16326e-05	Faster than speedlimit_2	0.00109096	Mean DBP	0.000637869
95	Time outdoors summer	0.0002944	Insomnia_2	0.000156866	Faster than speedlimit_2	6.15769e-05	Variation diet_2	0.00107672	Sun protection_3	0.000601139
96	Smoke peryear	0.000290698	Dietary changes_1	0.000156061	Exposure smoke home	6.14152e-05	Sun protection_3	0.00107537	Nap_3	0.000562769
97	Faster than speedlimit_5	0.000279044	Townsend index	0.000155805	Heel BMD	6.08234e-05	Pork_1	0.001073	Side head phone_3	0.000537074
98	Sleep duration	0.000273867	Salt_2	0.000134225	Time outdoors summer	5.98589e-05	Cheese_3	0.00106018	Milk type_6	0.0005285
99	Health rating_3	0.000266838	Fresh fruit	0.000130035	Father deathage	5.85684e-05	Cereal type_3	0.00105611	Dietary changes_2	0.000528342
100	Raw vegetable	0.000256352	Water	0.000116259	Smoke status_1	5.73485e-05	Difference phone use_2	0.00105582	Father deathage	0.000521537
101	Cook vegetable	0.000240553	MET VPA min	0.000107328	WhiteWineIntake Weekly	5.44906e-05	family visits_2	0.00105233	Bread type_2	0.000520452
102	Dried fruit	0.000230187	Exposure smoke home	0.000106812	Non Oily fish_2	5.39405e-05	Dietary changes_2	0.00104816	Variation diet_3	0.000518918
103	Exposure smoke home	0.00022265	Health rating_4	0.000105736	PHQ4 score	5.30655e-05	Salt_2	0.00104799	Ever manic	0.000501162
104	Handedness_2	0.000205907	WhiteWineIntake Weekly	0.000103347	Nap_2	4.60264e-05	family visits_3	0.00104538	Type tobacco_1	0.000483339
105	Pork_1	0.000201405	Raw vegetable	9.61287e-05	Beef_2	4.53641e-05	Beef_1	0.00104149	Beef_3	0.000482428
106	confide_5	0.000193444	Length phone use_4	9.09991e-05	Ever depression	4.48505e-05	Facial ageing_3	0.00101663	Severity manic	0.000474468
107	Hearing aid	0.000185356	Time outdoors summer	8.6907e-05	Health rating_2	4.38614e-05	Income_3	0.00101473	Salt_4	0.000459267
108	Milk type_3	0.000182151	Pork_1	8.61396e-05	Milk type_3	4.35326e-05	Milk type_2	0.00101357	family visits_5	0.000453762
109	Insomnia_2	0.000180424	Cook vegetable	7.72023e-05	Maternal smoking	4.34971e-05	Insomnia_3	0.00101202	Spread type_1	0.000448333
110	Alcohol frequency_2	0.000179588	Private healthcare_4	7.55726e-05	Time outdoors winter	4.30626e-05	Hot drink_2	0.00100966	Dietary changes_1	0.000432172
111	Coffee type_3	0.000179222	Chronotype_3	7.36801e-05	confide_3	4.29695e-05	Non Oily fish_2	0.0010075	Length phone use_2	0.000429891
112	Chronotype_2	0.000172506	Poultry_3	7.22654e-05	Water	4.1837e-05	Length phone use_4	0.0010018	Employment_6	0.00042765
113	Maternal smoking	0.000167636	Dried fruit	7.22259e-05	Smoke status_2	4.16006e-05	Processed meat_1	0.00100149	Smoke status_2	0.000423426
114	Private healthcare_4	0.000164941	Maternal smoking	7.149e-05	Alcohol frequency_2	3.89062e-05	Birth weight known	0.000999617	Length phone use_3	0.000410633
115	Cereal type_3	0.000164857	confide_4	6.7818e-05	Non Oily fish_1	3.65481e-05	Coffee type_2	0.000999041	Trunk fat mass	0.000399602
116	Dietary changes_1	0.000153447	confide_5	6.5249e-05	Neurotic score	3.59073e-05	Education_4	0.000996277	Poultry_2	0.000388269
117	Length phone use_4	0.000137421	Nap_3	6.28174e-05	Comparative body size_2	3.55876e-05	Coffee type_3	0.000995706	Length phone use_4	0.000382886
118	Nap_3	0.000137336	Wears glasses	6.04528e-05	Time TV	3.42718e-05	Spread type_3	0.000993451	Fuel cooking	0.000382203
119	Milk type_2	0.000135326	Lamb_2	6.01234e-05	Fresh fruit	3.32349e-05	Maternal smoking	0.00098379	Divorce	0.00036686
120	Private healthcare_3	0.000129427	Social activities	5.87813e-05	Cheese_3	3.25366e-05	Weekly usage phone_1	0.000983766	Relative event	0.000334289
121	Non Oily fish_2	0.000128468	Education_4	5.8338e-05	Narcolepsy_1	3.03479e-05	Poultry_3	0.000983268	Cereal type_5	0.000297972
122	Education_4	0.000125055	Cheese_1	5.69996e-05	Townsend index	3.00937e-05	Ever depression	0.000982968	Private healthcare_4	0.000283123
123	Chronotype_3	0.000121499	Getting up_4	5.51806e-05	Chronotype_4	2.80676e-05	Spread type_1	0.000981788	Difference phone use_3	0.000278573
124	Education_2	0.00011023	family visits_4	5.21605e-05	Pork_2	2.80355e-05	Nap_2	0.000974705	Lamb_2	0.000267354
125	Insomnia_3	0.000104429	Health rating_2	5.14543e-05	Private healthcare_3	2.72665e-05	Processed meat_2	0.000973187	Time computer	0.000260003
126	Ever depression	0.000104297	Sun protection_4	4.78183e-05	Time driving	2.67047e-05	Lamb_1	0.000971529	Facial ageing_2	0.000257497
127	Side head phone_2	0.000103956	Lamb_1	4.48721e-05	Relative event	2.58005e-05	Oily fish_2	0.000971487	Cheese_4	0.000255242
128	Lamb_2	0.000102455	Speakerphone use_1	4.27437e-05	Dried fruit	2.54394e-05	Bread type_3	0.000967211	Time TV	0.000248473
129	Faster than speedlimit_2	9.99599e-05	Handedness_2	4.26837e-05	Cheese_1	2.53694e-05	Beef_2	0.000964678	Chronotype_2	0.000242502
130	Speakerphone use_1	9.81884e-05	Ever manic	4.11162e-05	Pastsmoke_4	2.477e-05	Processed meat_3	0.00095442	Trunk predict mass	0.000231644
131	Cheese_1	9.46407e-05	Smoke status_2	3.91222e-05	Computer games_1	2.43202e-05	Oily fish_1	0.000948174	Weekly usage phone_4	0.000227251
132	family visits_2	9.32002e-05	Non Oily fish_2	3.81211e-05	Coffee type_3	2.41989e-05	Sun protection_2	0.000942883	SRT	0.000225257
133	Frequency sunlamp use	9.22813e-05	Milk type_2	3.7784e-05	Cook vegetable	2.40354e-05	Breastfed as baby	0.00094156	Weekly usage phone_5	0.00022328
134	Narcolepsy_1	9.20082e-05	Comparative body size_2	3.70544e-05	Education_4	2.33391e-05	Cereal type_4	0.000936077	Drink status_2	0.000215245
135	family visits_3	9.16277e-05	Bread type_3	3.68826e-05	Weight change_2	2.24624e-05	Non Oily fish_1	0.000930878	Carotid IMT	0.000201803
136	Wears glasses	9.12023e-05	Income_5	3.54267e-05	family visits_4	2.22016e-05	Poultry_2	0.000924572	Social activities	0.000199245
137	confide_3	8.91071e-05	Dietary changes_2	3.45605e-05	Income_3	2.2166e-05	Frequency sunlamp use	0.000920025	Heating type	0.000183074
138	Health rating_2	8.87752e-05	Beef_3	3.2097e-05	IPAQ_2	2.20812e-05	Weight change_3	0.000915714	Oily fish_5	0.00017199
139	Income_5	8.35309e-05	Noisy workplace_2	3.12277e-05	Faster than speedlimit_3	2.17795e-05	Relative death	0.000912637	Noisy workplace_2	0.000170892
140	Weight change_2	8.3427e-05	confide_3	3.05949e-05	Private healthcare_4	2.11958e-05	Social activities	0.000902373	Hot drink_4	0.000161055
141	Getting up_4	8.16883e-05	Drink status_2	2.9372e-05	Handedness_2	1.98753e-05	Walkpace_2	0.000887886	Neurotic score	0.000157536
142	Pastsmoke_2	7.96593e-05	Loud exposure_2	2.87606e-05	Currentsmoke_1	1.97172e-05	Fuel cooking	0.000886961	Income_5	0.000142932
143	Poultry_2	7.93347e-05	Insomnia_3	2.74281e-05	Loud exposure_2	1.95623e-05	Milk type_3	0.000886906	Variation diet_2	0.000135084
144	Lamb_1	7.91937e-05	Cereal type_2	2.7401e-05	Income_4	1.94362e-05	Oily fish_3	0.000883367	Cereal type_3	0.000130054
145	Dietary changes_2	7.84869e-05	Hearing aid	2.63102e-05	Speakerphone use_1	1.92847e-05	Cheese_2	0.000883331	Leg fat percentage	0.000123141
146	Processed meat_3	7.81528e-05	Faster than speedlimit_3	2.57651e-05	Pastsmoke_2	1.91915e-05	Getting up_4	0.000879056	Spouse death	0.000121552
147	Relative death	7.50879e-05	Non Oily fish_3	2.46077e-05	Poultry_2	1.91793e-05	Narcolepsy_1	0.000878746	Cheese_3	0.000113428
148	Ever irritable	7.471e-05	Narcolepsy_2	2.42371e-05	Milk type_2	1.89038e-05	Income_2	0.000877544	Poultry_4	0.000111928
149	Hot drink_2	7.44448e-05	Coffee type_2	2.40211e-05	Length phone use_2	1.88328e-05	Getting up_3	0.000875397	Non Oily fish_4	0.000110304
150	Poultry_3	7.39111e-05	confide_1	2.37599e-05	Frequency sunlamp use	1.83695e-05	Sun protection_4	0.000835659	OtherAlcoholIntake Weekly	6.53727e-05
151	Variation diet_2	7.31661e-05	Bread type_4	2.34077e-05	Cereal type_4	1.81941e-05	Cheese_1	0.000832604	Drink status_1	5.57548e-05
152	Non Oily fish_1	7.3027e-05	Bread type_2	2.27777e-05	Spread type_1	1.81307e-05	Employment_2	0.000829742	BodyFat Whole	4.11267e-05
153	Beef_1	7.27929e-05	Computer games_1	2.2268e-05	Side head phone_2	1.79334e-05	Education_3	0.000822402	Poultry_5	4.00551e-05
154	Getting up_3	7.23802e-05	Faster than speedlimit_2	2.19221e-05	Beef_1	1.6866e-05	Chronotype_3	0.000822176	Bread type_3	3.85253e-05
155	Comparative body size_2	7.14758e-05	Pastsmoke_4	2.15477e-05	Cheese_2	1.61786e-05	Health rating_3	0.000819894	Non Oily fish_5	2.88754e-05
156	Social activities	7.14356e-05	Private healthcare_3	2.13357e-05	Sun protection_3	1.60015e-05	Speakerphone use_1	0.000815011	Part multi birth	1.66403e-05
157	Cereal type_5	7.12561e-05	Chronotype_2	2.12852e-05	Chronotype_3	1.5701e-05	Exposure smoke home	0.000805142	Chronotype_4	1.49865e-05
158	Health rating_4	6.94662e-05	Type tobacco_3	2.10762e-05	Salt_2	1.56145e-05	Weight change_2	0.000790514	Bread type_4	1.4771e-05
159	Education_3	6.88607e-05	Coffee type_3	2.10271e-05	Dietary changes_2	1.55105e-05	Income_4	0.000785796	Narcolepsy_2	6.74307e-06
160	Bread type_2	6.85913e-05	Frequency sunlamp use	2.09911e-05	Hearing aid	1.48777e-05	Ever nenthusiastic	0.000778772	Currentsmoke_2	3.4143e-06
161	Noisy workplace_2	6.78318e-05	Side head phone_2	2.08101e-05	Sun protection_2	1.38013e-05	Computer games_1	0.000778153	family visits_7	0
162	Sun protection_3	6.72755e-05	Same sex intercourse	2.07972e-05	MVPA	1.28092e-05	Pastsmoke_4	0.000773903	Pork_5	0
163	Cheese_3	6.70936e-05	Fuel cooking	1.98912e-05	Cheese_4	1.27342e-05	Weekly usage phone_2	0.000771144	Pork_4	0
164	Cheese_2	6.41411e-05	Length phone use_3	1.9637e-05	Type tobacco_1	1.26484e-05	Education_2	0.000769389	Employment_7	0
165	Relative event	6.4076e-05	Difference phone use_1	1.93854e-05	Oily fish_2	1.25305e-05	Hot drink_3	0.000768354	Lamb_5	0
166	confide_1	6.26436e-05	Weekly usage phone_1	1.93268e-05	Raw vegetable	1.24317e-05	Length phone use_3	0.000764114	Lamb_4	0
167	family visits_4	6.00007e-05	Weekly usage phone_4	1.86234e-05	Processed meat_3	1.23615e-05	Pork_2	0.000762625	Beef_5	0
168	Income_3	5.90586e-05	Employment_3	1.85482e-05	Handedness_3	1.19425e-05	Alcohol frequency_2	0.000749979	Employment_4	-5.44687e-07
169	Smoke status_2	5.79865e-05	Coffee type_4	1.70056e-05	Ever nenthusiastic	1.19151e-05	Non Oily fish_3	0.000749074	Lamb_3	-6.86165e-06
170	Sexual history	5.75363e-05	Spread type_1	1.68467e-05	Hot drink_2	1.16843e-05	Pastsmoke_3	0.000737903	Type tobacco_2	-1.39203e-05
171	Length phone use_3	5.66957e-05	Income_3	1.65234e-05	Drink status_2	1.16719e-05	Cheese_4	0.00073346	Sun protection_5	-1.42708e-05
172	Cheese_4	5.56669e-05	Beef_1	1.59731e-05	confide_1	1.16072e-05	Private healthcare_4	0.000723032	Getting up_4	-1.73236e-05
173	Spread type_3	5.54483e-05	Cheese_4	1.52764e-05	Income_2	1.15375e-05	Bread type_2	0.000719639	family visits_6	-2.38792e-05
174	Pork_2	5.42112e-05	Heating type	1.50723e-05	Employment_3	1.13974e-05	confide_3	0.00069767	Faster than speedlimit_4	-2.81372e-05
175	Same sex intercourse	5.40962e-05	Ever depression	1.49117e-05	family visits_2	1.12051e-05	Weekly usage phone_3	0.000696383	Cereal type_4	-2.86851e-05
176	Spread type_1	5.40594e-05	Education_3	1.38614e-05	Self event	1.07909e-05	Salt_3	0.000663251	Speakerphone use_4	-3.13802e-05
177	Hot drink_3	5.34205e-05	Non Oily fish_1	1.3611e-05	Poultry_3	1.07229e-05	Comparative body size_2	0.000663138	Number sexual partners	-4.72419e-05
178	Coffee type_2	5.32831e-05	Poultry_2	1.35421e-05	Processed meat_2	1.0327e-05	Relative event	0.000659938	Employment_5	-5.09747e-05
179	Processed meat_1	5.326e-05	Loud exposure_1	1.33505e-05	Variation diet_3	1.03102e-05	Private healthcare_3	0.000656523	Private healthcare_2	-5.97915e-05
180	Ever manic	5.28529e-05	Hot drink_2	1.2464e-05	Ever manic	1.02745e-05	MVPA	0.00065234	Narcolepsy_1	-7.73888e-05
181	Weekly usage phone_1	5.27207e-05	Cereal type_5	1.17386e-05	Pastsmoke_3	1.0018e-05	family visits_4	0.000645923	Adopted as child	-7.74504e-05
182	Noisy workplace_1	5.2458e-05	Sexual history	1.11879e-05	Insomnia_3	9.80949e-06	Lamb_2	0.000644491	Processed meat_3	-8.0381e-05
183	Bread type_4	5.23205e-05	Income_4	1.0477e-05	Non Oily fish_3	9.68934e-06	Ethnicity	0.000637198	Handedness_2	-8.15878e-05
184	Bread type_3	5.16161e-05	Pastsmoke_2	1.04298e-05	Hot drink_3	9.61769e-06	Handedness_2	0.000635945	Employment_3	-8.24991e-05
185	MVPA	5.12105e-05	Type tobacco_1	1.02082e-05	Processed meat_4	9.58498e-06	confide_4	0.000626238	Oily fish_4	-8.86106e-05
186	Sun protection_4	5.05366e-05	Currentsmoke_2	1.01836e-05	Ever irritable	9.5079e-06	Cereal type_2	0.000605388	Type tobacco_3	-0.000109444
187	Processed meat_2	5.01882e-05	Employment_6	9.95831e-06	Bread type_2	9.14605e-06	Sexual history	0.000604942	Health rating_3	-0.000127438
188	Pastsmoke_3	4.9375e-05	Relative event	9.82806e-06	Poultry_1	9.1344e-06	Cereal type_5	0.000597992	Faster than speedlimit_5	-0.000133746
189	Ever nenthusiastic	4.88378e-05	Handedness_3	9.56147e-06	Cereal type_2	8.85752e-06	IPAQ_2	0.00059149	Beef_4	-0.000134482
190	confide_2	4.87475e-05	Cheese_2	9.55302e-06	Weekly usage phone_5	8.74383e-06	Beef_3	0.000585544	Cheese_5	-0.000137639
191	Sun protection_2	4.86777e-05	confide_2	9.50727e-06	Wears glasses	8.64675e-06	Noisy workplace_1	0.000566789	Poultry_1	-0.000147576
192	Cheese_5	4.85549e-05	Sun protection_3	9.43937e-06	confide_2	8.56341e-06	Wears glasses	0.000565543	BodyFatFree Whole	-0.000181565
193	Cereal type_4	4.85523e-05	Processed meat_1	9.35816e-06	Loud exposure_3	8.13717e-06	Getting up_2	0.000561543	Currentsmoke_1	-0.000184098
194	Cereal type_2	4.63577e-05	Weekly usage phone_3	9.17476e-06	Speakerphone use_3	7.81008e-06	Difference phone use_1	0.000560166	Handedness_3	-0.000194235
195	Oily fish_2	4.54175e-05	Processed meat_2	8.92234e-06	Noisy workplace_1	7.13956e-06	Poultry_1	0.000558864	Pork_3	-0.000214381
196	Non Oily fish_3	4.5362e-05	Ever nenthusiastic	8.82603e-06	Salt_3	7.11311e-06	Chronotype_4	0.00055846	Speakerphone use_3	-0.000231614
197	Income_4	4.39195e-05	Income_2	8.67778e-06	Type tobacco_3	6.96141e-06	Income_5	0.000546394	Noisy workplace_3	-0.000233897
198	Computer games_1	4.35212e-05	Weight change_2	8.182e-06	Weekly usage phone_3	6.95978e-06	Pastsmoke_2	0.000518216	Coffee type_2	-0.000234762
199	Pastsmoke_4	4.32499e-05	Hot drink_4	8.08315e-06	Computer games_2	6.7542e-06	confide_2	0.000512439	Arterial Stiff	-0.000247958
200	Faster than speedlimit_3	4.29348e-05	Speakerphone use_2	7.72636e-06	Narcolepsy_2	6.71907e-06	Faster than speedlimit_3	0.000510216	BodyFat Percent	-0.000251792
201	Nap_2	4.27443e-05	family visits_2	7.71587e-06	Lamb_3	6.49025e-06	Bread type_4	0.000489674	Coffee type_4	-0.00025756
202	Fuel cooking	4.27132e-05	Oily fish_4	7.53944e-06	Weekly usage phone_4	6.42066e-06	Variation diet_3	0.00047954	Coffee type_3	-0.00028884
203	Speakerphone use_2	4.12645e-05	Currentsmoke_1	7.47511e-06	Poultry_4	5.88455e-06	confide_1	0.000469486	Milk type_5	-0.000289031
204	Weekly usage phone_2	4.09699e-05	Difference phone use_2	7.4371e-06	Hot drink_4	5.84348e-06	Hearing aid	0.000469325	confide_4	-0.000346669
205	Income_2	4.02728e-05	Salt_3	7.19561e-06	Part multi birth	5.25827e-06	Faster than speedlimit_5	0.000469228	confide_5	-0.00036014
206	Difference phone use_2	3.95001e-05	Cheese_3	7.09572e-06	Currentsmoke_2	5.04994e-06	Drink status_2	0.000464072	Processed meat_1	-0.000366401
207	Difference phone use_1	3.93646e-05	Narcolepsy_1	6.65947e-06	Milk type_5	4.84128e-06	Dietary changes_1	0.000455013	Non Oily fish_3	-0.000390252
208	Variation diet_3	3.90636e-05	Finan difficult	6.52688e-06	Loud exposure_1	4.81856e-06	Self event	0.000452844	Self event	-0.000392493
209	Loud exposure_2	3.7652e-05	Nap_2	6.22891e-06	Private healthcare_2	3.91092e-06	Length phone use_2	0.000449526	Weekly usage phone_3	-0.000425019
210	Salt_4	3.75261e-05	Smoke status_1	5.92812e-06	Faster than speedlimit_4	3.89027e-06	Ever irritable	0.000443939	Computer games_2	-0.000426267
211	IPAQ_2	3.70028e-05	MVPA	5.55125e-06	Type tobacco_2	3.50746e-06	Cheese_5	0.000422547	Weight change_2	-0.000430545
212	Self event	3.69822e-05	family visits_3	5.41353e-06	Facial ageing_2	3.34332e-06	Nap_3	0.000419403	Sleep duration	-0.000457681
213	Loud exposure_1	3.65186e-05	Spread type_3	5.36086e-06	Finan difficult	2.92404e-06	Speakerphone use_2	0.000412598	Difference phone use_1	-0.000466641
214	Coffee type_4	3.62784e-05	Smokers house	5.35457e-06	Adopted as child	2.90281e-06	family visits_5	0.000410528	confide_1	-0.000476953
215	Oily fish_4	3.61542e-05	Pastsmoke_3	5.1972e-06	Pork_3	2.85618e-06	Smoke status_1	0.000395341	Pastsmoke_3	-0.000479079
216	Computer games_2	3.58458e-05	Facial ageing_2	5.06284e-06	Length phone use_1	2.64947e-06	IPAQ_3	0.000391692	Hot drink_2	-0.000545766
217	Weekly usage phone_4	3.57416e-05	Spouse death	4.93056e-06	Coffee type_4	2.49017e-06	Noisy workplace_2	0.000381565	Income_4	-0.00055227
218	Hot drink_4	3.34088e-05	Salt_4	4.86441e-06	Employment_4	2.38536e-06	Smokers house	0.000374898	confide_3	-0.00055248
219	Beef_3	3.26788e-05	IPAQ_2	4.77508e-06	Employment_6	2.32285e-06	Computer games_2	0.000371593	Cook vegetable	-0.000594681
220	Getting up_2	3.24569e-05	Sun protection_2	4.66387e-06	Non Oily fish_4	2.10769e-06	Side head phone_3	0.000368824	Loud exposure_1	-0.00061522
221	Smoke status_1	3.24243e-05	Length phone use_2	4.58373e-06	Milk type_4	1.50401e-06	Noisy workplace_3	0.000345903	Cheese_1	-0.00061968
222	Loud exposure_3	3.22685e-05	Cheese_5	4.56927e-06	Sun protection_5	1.43921e-06	Loud exposure_3	0.000344886	Ever irritable	-0.000654336
223	Smokers house	3.12628e-05	Variation diet_2	4.48049e-06	family visits_7	7.15568e-07	Milk type_4	0.000341558	Getting up_2	-0.000702172
224	Spouse death	3.12477e-05	Adopted as child	4.35424e-06	Pork_5	1.94766e-07	Finan difficult	0.000323238	Birth weight known	-0.000727399
225	Weekly usage phone_3	3.10199e-05	Education_2	4.31279e-06	Pork_4	1.35488e-07	Salt_4	0.000319753	Length phone use_1	-0.000765235
226	Salt_3	3.06141e-05	Milk type_5	4.18158e-06	Lamb_4	1.34889e-07	Loud exposure_2	0.000315419	BeerIntake Weekly	-0.00079041
227	Noisy workplace_3	3.03937e-05	Cereal type_4	4.11849e-06	Social activities	0	Speakerphone use_4	0.00031431	Loud exposure_2	-0.000886612
228	IPAQ_3	2.99158e-05	family visits_5	3.45196e-06	Getting up_3	0	Weekly usage phone_4	0.000306972	FCV Avg	-0.000892429
229	Length phone use_2	2.98843e-05	Variation diet_3	3.35537e-06	Getting up_2	0	Speakerphone use_3	0.000304541	BodyWater Whole	-0.000898929
230	Heating type	2.97568e-05	Faster than speedlimit_4	3.27159e-06	family visits_3	0	Loud exposure_1	0.00029586	Finan difficult	-0.00091343
231	confide_4	2.95116e-05	Hot drink_3	3.025e-06	Getting up_4	0	Pork_3	0.000293592	Education_3	-0.00093469
232	Currentsmoke_2	2.91078e-05	Getting up_3	2.97494e-06	family visits_5	0	Private healthcare_2	0.000291409	Processed meat_5	-0.000949014
233	Part multi birth	2.68804e-05	Self event	2.69663e-06	family visits_6	0	Same sex intercourse	0.00028344	Noisy workplace_1	-0.00106962
234	Adopted as child	2.51577e-05	Getting up_2	2.68225e-06	Chronotype_2	0	Milk type_5	0.000279904	Speakerphone use_2	-0.00107287
235	Drink status_2	2.44458e-05	Processed meat_3	2.64396e-06	Education_2	0	Spouse death	0.000272862	Sun protection_2	-0.001161
236	Milk type_6	2.40612e-05	Noisy workplace_3	2.55979e-06	Sun protection_4	0	Weekly usage phone_5	0.000270246	Beef_1	-0.0011684
237	Poultry_1	2.36975e-05	Loud exposure_3	2.53318e-06	Weekly usage phone_1	0	Milk type_6	0.00026954	Milk type_4	-0.00119141
238	Private healthcare_2	2.3088e-05	Weekly usage phone_5	2.52797e-06	Smokers house	0	Lamb_3	0.000264445	Chronotype_3	-0.00119953
239	Processed meat_4	2.29682e-05	Pork_2	2.42359e-06	confide_4	0	Drink status_1	0.000263157	Raw vegetable	-0.0012068
240	Facial ageing_2	2.27658e-05	Drink status_1	2.18615e-06	Same sex intercourse	0	Health rating_4	0.000243035	Heel BMD	-0.001237
241	Oily fish_5	2.23382e-05	family visits_6	2.17275e-06	Sexual history	0	Part multi birth	0.000235546	Smoke status_1	-0.00123706
242	Poultry_4	2.1415e-05	Noisy workplace_1	1.85233e-06	Side head phone_3	0	Employment_3	0.000231889	Sexual history	-0.00132972
243	family visits_5	2.0958e-05	Length phone use_1	1.78677e-06	Heating type	0	Coffee type_4	0.000212954	Loud exposure_3	-0.00134599
244	Narcolepsy_2	2.01399e-05	Processed meat_5	1.75455e-06	Fuel cooking	0	Ever manic	0.00020808	Pork_2	-0.00137503
245	Employment_3	1.9935e-05	Oily fish_2	1.74808e-06	Difference phone use_3	0	Faster than speedlimit_4	0.0002052	Num vehicles	-0.00138716
246	Speakerphone use_4	1.96019e-05	Relative death	1.59994e-06	Difference phone use_2	0	Poultry_4	0.000201043	Breastfed as baby	-0.00141458
247	Currentsmoke_1	1.95653e-05	Cereal type_3	1.50882e-06	Noisy workplace_2	0	Divorce	0.000194674	Health rating_2	-0.00143261
248	Milk type_5	1.95149e-05	Part multi birth	0	Noisy workplace_3	0	Narcolepsy_2	0.000194654	Comparative body size_2	-0.00144466
249	Speakerphone use_3	1.91986e-05	Employment_4	0	Difference phone use_1	0	Processed meat_4	0.000193383	Salt_3	-0.00149488
250	Finan difficult	1.87918e-05	family visits_7	0	Speakerphone use_4	0	Adopted as child	0.000173645	Exposure smoke out	-0.00156703
251	Side head phone_3	1.62253e-05	IPAQ_3	0	Weekly usage phone_2	0	Smoke status_2	0.000147953	Arm predict mass	-0.00157079
252	Pork_3	1.60108e-05	Private healthcare_2	0	IPAQ_3	0	Currentsmoke_2	0.0001469	Poultry_3	-0.00159089
253	Weekly usage phone_5	1.56782e-05	Employment_7	0	Drink status_1	0	Facial ageing_2	0.000143975	Period depression	-0.00162193
254	Drink status_1	1.47691e-05	Employment_5	0	Spread type_3	0	family visits_6	0.00014125	Mean SBP	-0.00162765
255	Type tobacco_1	1.30848e-05	Type tobacco_2	0	Lamb_5	0	Handedness_3	0.000138165	Smokers house	-0.00163218
256	Milk type_4	1.21181e-05	Lamb_5	0	Lamb_1	0	Heating type	0.000131163	Insomnia_3	-0.00163342
257	Length phone use_1	1.17732e-05	Milk type_4	0	Beef_5	0	Type tobacco_1	0.000127453	Oily fish_1	-0.00165573
258	Lamb_3	1.13665e-05	Lamb_4	0	Beef_4	0	Length phone use_1	0.000119965	Non Oily fish_2	-0.00168574
259	Handedness_3	1.06502e-05	Milk type_6	0	Beef_3	0	Oily fish_4	0.000119793	Relative death	-0.00169442
260	Type tobacco_3	9.96516e-06	Pork_3	0	Education_3	0	Currentsmoke_1	0.000113203	Alcohol frequency_2	-0.00179557
261	Divorce	8.10459e-06	Ever irritable	0	Poultry_5	0	Employment_6	0.00011092	confide_2	-0.00180228
262	Faster than speedlimit_4	7.6696e-06	Divorce	0	Cheese_5	0	Hot drink_4	0.000110713	Cheese_2	-0.00191234
263	Processed meat_5	6.82412e-06	Processed meat_4	0	Processed meat_5	0	Type tobacco_2	0.000107395	Milk type_2	-0.00191407
264	Employment_6	5.9707e-06	Lamb_3	0	Processed meat_1	0	Processed meat_5	0.000107157	Time driving	-0.0019825
265	Type tobacco_2	5.63231e-06	Weekly usage phone_2	0	Milk type_6	0	Non Oily fish_4	9.25228e-05	Income_2	-0.00202775
266	family visits_6	4.98534e-06	Non Oily fish_5	0	Non Oily fish_5	0	family visits_7	9.09095e-05	Getting up_3	-0.00206887
267	family visits_7	4.79688e-06	Non Oily fish_4	0	Bread type_3	0	Employment_5	6.45299e-05	Facial ageing_3	-0.00222124
268	Sun protection_5	4.55356e-06	Oily fish_5	0	Insomnia_2	0	Type tobacco_3	5.42874e-05	Smoke peryear	-0.00236844
269	Poultry_5	4.24956e-06	Poultry_1	0	Bread type_4	0	Sun protection_5	5.31219e-05	Period unenthusiasm	-0.00245213
270	Employment_4	4.02376e-06	Poultry_4	0	Divorce	0	Beef_5	4.83639e-05	Oily fish_2	-0.00245373
271	Non Oily fish_4	3.15095e-06	Poultry_5	0	Oily fish_5	0	Oily fish_5	3.04623e-05	Comparative body size_3	-0.00253025
272	Employment_5	6.14447e-07	Beef_4	0	Spouse death	0	Poultry_5	2.57422e-05	Weekly usage phone_1	-0.00259166
273	Employment_7	5.84548e-07	Pork_4	0	Oily fish_4	0	Employment_4	2.37241e-05	Non Oily fish_1	-0.00277694
274	Pork_4	0	Sun protection_5	0	Employment_5	0	Difference phone use_3	1.64209e-05	SpiritIntake Weekly	-0.00278739
275	Lamb_5	0	Computer games_2	0	Salt_4	0	Employment_7	1.21726e-05	family visits_4	-0.00295256
276	Lamb_4	0	Side head phone_3	0	Coffee type_2	0	Beef_4	5.03428e-06	MET MPA min	-0.00317512
277	Non Oily fish_5	0	Difference phone use_3	0	Relative death	0	Non Oily fish_5	8.1661e-07	Education_2	-0.00344795
278	Beef_5	0	Speakerphone use_4	0	Employment_7	0	Pork_4	5.70928e-07	Alcohol frequency_1	-0.00367293
279	Beef_4	0	Speakerphone use_3	0	Length phone use_3	0	Lamb_4	1.6088e-07	Side head phone_2	-0.00367987
280	Difference phone use_3	0	Beef_5	0	Variation diet_2	0	Lamb_5	1.19397e-07	Oily fish_3	-0.00391788
281	Pork_5	0	Pork_5	0	Speakerphone use_2	0	Pork_5	5.92742e-09	Age sexual intercourse	-0.00544136
