# Supplementary material for: Unveiling the glymphatic system’s role in brain aging: A comprehensive biomarker and modifiable intervention target
Source: Proc Natl Acad Sci U S A. 2026 Apr 27;123(18):e2516601123. doi: 10.1073/pnas.2516601123 (PMC13142974; doi:10.1073/pnas.2516601123)
Supplement: Supplementary file 5 — Dataset S04 (XLSX) [file pnas.2516601123.sd04.xlsx]

## Sheet: Dataset S4
Dataset S4. Model performance results of DTI-ALPS prediction based on five machine learning methods.
Model	MAE	RMSE	R2
XGBoost	0.135609	0.168951	0.30979
LightGBM	0.135703	0.16896	0.30972
CatBoost	0.135776	0.169115	0.308456
Randomforest	0.137291	0.17105	0.292541
SVR	0.142659	0.177979	0.234061
