# Supplementary material for: Unveiling the glymphatic system’s role in brain aging: A comprehensive biomarker and modifiable intervention target
Source: Proc Natl Acad Sci U S A. 2026 Apr 27;123(18):e2516601123. doi: 10.1073/pnas.2516601123 (PMC13142974; doi:10.1073/pnas.2516601123)
Supplement: Supplementary file 6 — Dataset S05 (XLSX) [file pnas.2516601123.sd05.xlsx]

## Sheet: Dataset S5
Dataset S5. Associations of candidate predictors with DTI-ALPS index in linear regression analysis.
Variables	Data types	Standardized Beta	SE	P-value
Age_attending	Continuous	-0.377733	0.000121448	0
Townsend_index	Continuous	0.0138531	0.000369086	0.0053328
Num_household	Continuous	0.109075	0.00101362	1.74522e-106
Num_vehicles	Continuous	0.0828705	0.00124053	4.334e-62
MET_WPA_min	Continuous	0.0487669	1.04905e-06	4.95083e-21
MET_MPA_min	Continuous	0.00104474	8.9229e-07	0.840706
MET_VPA_min	Continuous	0.019227	9.57083e-07	0.000183297
PA_days	Continuous	0.0361145	0.000226019	4.40356e-13
PA_min	Continuous	0.0272639	1.13584e-05	8.06921e-08
Time_TV	Continuous	-0.100512	0.000651149	1.3636e-90
Time_computer	Continuous	-0.0801466	0.000735396	3.71596e-58
Time_driving	Continuous	-7.25082e-05	0.00110502	0.988447
Time_outdoors_summer	Continuous	-0.0932755	0.000467877	3.55077e-76
Time_outdoors_winter	Continuous	-0.0771701	0.000690721	1.02476e-52
Age_sexual_intercourse	Continuous	-0.0804961	0.000265098	5.01931e-52
Number_sexual_partners	Continuous	-0.00635927	1.58077e-05	0.245883
Frequency_sunlamp_use	Continuous	0.0227611	0.000326563	5.15846e-06
Sleep_duration	Continuous	-0.0586466	0.000972578	6.4816e-32
Smoke_packs	Continuous	-0.142842	9.13674e-05	7.30935e-157
Smoke_peryear	Continuous	-0.118308	0.00460587	6.92752e-108
Exposure_smoke_home	Continuous	-0.00571323	0.000452443	0.259638
Exposure_smoke_out	Continuous	-0.0135477	0.000815963	0.00934843
Cook_vegetable	Continuous	-0.0088025	0.000530403	0.0783526
Raw_vegetable	Continuous	0.0488325	0.000465421	1.49173e-22
Fresh_fruit	Continuous	0.0114579	0.000616394	0.0216455
Dried_fruit	Continuous	-0.0147146	0.000571122	0.00323605
Bread	Continuous	-0.117883	0.000138771	6.62902e-124
Cereal	Continuous	-0.0488336	0.000354226	1.18503e-22
Tea	Continuous	0.0172383	0.000387727	0.000547849
Water	Continuous	0.0840232	0.000493483	1.08165e-63
Coffee	Continuous	-0.0594842	0.000543384	7.61529e-33
RedWineIntake_Weekly	Continuous	-0.0722366	0.000232442	1.72176e-34
WhiteWineIntake_Weekly	Continuous	0.0555608	0.000272207	4.74394e-21
BeerIntake_Weekly	Continuous	-0.142331	0.000300035	7.62867e-130
SpiritIntake_Weekly	Continuous	-0.0552867	0.000301095	7.37903e-21
FortifiedIntake_Weekly	Continuous	-0.0272608	0.00118061	3.84975e-06
OtherAlcoholIntake_Weekly	Continuous	-0.00489113	0.00293574	0.407073
Father_deathage	Continuous	-0.000597857	8.36366e-05	0.912444
Mother_deathage	Continuous	-0.0484657	8.9893e-05	9.83557e-17
Birth_weight	Continuous	-0.0215155	0.00202337	0.000588351
Neurotic_score	Continuous	0.0781673	0.000362977	1.10737e-45
PHQ4_score	Continuous	0.0336497	0.000594364	5.97351e-11
Wears_glasses_age	Continuous	-0.0171431	6.01748e-05	0.00100074
Mean_SBP	Continuous	-0.237418	5.61301e-05	0
Mean_DBP	Continuous	-0.111718	0.000106534	8.73542e-99
Mean_Pulse	Continuous	-0.0278515	9.27573e-05	1.57363e-07
Arterial_Stiff	Continuous	-0.089203	0.000292681	1.63398e-60
Carotid_IMT	Continuous	-0.231879	7.93598e-06	0
SRT	Continuous	-0.10237	0.000552163	3.44042e-91
Hand_strength	Continuous	-0.159532	9.84101e-05	3.65848e-221
BMI	Continuous	-0.191801	0.000230985	1.23E-320
WHR	Continuous	-0.369861	0.0108153	0
BodyFat_Percent	Continuous	0.108935	0.000126704	1.86179e-101
BodyFat_Whole	Continuous	-0.0749451	0.000118256	8.09848e-49
BodyFatFree_Whole	Continuous	-0.323673	8.87832e-05	0
BodyWater_Whole	Continuous	-0.323646	0.000121258	0
Body_Impedance	Continuous	0.315272	1.1003e-05	0
Trunk_fat_percentage	Continuous	-0.0123052	0.000136416	0.0160046
Trunk_fat_mass	Continuous	-0.18694	0.00020999	2.28595e-298
Trunk_fatfree_mass	Continuous	-0.326898	0.000166787	0
Trunk_predict_mass	Continuous	-0.328101	0.000171825	0
Leg_Impedance	Continuous	0.272713	2.63794e-05	0
Leg_fat_percentage	Continuous	0.234101	9.59844e-05	0
Leg_fat_mass	Continuous	0.0947661	0.000596793	3.71796e-77
Leg_fatfree_mass	Continuous	-0.310237	0.000526501	0
Arm_Impedance	Continuous	0.305075	1.83764e-05	0
Arm_fat_percentage	Continuous	0.111504	0.000108558	2.90016e-106
Arm_fat_mass	Continuous	-0.0647798	0.00176916	6.39307e-37
Arm_fatfree_mass	Continuous	-0.316924	0.00125861	0
Arm_predict_mass	Continuous	-0.318393	0.00131823	0
Ankle_width	Continuous	-0.301661	0.000255076	0
Heel_BMD	Continuous	-0.071451	0.00857477	4.32107e-38
FCV_Avg	Continuous	-0.0771612	0.00106625	2.62019e-48
FEV1_Avg	Continuous	-0.0470732	0.00144024	5.51152e-19
PEF_Avg	Continuous	-0.042555	8.20668e-06	8.53608e-16
StartAge_Smoke	Continuous	0.028772	0.000511664	0.0043031
StopAge_Smoke	Continuous	-0.136283	0.000175149	5.64089e-39
Num_Cigarette	Continuous	-0.139346	0.000233205	1.09715e-41
Period_depression	Continuous	-0.00118434	3.95458e-05	0.879311
Number_depression	Continuous	-0.00802971	5.13688e-05	0.321394
Period_unenthusiasm	Continuous	-0.00645716	4.98395e-05	0.528271
Number_unenthusiasm	Continuous	-0.0281423	7.5049e-05	0.00781372
Length_manic	Continuous	-0.0379652	0.00384307	0.0114266
Severity_manic	Continuous	-0.018555	0.00686114	0.203913
Type_tobacco_1	Categorical	0.152245	0.0476432	0.0519707
Type_tobacco_2	Categorical	0.123782	0.0481327	0.0540967
Type_tobacco_3	Categorical	-0.0124689	0.0485238	0.803508
Sex_1	Categorical	-0.363418	0.00187953	0
Ethnicity_1	Categorical	-0.0626258	0.00594043	2.07235e-36
Education_2	Categorical	0.127554	0.00460112	1.9059e-42
Education_3	Categorical	0.0855678	0.00470053	8.31204e-22
Education_4	Categorical	0.1488	0.00427838	2.80033e-45
Income_2	Categorical	-0.00212382	0.00365381	0.790734
Income_3	Categorical	0.0352685	0.00358854	1.51685e-05
Income_4	Categorical	0.0820642	0.00374659	7.22787e-26
Income_5	Categorical	0.0863686	0.00492832	8.02906e-42
Employment_2	Categorical	-0.239737	0.00203538	0
Employment_3	Categorical	0.0366476	0.00835984	7.54285e-14
Employment_4	Categorical	-0.0213412	0.0133322	1.1628e-05
Employment_5	Categorical	-0.00787894	0.0142955	0.105286
Employment_6	Categorical	-0.00210806	0.0116775	0.665318
Employment_7	Categorical	0.00673871	0.0307079	0.164721
Fuel_cooking_1	Categorical	0.0337908	0.00236404	1.23546e-11
Heating_type_1	Categorical	0.00863952	0.00735161	0.0832883
Private_healthcare_2	Categorical	-0.00144985	0.0120007	0.850618
Private_healthcare_3	Categorical	-0.016695	0.0094276	0.392984
Private_healthcare_4	Categorical	-0.0279623	0.00926164	0.162149
IPAQ_2	Categorical	0.0272139	0.00216022	2.65235e-07
IPAQ_3	Categorical	-0.015148	0.00338171	0.00416921
MVPA_2	Categorical	-0.0171034	0.00212416	0.000661632
Walkpace_2	Categorical	0.176118	0.00490159	7.22437e-48
Walkpace_3	Categorical	0.285449	0.00491918	3.32631e-122
Faster_than_speedlimit_2	Categorical	-0.00811319	0.00221797	0.128785
Faster_than_speedlimit_3	Categorical	0.00207984	0.00386633	0.690181
Faster_than_speedlimit_4	Categorical	0.0013165	0.00616458	0.796061
Faster_than_speedlimit_5	Categorical	0.00771776	0.00491518	0.133278
Length_phone_use_1	Categorical	0.00714434	0.0104273	0.177328
Length_phone_use_2	Categorical	0.0280337	0.00612876	3.59512e-06
Length_phone_use_3	Categorical	0.0698123	0.00455028	6.0972e-20
Length_phone_use_4	Categorical	0.104525	0.00379579	1.29613e-36
Weekly_usage_phone_1	Categorical	0.0460306	0.00300791	3.05841e-10
Weekly_usage_phone_2	Categorical	0.0584996	0.00345472	7.57901e-18
Weekly_usage_phone_3	Categorical	0.0846097	0.00369748	2.97393e-38
Weekly_usage_phone_4	Categorical	0.0609033	0.00582679	4.14922e-27
Weekly_usage_phone_5	Categorical	0.0558624	0.00614964	1.84221e-23
Speakerphone_use_1	Categorical	0.0140123	0.0027099	0.0083626
Speakerphone_use_2	Categorical	0.0379833	0.00433052	5.9909e-13
Speakerphone_use_3	Categorical	0.0278927	0.00556596	1.07413e-07
Speakerphone_use_4	Categorical	0.0132629	0.00528562	0.0115728
Difference_phone_use_1	Categorical	-0.0236709	0.00322529	1.56947e-05
Difference_phone_use_2	Categorical	0.0727155	0.00227284	4.98772e-40
Difference_phone_use_3	Categorical	-0.0125763	0.0185896	0.0156638
Side_head_phone_2	Categorical	0.0264034	0.00223494	1.46635e-06
Side_head_phone_3	Categorical	0.00216406	0.00439591	0.693013
Facial_ageing_2	Categorical	-0.020248	0.0100549	0.000120728
Facial_ageing_3	Categorical	-0.0361208	0.00268717	7.03286e-12
Sexual_history_2	Categorical	-0.0475039	0.00349872	1.53828e-21
Same_sex_intercourse_1	Categorical	0.0113133	0.00524686	0.0315338
Computer_games_1	Categorical	-0.0142376	0.00280723	0.00447818
Computer_games_2	Categorical	-0.014426	0.00507587	0.00397717
Sun_protection_2	Categorical	0.0882867	0.00416756	1.42312e-19
Sun_protection_3	Categorical	0.157563	0.00411886	1.84158e-56
Sun_protection_4	Categorical	0.13449	0.00443603	9.64606e-55
Sun_protection_5	Categorical	0.000979295	0.0178894	0.84689
Getting_up_2	Categorical	-0.00234248	0.00713448	0.827763
Getting_up_3	Categorical	-0.0609089	0.00657685	0.000174793
Getting_up_4	Categorical	-0.113954	0.0066195	7.56067e-13
Chronotype_2	Categorical	0.00482515	0.00265299	0.44339
Chronotype_3	Categorical	-0.0110797	0.00286951	0.0749729
Chronotype_4	Categorical	-0.0155604	0.00397685	0.00669571
Nap_2	Categorical	-0.106191	0.00210583	1.46488e-98
Nap_3	Categorical	-0.121878	0.00436643	5.50301e-129
Insomnia_2	Categorical	0.0389586	0.00262015	1.55352e-09
Insomnia_3	Categorical	0.0368831	0.00280469	1.08332e-08
Snoring_2	Categorical	0.0983751	0.00217296	6.15855e-81
Narcolepsy_1	Categorical	-0.0791257	0.00248262	1.64197e-56
Narcolepsy_2	Categorical	-0.0370629	0.00664865	1.09673e-13
Smoke_status_1	Categorical	-0.0995396	0.00214664	2.79304e-87
Smoke_status_2	Categorical	-0.0313047	0.0056383	4.32676e-10
Pastsmoke_2	Categorical	0.0738835	0.00353843	8.65051e-37
Pastsmoke_3	Categorical	0.104412	0.00327013	7.75886e-68
Pastsmoke_4	Categorical	0.143491	0.002569	8.62338e-113
Currentsmoke_1	Categorical	-0.0173822	0.00729739	0.000491039
Currentsmoke_2	Categorical	-0.00725733	0.00862073	0.145563
Smokers_house_1	Categorical	0.0182678	0.00478457	0.000286917
Oily_fish_1	Categorical	-0.0159887	0.00392385	0.066945
Oily_fish_2	Categorical	-0.0468959	0.00377696	3.2626e-07
Oily_fish_3	Categorical	-0.0578726	0.00409151	1.43899e-12
Oily_fish_4	Categorical	-0.0230186	0.0115138	9.5526e-06
Oily_fish_5	Categorical	-0.021997	0.0199507	1.33956e-05
Non_Oily_fish_1	Categorical	-0.0557277	0.00499287	7.1852e-07
Non_Oily_fish_2	Categorical	-0.0938702	0.00484799	4.37367e-15
Non_Oily_fish_3	Categorical	-0.0653199	0.00532132	2.95746e-12
Non_Oily_fish_4	Categorical	-0.01117	0.0171646	0.0306844
Non_Oily_fish_5	Categorical	0.0029563	0.0298869	0.557798
Processed_meat_1	Categorical	-0.0573257	0.00353829	4.70963e-12
Processed_meat_2	Categorical	-0.111817	0.00364739	2.46322e-44
Processed_meat_3	Categorical	-0.159903	0.00368819	5.51033e-91
Processed_meat_4	Categorical	-0.0722986	0.00684037	9.28185e-40
Processed_meat_5	Categorical	-0.0414354	0.0136331	2.93141e-16
Poultry_1	Categorical	-0.0776434	0.00499347	2.41634e-25
Poultry_2	Categorical	-0.139948	0.00425937	4.95659e-46
Poultry_3	Categorical	-0.115237	0.00413305	1.39127e-29
Poultry_4	Categorical	-0.0247544	0.00751695	1.56814e-05
Poultry_5	Categorical	-0.00205928	0.0185525	0.685114
Beef_1	Categorical	-0.08671	0.0032539	3.90637e-27
Beef_2	Categorical	-0.103504	0.0034722	2.87316e-40
Beef_3	Categorical	-0.0541762	0.00447835	6.37743e-18
Beef_4	Categorical	-0.0108147	0.0342913	0.0303887
Beef_5	Categorical	-0.000918235	0.0561371	0.853858
Lamb_1	Categorical	-0.0579722	0.00255952	2.30677e-21
Lamb_2	Categorical	-0.108489	0.00340595	7.6056e-72
Lamb_3	Categorical	-0.0338595	0.00894398	3.1205e-11
Lamb_4	Categorical	0.00331625	0.0902273	0.504811
Lamb_5	Categorical	0.00526486	0.116469	0.289634
Pork_1	Categorical	-0.0587463	0.00268462	1.02823e-19
Pork_2	Categorical	-0.0978338	0.0033503	1.34442e-53
Pork_3	Categorical	-0.0426772	0.00662856	4.58764e-16
Pork_4	Categorical	-0.000461232	0.0452139	0.926233
Pork_5	Categorical	-0.0065861	0.0609293	0.185936
Cheese_1	Categorical	0.0497826	0.00787212	0.000203496
Cheese_2	Categorical	0.029496	0.00774317	0.0483116
Cheese_3	Categorical	0.0276887	0.00752601	0.135204
Cheese_4	Categorical	0.0217936	0.0078848	0.100668
Cheese_5	Categorical	0.0151806	0.00865771	0.105516
Milk_type_2	Categorical	0.0401055	0.00397351	2.22826e-05
Milk_type_3	Categorical	0.0443262	0.00441114	2.48e-07
Milk_type_4	Categorical	0.0521473	0.00673168	1.1253e-18
Milk_type_5	Categorical	0.0457597	0.00669692	1.1116e-14
Milk_type_6	Categorical	0.0334551	0.00645846	2.68012e-08
Spread_type_1	Categorical	-0.031171	0.00333585	0.000137566
Spread_type_3	Categorical	-0.0707506	0.00351909	5.13954e-18
Bread_type_2	Categorical	0.019733	0.00404666	0.00189266
Bread_type_3	Categorical	0.0650627	0.00293133	1.43009e-21
Bread_type_4	Categorical	0.0509264	0.00485136	5.67402e-18
Cereal_type_2	Categorical	-0.0221995	0.00428982	0.00261668
Cereal_type_3	Categorical	0.0339541	0.00360548	6.76656e-05
Cereal_type_4	Categorical	0.0114564	0.00377574	0.162664
Cereal_type_5	Categorical	-0.0320788	0.00463618	4.85581e-06
Salt_2	Categorical	0.00153759	0.00231709	0.765457
Salt_3	Categorical	-0.0127738	0.00332002	0.0128254
Salt_4	Categorical	0.0131703	0.00603473	0.0089167
Coffee_type_2	Categorical	-0.0386414	0.00315448	6.47673e-07
Coffee_type_3	Categorical	-0.0175556	0.00323195	0.0234739
Coffee_type_4	Categorical	0.00322755	0.0082565	0.572798
Hot_drink_2	Categorical	-0.0738251	0.00272301	7.88505e-32
Hot_drink_3	Categorical	-0.0563522	0.00361809	1.53316e-19
Hot_drink_4	Categorical	-0.00828646	0.0110791	0.102872
Dietary_changes_1	Categorical	-0.0330953	0.00427218	6.12974e-11
Dietary_changes_2	Categorical	0.0204079	0.00222419	5.48767e-05
Variation_diet_2	Categorical	0.0146102	0.00220892	0.00651183
Variation_diet_3	Categorical	-0.00589218	0.00384111	0.272497
Drink_status_1	Categorical	-0.022386	0.00791715	0.00137326
Drink_status_2	Categorical	-0.00887263	0.00574201	0.204633
Alcohol_frequency_1	Categorical	0.0298895	0.00294899	2.3407e-05
Alcohol_frequency_2	Categorical	-0.0441092	0.00287638	4.34667e-10
Adopted_as_child_1	Categorical	-0.00394168	0.00874464	0.429466
Breastfed_as_baby_1	Categorical	-0.0846455	0.0024666	4.12392e-54
Comparative_body_size_2	Categorical	-0.00298747	0.00312785	0.590772
Comparative_body_size_3	Categorical	0.0204941	0.00225262	0.000225622
Handedness_2	Categorical	-0.0147442	0.00346539	0.00302997
Handedness_3	Categorical	-0.0240733	0.00799692	1.29781e-06
Part_multi_birth_1	Categorical	-0.0114001	0.00732607	0.0226593
Maternal_smoking_1	Categorical	-0.0264991	0.00230355	4.25188e-07
Birth_weight_known_1	Categorical	0.131602	0.00203872	8.17711e-156
family_visits_2	Categorical	-0.0162929	0.00342722	0.042258
family_visits_3	Categorical	-0.0103507	0.00343275	0.196304
family_visits_4	Categorical	-0.0108908	0.00407017	0.107919
family_visits_5	Categorical	-0.0127775	0.00502322	0.0326505
family_visits_6	Categorical	-0.0197783	0.00973109	0.000146187
family_visits_7	Categorical	-0.00412923	0.0282335	0.410347
confide_1	Categorical	0.0325005	0.0048536	6.32979e-08
confide_2	Categorical	0.0374613	0.00497343	3.08547e-10
confide_3	Categorical	0.0569389	0.00410986	3.44593e-18
confide_4	Categorical	0.0712998	0.00420089	2.55519e-28
confide_5	Categorical	0.095944	0.00317075	1.63038e-34
Social_activities_1	Categorical	0.00460143	0.00238081	0.35635
Ever_depression_1	Categorical	0.0570774	0.00203717	7.81107e-30
Ever_nenthusiastic_1	Categorical	0.0615019	0.0022109	8.15726e-34
Ever_manic_1	Categorical	-0.0114274	0.00578001	0.022968
Ever_irritable_1	Categorical	0.038285	0.00316418	2.66219e-14
Self_event_1	Categorical	-0.0305502	0.00415312	9.38149e-10
Relative_event_1	Categorical	0.0627467	0.00305471	2.77456e-36
Relative_death_1	Categorical	0.0383779	0.00250072	1.48736e-14
Spouse_death_1	Categorical	-0.0142529	0.00831065	0.0043102
Divorce_1	Categorical	0.0176792	0.00797876	0.000398887
Finan_difficult_1	Categorical	0.0333457	0.00441326	2.39141e-11
Wears_glasses_1	Categorical	-0.00889343	0.00444765	0.0746484
Health_rating_2	Categorical	-0.0738455	0.00262786	4.02633e-32
Health_rating_3	Categorical	-0.114551	0.00342573	6.69464e-77
Health_rating_4	Categorical	-0.0540892	0.00759903	1.13472e-25
Long_illness_1	Categorical	-0.108737	0.00227678	2.70627e-104
Weight_change_2	Categorical	0.0354437	0.00255925	7.39877e-12
Weight_change_3	Categorical	-0.0225465	0.00268908	1.31239e-05
Hearing_aid_1	Categorical	-0.117525	0.00372065	1.92703e-123
Noisy_workplace_1	Categorical	-0.103232	0.00353181	2.67976e-94
Noisy_workplace_2	Categorical	-0.0564949	0.00471911	1.17858e-29
Noisy_workplace_3	Categorical	-0.0458331	0.00468249	4.42407e-20
Loud_exposure_1	Categorical	-0.0138221	0.00521707	0.00599031
Loud_exposure_2	Categorical	0.0107258	0.00513966	0.0329524
Loud_exposure_3	Categorical	0.0141126	0.00625786	0.00500264
