# Supplementary material for: Unveiling the glymphatic system’s role in brain aging: A comprehensive biomarker and modifiable intervention target
Source: Proc Natl Acad Sci U S A. 2026 Apr 27;123(18):e2516601123. doi: 10.1073/pnas.2516601123 (PMC13142974; doi:10.1073/pnas.2516601123)
Supplement: Supplementary file 7 — Dataset S06 (XLSX) [file pnas.2516601123.sd06.xlsx]

## Sheet: Dataset S6
Dataset S6. Associations of brain imaging-derived phenotypes with DTI-ALPS index.
Variables	Subgroup	Standardized Beta	SE	P-value
Volumetric_scaling	GM	0.0709811	0.00915329	5.78e-38
Volume_PeriCortiGrey_N	GM	0.215612	2.73e-08	5.93E-323
Volume_PeriCortiGrey	GM	0.0649038	2.33e-08	5.32e-34
Volume_CSF_N	GM	-0.403326	4.58e-08	0
Volume_CSF	GM	-0.397877	5.44e-08	0
Volume_grey_N	GM	0.232586	2.38e-08	0
Volume_grey	GM	0.0603558	1.94e-08	2.37e-29
Volume_white_N	GM	0.0600105	2.26e-08	2.88e-39
Volume_white	GM	-0.0181827	1.76e-08	0.0006881
Volume_GreyWhite_N	GM	0.17488	1.45e-08	3.02e-238
Volume_GreyWhite	GM	0.0207125	9.89e-09	0.000144234
Volume_stem4th	GM	0.069952	3.37e-07	1.35e-48
Fro_Pole_L	GM	0.0265673	3.62e-07	7.86e-08
Fro_Pole_R	GM	0.0259211	3.21e-07	1.42e-07
Insular_Cor_L	GM	0.0382835	1.41e-06	9.3e-16
Insular_Cor_R	GM	0.0678515	1.42e-06	4.72e-46
Infer_Fro_Gyr_L	GM	-0.0283368	1.54e-06	1.78e-10
Infer_Fro_Gyr_R	GM	-0.00429013	1.79e-06	0.334595
Infer_Fro_Gyr_pars_L	GM	0.00259404	1.7e-06	0.564122
Infer_Fro_Gyr_pars_R	GM	0.0194717	1.71e-06	1.18e-05
Infer_Tem_Gyr_ant_L	GM	0.0836546	2.93e-06	2.22e-76
Infer_Tem_Gyr_ant_R	GM	0.0781804	3.22e-06	2.17e-67
Infer_Tem_Gyr_pos_L	GM	0.0245077	1.18e-06	8.53e-08
Infer_Tem_Gyr_pos_R	GM	0.051123	1.22e-06	2.77e-29
Infer_Tem_Gyr_temp_L	GM	0.0148115	1.51e-06	0.00104223
Infer_Tem_Gyr_temp_R	GM	0.018767	1.25e-06	5.3e-05
Angular_Gyr_L	GM	0.0403051	1.12e-06	4.81e-20
Angular_Gyr_R	GM	0.0286166	8.11e-07	1.63e-10
Intracalcarine_Cor_L	GM	-0.0670719	1.46e-06	1.58e-50
Intracalcarine_Cor_R	GM	-0.0635394	1.52e-06	2.58e-45
Fro_Med_Cor_L	GM	0.053037	2.83e-06	3.27e-31
Fro_Med_Cor_R	GM	0.0718911	2.78e-06	1.14e-56
Jux_Lob_Cor_L	GM	0.00928182	1.6e-06	0.0378523
Jux_Lob_Cor_R	GM	0.0203377	1.6e-06	5.61e-06
Cin_Gyr_ant_L	GM	-0.154579	8.34e-07	4.48e-271
Cin_Gyr_ant_R	GM	-0.153917	7.55e-07	1.08e-266
Cin_Gyr_pos_L	GM	-0.0635782	1.26e-06	1.47e-39
Cin_Gyr_pos_R	GM	-0.0744888	1.21e-06	6.31e-55
Cuneal_Cor_L	GM	-0.0645465	2.26e-06	1.68e-46
Cuneal_Cor_R	GM	-0.059279	1.94e-06	2.66e-38
Fro_Orb_Cor_L	GM	0.0505207	1.16e-06	9.42e-25
Fro_Orb_Cor_R	GM	0.0700298	1.28e-06	5.53e-47
Fro_Oper_Cor_L	GM	0.0436471	3.59e-06	3.8e-21
Fro_Oper_Cor_R	GM	0.0541834	3.77e-06	2.31e-32
Cen_Oper_Cor_L	GM	0.115154	1.63e-06	2.97e-129
Cen_Oper_Cor_R	GM	0.127918	1.55e-06	2.82e-164
Heschls_Gyr_L	GM	0.056664	3.56e-06	4.5e-33
Heschls_Gyr_R	GM	0.0716104	4.67e-06	1.25e-51
Caudate_L	GM	-0.135027	1.24e-06	9.01e-207
Caudate_R	GM	-0.150013	1.17e-06	6.09e-251
Hippocampus_L	GM	0.0397223	2.26e-06	7.97e-17
Hippocampus_R	GM	0.0514864	2.19e-06	1.85e-27
Amygdala_L	GM	0.0917569	3.99e-06	5.1e-81
Amygdala_R	GM	0.137865	3.56e-06	9.6e-182
Brain_Stem	GM	0.0526219	1.14e-06	1.01e-28
IV_Cerebellum_L	GM	0.0430436	3.17e-06	9.65e-22
IV_Cerebellum_R	GM	0.0489973	2.94e-06	1.64e-27
Crus_1_Cerebellum_L	GM	0.0870764	5.87e-07	1.69e-79
Crus_1_Cerebellum_V	GM	0.0272556	0.000563144	2.75e-10
Crus_1_Cerebellum_R	GM	0.0753253	5.41e-07	4.87e-58
Crus_Cerebellum_L	GM	0.0899328	7.64e-07	2.26e-89
Crus_Cerebellum_V	GM	0.0380896	1.15e-05	1.49e-18
Crus_Cerebellum_R	GM	0.0866464	7.87e-07	2.79e-82
Crus_9_Cerebellum_L	GM	0.132133	2.27e-06	2.19e-203
Crus_9_Cerebellum_V	GM	0.0664716	9.84e-06	6.35e-53
Crus_9_Cerebellum_R	GM	0.145087	2.06e-06	7.26e-245
Sup_Fro_Gyr_L	GM	-0.00757558	5.16e-07	0.0947776
Sup_Fro_Gyr_R	GM	-0.0191477	5.65e-07	2.33e-05
Mid_Fro_Gyr_L	GM	-0.0664022	5.14e-07	9.25e-49
Mid_Fro_Gyr_R	GM	-0.0554552	5.36e-07	1.97e-34
Precentral_Gyr_L	GM	0.0360195	5.42e-07	3.08e-14
Precentral_Gyr_R	GM	0.0766596	5.49e-07	3.07e-59
Tem_Pole_L	GM	0.0609603	7.66e-07	6.43e-36
Tem_Pole_R	GM	0.0585098	7.79e-07	1.82e-34
STP_ant_L	GM	0.0648373	3.08e-06	4.82e-46
STP_ant_R	GM	0.0528689	3.01e-06	1.21e-31
STP_post_L	GM	0.0461255	1.88e-06	5.16e-24
STP_post_R	GM	0.0426276	1.71e-06	1.91e-20
MTP_ant_L	GM	0.0637471	2.38e-06	3.22e-43
MTP_ant_R	GM	0.0573169	2.9e-06	7.04e-37
MTP_post_L	GM	0.0508826	1.05e-06	1.61e-28
MTP_post_R	GM	0.0668818	1.06e-06	1.19e-48
MTP_tempor_L	GM	-0.00464387	1.16e-06	0.290475
MTP_tempor_R	GM	-0.0265307	9.81e-07	6.12e-09
Postcentral_Gyr_L	GM	0.0586003	6.12e-07	4.37e-37
Postcentral_Gyr_R	GM	0.132204	6.26e-07	1.47e-184
SPL_L	GM	0.0467474	9.57e-07	9.4e-26
SPL_R	GM	0.0583421	9.93e-07	8.98e-40
Supra_Gyr_ant_L	GM	0.0345725	1.36e-06	4.73e-15
Supra_Gyr_ant_R	GM	0.0461354	1.43e-06	4.48e-26
Supra_Gyr_post_L	GM	0.0413532	1.04e-06	1.91e-20
Supra_Gyr_post_R	GM	0.0312731	8.77e-07	3.31e-12
LOC_sup_L	GM	0.0669098	3.99e-07	6.42e-49
LOC_sup_R	GM	0.0318191	4e-07	7.06e-12
LOC_infer_L	GM	0.0566027	7.64e-07	3.35e-36
LOC_infer_R	GM	-0.00162339	7.1e-07	0.728599
Subcal_Cor_L	GM	-0.0240464	2.27e-06	4.2e-07
Subcal_Cor_R	GM	-0.025776	2.55e-06	5.26e-08
Paracin_Gyr_L	GM	0.0592502	1.11e-06	7.08e-36
Paracin_Gyr_R	GM	0.0588054	1.11e-06	2.08e-35
Precu_Cor_L	GM	-0.0148046	6.76e-07	0.00177324
Precu_Cor_R	GM	-0.0079557	6.37e-07	0.0940893
PC_ant_L	GM	0.100625	2.21e-06	1.01e-98
PC_ant_R	GM	0.101988	2.06e-06	5.1e-100
PC_post_L	GM	0.0684318	4.21e-06	1.08e-50
PC_post_R	GM	0.0782966	5.05e-06	2.28e-67
Lingual_Gyr_L	GM	-0.061901	1.11e-06	6.83e-36
Lingual_Gyr_R	GM	-0.0252128	1.06e-06	3.2e-07
TFC_ant_L	GM	0.1205	3.7e-06	1.53e-147
TFC_ant_R	GM	0.103903	4.08e-06	8.01e-108
TFC_post_L	GM	0.0539362	1.7e-06	2.98e-29
TFC_post_R	GM	0.0781873	2e-06	3.89e-61
TOFC_L	GM	-0.045588	1.94e-06	1.79e-23
TOFC_R	GM	-0.0303716	1.58e-06	8.19e-11
OF_Gyr_L	GM	0.0532879	1.53e-06	3.28e-30
OF_Gyr_R	GM	0.051336	1.56e-06	3.05e-28
PO_Cor_L	GM	0.0305568	2.05e-06	4.58e-11
PO_Cor_R	GM	0.0223364	2.2e-06	1.57e-06
Planum_Polare_L	GM	0.0324794	4.29e-06	2.23e-12
Planum_Polare_R	GM	0.0580373	4.19e-06	7.08e-35
Planum_Tem_L	GM	-0.0127311	2.01e-06	0.00737431
Planum_Tem_R	GM	0.00159928	2.98e-06	0.735044
Supracal_Cor_L	GM	-0.109606	7.55e-06	4.67e-133
Supracal_Cor_R	GM	-0.0866178	5.57e-06	1.2e-82
Occipital_Pole_L	GM	0.00434663	6.7e-07	0.351656
Occipital_Pole_R	GM	-0.0647951	7.01e-07	5.27e-42
Thalamus_L	GM	0.00569745	3.15e-06	0.205509
Thalamus_R	GM	-0.102747	3.01e-06	6.43e-113
Putamen_L	GM	-0.0255818	2.08e-06	4.78e-09
Putamen_R	GM	0.0656772	1.93e-06	4.07e-51
Pallidum_L	GM	-0.056716	2.21e-05	2.52e-38
Pallidum_R	GM	-0.0832386	1.94e-05	3.99e-79
Ventral_Stria_L	GM	0.0717969	8.28e-06	5.83e-51
Ventral_Stria_R	GM	0.0842742	8.22e-06	4.1e-71
V_Cerebellum_L	GM	0.0545805	2.41e-06	5.33e-33
V_Cerebellum_R	GM	0.0490594	2.44e-06	6.71e-27
VI_Cerebellum_L	GM	0.0381911	8.89e-07	3.36e-16
VI_Cerebellum_V	GM	0.0787131	3.76e-06	1.4e-70
VI_Cerebellum_R	GM	0.0348918	9.09e-07	6.89e-14
VIIb_Cerebellum_L	GM	0.136738	1.38e-06	6.38e-206
VIIb_Cerebellum_V	GM	0.0635468	3.2e-05	1.95e-47
VIIb_Cerebellum_R	GM	0.119636	1.3e-06	7.52e-158
VIIIa_Cerebellum_L	GM	0.173655	1.32e-06	0
VIIIa_Cerebellum_V	GM	0.104652	5.35e-06	6.39e-123
VIIIa_Cerebellum_R	GM	0.187104	1.23e-06	0
VIIIb_Cerebellum_L	GM	0.151521	1.77e-06	8.46e-257
VIIIb_Cerebellum_V	GM	0.115279	1.04e-05	8.57e-151
VIIIb_Cerebellum_R	GM	0.178078	1.63e-06	0
X_Cerebellum_L	GM	0.0888156	1.15e-05	3.27e-81
X_Cerebellum_V	GM	0.0554465	2.07e-05	3.51e-36
X_Cerebellum_R	GM	0.120057	1.15e-05	5.42e-148
V_thalamus_L	GM	0.142017	1.31e-06	4.5e-177
V_thalamus_R	GM	0.132873	1.37e-06	4.91e-152
V_caudate_L	GM	-0.0435725	2.18e-06	1.63e-21
V_caudate_R	GM	-0.0417016	2.06e-06	5.37e-20
V_putamen_L	GM	0.0508217	1.65e-06	2.28e-24
V_putamen_R	GM	0.0508724	1.69e-06	2.44e-24
V_pallidum_L	GM	0.0667305	3.72e-06	5.57e-49
V_pallidum_R	GM	0.103955	3.72e-06	1.57e-114
V_hippocampus_L	GM	0.0915921	1.9e-06	6.66e-89
V_hippocampus_R	GM	0.0988709	1.86e-06	3.73e-103
V_amygdala_L	GM	0.0184523	3.66e-06	3.75e-05
V_amygdala_R	GM	0.0115801	3.29e-06	0.00910637
V_accumbens_L	GM	0.16867	7.77e-06	1.02e-282
V_accumbens_R	GM	0.205011	8.45e-06	0
Volume_WMH	WM	-0.22859	1.36e-07	0
Volume_PWMH	WM	-0.264682	1.95e-07	0
Volume_DWMH	WM	-0.123059	3.62e-07	2.63e-172
FC1_f	FC	0.00722764	0.000356973	0.0959362
FC2_f	FC	-0.0168555	0.000368831	9.71e-05
FC3_f	FC	-0.00537356	0.000365533	0.213866
FC4_f	FC	-0.032194	0.000357185	8.6e-14
FC5_f	FC	-0.0130572	0.000245144	0.00251624
FC6_f	FC	0.0297193	0.000374493	5.33e-12
FC7_f	FC	0.0510648	0.000347697	1.53e-31
FC8_f	FC	-0.0321608	0.000361962	9.42e-14
FC9_f	FC	-0.0392269	0.000364367	1.39e-19
FC10_f	FC	0.0280618	0.000396809	7.15e-11
FC11_f	FC	0.000148887	0.000350738	0.972523
FC12_f	FC	-0.0097247	0.000384398	0.0241629
FC13_f	FC	0.00690928	0.000381768	0.109844
FC14_f	FC	0.042756	0.000385645	4.22e-23
FC15_f	FC	0.00555837	0.000330279	0.197691
FC16_f	FC	-0.0285868	0.000346947	4.08e-11
FC17_f	FC	0.0183613	0.000355097	2.5e-05
FC18_f	FC	-0.00249201	0.000351986	0.564197
FC19_f	FC	0.0390237	0.000394581	1.29e-19
FC20_f	FC	0.021522	0.000364044	6.5e-07
FC21_f	FC	0.0058928	0.000365611	0.172075
FC22_f	FC	-0.00192538	0.00036426	0.655512
FC23_f	FC	-0.0201967	0.000265077	2.87e-06
FC24_f	FC	0.0177758	0.000374409	4.01e-05
FC25_f	FC	-0.0391348	0.000255244	1.01e-19
FC26_f	FC	0.0138428	0.000373242	0.00134757
FC27_f	FC	0.0161083	0.000379731	0.000185892
FC28_f	FC	0.0378647	0.000383748	1.75e-18
FC29_f	FC	0.042134	0.000325737	3.11e-22
FC30_f	FC	0.0333053	0.000345182	1.23e-14
FC31_f	FC	-0.0381306	0.000352697	1.25e-18
FC32_f	FC	0.000382731	0.000343982	0.929326
FC33_f	FC	-0.00804495	0.000342135	0.0619904
FC34_f	FC	-0.0157094	0.000356586	0.00026555
FC35_f	FC	-0.0267365	0.000354748	5.85e-10
FC36_f	FC	0.0126077	0.000308027	0.00344523
FC37_f	FC	-0.0635871	0.000348692	2.33e-49
FC38_f	FC	0.0463067	0.000239836	8.83e-27
FC39_f	FC	0.0375062	0.000341599	2.97e-18
FC40_f	FC	0.0265267	0.000265773	8.16e-10
FC41_f	FC	-0.0357014	0.000364229	1.12e-16
FC42_f	FC	-0.0359455	0.000388263	7.28e-17
FC43_f	FC	-0.000687981	0.000423268	0.873105
FC44_f	FC	0.0269772	0.000273888	4.89e-10
FC45_f	FC	-0.0582376	0.000291725	1.62e-41
FC46_f	FC	-0.0382878	0.000387926	6.11e-19
FC47_f	FC	0.0453871	0.000301416	7.79e-26
FC48_f	FC	0.0343482	0.000390158	1.58e-15
FC49_f	FC	0.00552116	0.000306593	0.200885
FC50_f	FC	-0.030814	0.000411922	8.22e-13
FC51_f	FC	-0.0187182	0.000423327	1.38e-05
FC52_f	FC	-0.00425277	0.0004367	0.323636
FC53_f	FC	0.0143523	0.000321442	0.000988404
FC54_f	FC	-0.0428461	0.000350799	2.61e-23
FC55_f	FC	0.0296201	0.000221594	8.18e-12
FC56_f	FC	-0.0225273	0.00037598	3.21e-07
FC57_f	FC	0.0426082	0.000269202	4.99e-23
FC58_f	FC	-0.0141815	0.00033047	0.00138654
FC59_f	FC	-0.00328185	0.000288223	0.446255
FC60_f	FC	-0.0279458	0.000397497	1.06e-10
FC61_f	FC	0.0223755	0.000399565	2.54e-07
FC62_f	FC	-0.0259925	0.00040745	1.84e-09
FC63_f	FC	0.0100668	0.000286939	0.0203554
FC64_f	FC	-0.0330761	0.000343559	1.64e-14
FC65_f	FC	0.022397	0.000223151	2.47e-07
FC66_f	FC	0.0394855	0.000229042	1.71e-19
FC67_f	FC	0.0111404	0.00036104	0.00987869
FC68_f	FC	0.00457779	0.000392726	0.290872
FC69_f	FC	-0.0289391	0.00037522	1.95e-11
FC70_f	FC	0.0220778	0.000385973	2.91e-07
FC71_f	FC	-0.0300814	0.000354062	4.3e-12
FC72_f	FC	-0.0159168	0.000354367	0.000221739
FC73_f	FC	-0.0275603	0.000390384	1.71e-10
FC74_f	FC	0.0348756	0.000399179	5.35e-16
FC75_f	FC	0.0164141	0.000343139	0.000148865
FC76_f	FC	-0.0591086	0.000376721	8.81e-43
FC77_f	FC	0.00437465	0.000381398	0.310124
FC78_f	FC	0.00439151	0.000365887	0.314757
FC79_f	FC	-0.0228913	0.000298189	1.15e-07
FC80_f	FC	0.0200075	0.000357386	3.4e-06
FC81_f	FC	0.022294	0.000355497	2.25e-07
FC82_f	FC	-0.0208494	0.000358117	1.35e-06
FC83_f	FC	0.0161514	0.000360079	0.000205211
FC84_f	FC	-0.0314609	0.000372081	4.05e-13
FC85_f	FC	-0.00453246	0.000365594	0.297245
FC86_f	FC	0.00422388	0.000372987	0.32651
FC87_f	FC	0.00739625	0.000348239	0.085968
FC88_f	FC	-0.0355326	0.000347619	1.65e-16
FC89_f	FC	-0.0536972	0.000346116	3.13e-35
FC90_f	FC	-0.0413493	0.000338479	9.96e-22
FC91_f	FC	0.00542785	0.000349036	0.207997
FC92_f	FC	0.00286447	0.000341083	0.516275
FC93_f	FC	-0.014478	0.000296552	0.000943474
FC94_f	FC	0.0123844	0.00036222	0.00500439
FC95_f	FC	0.0024568	0.000303351	0.568383
FC96_f	FC	0.0291681	0.000327136	1.67e-11
FC97_f	FC	0.0163925	0.00035977	0.00014335
FC98_f	FC	-0.00523003	0.000375333	0.228232
FC99_f	FC	4.16e-05	0.000314133	0.992297
FC100_f	FC	-0.00166173	0.000294455	0.703773
FC101_f	FC	-0.0211819	0.000224105	1.22e-06
FC102_f	FC	-0.0408527	0.000238741	6.89e-21
FC103_f	FC	-0.0317354	0.000206656	7.74e-13
FC104_f	FC	-0.00301429	0.000374769	0.485204
FC105_f	FC	-0.0132223	0.000333337	0.00258017
FC106_f	FC	0.0313544	0.000325435	3.73e-13
FC107_f	FC	0.00454339	0.000358861	0.298746
FC108_f	FC	-0.0176713	0.000351103	4.21e-05
FC109_f	FC	-0.0438414	0.000356011	2.65e-24
FC110_f	FC	0.0556464	0.000350346	5.44e-38
FC111_f	FC	0.0450404	0.000353311	1.32e-25
FC112_f	FC	0.00432602	0.000365431	0.315676
FC113_f	FC	-0.0256529	0.000362841	3.02e-09
FC114_f	FC	-0.00479293	0.00033015	0.269026
FC115_f	FC	-0.0271358	0.000318353	3.74e-10
FC116_f	FC	-0.0334105	0.000370468	1.06e-14
FC117_f	FC	-0.0721053	0.000329359	4.14e-62
FC118_f	FC	-0.0213167	0.00037098	7.44e-07
FC119_f	FC	-0.000220048	0.000348897	0.959284
FC120_f	FC	0.0455287	0.000361361	7.44e-26
FC121_f	FC	-0.0453741	0.000331801	1.62e-25
FC122_f	FC	0.043795	0.000287771	2.66e-23
FC123_f	FC	0.0486964	0.000331533	2.78e-29
FC124_f	FC	-0.00972867	0.000323526	0.0251399
FC125_f	FC	-0.0321007	0.00035697	2.03e-13
FC126_f	FC	-0.00624634	0.00037044	0.149368
FC127_f	FC	-0.00825377	0.000366076	0.0557271
FC128_f	FC	-0.0133532	0.000297959	0.00227632
FC129_f	FC	-0.052165	0.000324929	6.76e-33
FC130_f	FC	0.0260869	0.000302694	1.69e-09
FC131_f	FC	0.023883	0.000331679	3.42e-08
FC132_f	FC	0.0215285	0.000320914	5.95e-07
FC133_f	FC	-0.029125	0.000354227	1.49e-11
FC134_f	FC	-0.025909	0.000341108	3.11e-09
FC135_f	FC	-0.0168877	0.000297089	0.000112751
FC136_f	FC	-0.0315622	0.000372012	2.45e-13
FC137_f	FC	-0.054304	0.000353119	2.35e-36
FC138_f	FC	0.0129493	0.000315567	0.00281441
FC139_f	FC	0.0698061	0.000360029	9.5e-59
FC140_f	FC	0.00884158	0.000307846	0.0405603
FC141_f	FC	0.00522797	0.000336683	0.227218
FC142_f	FC	0.0145041	0.000368809	0.000770101
FC143_f	FC	0.0107314	0.000400755	0.012804
FC144_f	FC	-0.00679401	0.000354461	0.115172
FC145_f	FC	-0.0472709	0.000277134	8.17e-28
FC146_f	FC	-0.00216764	0.000245479	0.617659
FC147_f	FC	-0.0260624	0.000226863	1.75e-09
FC148_f	FC	-0.0253782	0.000213572	6.07e-09
FC149_f	FC	-0.0431426	0.000384715	1.39e-23
FC150_f	FC	-0.0459468	0.000330183	1.64e-26
FC151_f	FC	0.0171514	0.000324785	8.18e-05
FC152_f	FC	-0.0089025	0.000360581	0.0387683
FC153_f	FC	0.00323212	0.000300901	0.456263
FC154_f	FC	-0.00915779	0.000365099	0.0345213
FC155_f	FC	-0.00596168	0.000277551	0.167246
FC156_f	FC	0.0125762	0.00039423	0.0039623
FC157_f	FC	0.000677002	0.000221228	0.87552
FC158_f	FC	0.011354	0.000382351	0.00840428
FC159_f	FC	0.0108459	0.000385762	0.011816
FC160_f	FC	0.0223121	0.000395928	2.22e-07
FC161_f	FC	0.0481911	0.000240637	4.84e-29
FC162_f	FC	-0.00133869	0.000348392	0.755928
FC163_f	FC	0.0146149	0.000330079	0.000763109
FC164_f	FC	-0.00230036	0.000351173	0.596258
FC165_f	FC	0.00113546	0.000320657	0.794208
FC166_f	FC	0.00692562	0.000425612	0.108141
FC167_f	FC	-0.0107845	0.000398681	0.0124274
FC168_f	FC	-0.0151739	0.000350687	0.000427242
FC169_f	FC	-0.00987214	0.000376399	0.0221652
FC170_f	FC	-0.00989319	0.000321843	0.022707
FC171_f	FC	-0.0310422	0.000385038	5.77e-13
FC172_f	FC	-0.0287312	0.000334296	9.18e-11
FC173_f	FC	0.010212	0.000370535	0.0181483
FC174_f	FC	0.000990722	0.000376278	0.820006
FC175_f	FC	0.0120519	0.000357053	0.00560556
FC176_f	FC	-0.0141895	0.000374662	0.00101651
FC177_f	FC	-0.0129835	0.00037527	0.00269125
FC178_f	FC	-0.0246615	0.000353873	1.48e-08
FC179_f	FC	0.00927209	0.000383424	0.0317125
FC180_f	FC	-0.0342634	0.000329499	2.97e-15
FC181_f	FC	-0.0203882	0.000360241	2.31e-06
FC182_f	FC	-0.0281347	0.000394859	7.43e-11
FC183_f	FC	-0.031714	0.000377982	1.77e-13
FC184_f	FC	-0.0462271	0.000385919	3.27e-26
FC185_f	FC	0.0309747	0.000358183	7.38e-13
FC186_f	FC	0.0294621	0.000319705	2.46e-11
FC187_f	FC	-0.00577374	0.000381182	0.185073
FC188_f	FC	-0.00317781	0.000393434	0.460942
FC189_f	FC	0.0282534	0.000374833	8.14e-11
FC190_f	FC	0.00906054	0.000406728	0.035583
FC191_f	FC	0.0135617	0.000316237	0.00164
FC192_f	FC	0.00489218	0.000353199	0.257237
FC193_f	FC	-0.0101207	0.000337626	0.0190863
FC194_f	FC	-0.016927	0.00037075	8.7e-05
FC195_f	FC	0.023408	0.000327855	6.24e-08
FC196_f	FC	0.0397168	0.000323891	4.65e-20
FC197_f	FC	-0.00724496	0.000345297	0.0927517
FC198_f	FC	-0.00351104	0.000365923	0.415657
FC199_f	FC	0.0129979	0.000327028	0.00265519
FC200_f	FC	-0.0476903	0.000360169	2.22e-28
FC201_f	FC	-0.0421394	0.000389691	1.52e-22
FC202_f	FC	-0.0601532	0.00033911	1.18e-43
FC203_f	FC	0.0115571	0.000321072	0.00753443
FC204_f	FC	-0.00707235	0.000332713	0.10346
FC205_f	FC	0.0105023	0.000354617	0.0147435
FC206_f	FC	-0.0319191	0.000329059	1.9e-13
FC207_f	FC	-0.0444894	0.000344254	1.04e-24
FC208_f	FC	-0.030312	0.000343961	1.88e-12
FC209_f	FC	-0.015788	0.000401347	0.000248556
FC210_f	FC	-0.00320019	0.000359309	0.457576
