# Supplementary material for: Unveiling the glymphatic system’s role in brain aging: A comprehensive biomarker and modifiable intervention target
Source: Proc Natl Acad Sci U S A. 2026 Apr 27;123(18):e2516601123. doi: 10.1073/pnas.2516601123 (PMC13142974; doi:10.1073/pnas.2516601123)
Supplement: Supplementary file 8 — Dataset S07 (XLSX) [file pnas.2516601123.sd07.xlsx]

## Sheet: Dataset S7
Dataset S7. Association of DTI-ALPS index and cognitive performance.
Variables	Standardized Beta	SE	P-value
Reaction_time	-0.0313165	3.45296	9.93e-07
Trail_making_A	-0.0305033	3.30703	7.91e-05
Trail_making_B	-0.0282948	9.4947	0.000196367
Matrix_pattern	0.0185944	0.0817951	0.0161268
Tower_rearranging	0.0193533	0.12875	0.0159559
Numeric_memory	0.0442644	0.053021	1.43e-07
Fluid_intelligence	0.00950547	0.0648756	0.135645
Paired_associate	0.0296885	0.100775	0.000116417
Pairs_matching_1	-0.010448	0.0285315	0.120185
Pairs_matching_2	-0.0159227	0.0965572	0.0174217
Pairs_matching_3	0.0308038	0.165569	0.000138713
Symbol_attempted	0.0365644	0.199262	9.38e-06
Symbol_correctly	0.0387328	0.217515	3.28e-06
Prospective_memory	-0.000465179	0.00696882	0.944702
