# Supplementary material for: Unveiling the glymphatic system’s role in brain aging: A comprehensive biomarker and modifiable intervention target
Source: Proc Natl Acad Sci U S A. 2026 Apr 27;123(18):e2516601123. doi: 10.1073/pnas.2516601123 (PMC13142974; doi:10.1073/pnas.2516601123)
Supplement: Supplementary file 9 — Dataset S08 (XLSX) [file pnas.2516601123.sd08.xlsx]

## Sheet: Dataset S8
Dataset S8. Ranking of feature importance for brain imaging traits used in the brain age modeling process.
Ranking	All features	SHAP	Drop SHAP=0	SHAP	MAE_min	SHAP
1	Volume_grey_N	1.37708	Volume_grey_N	1.38302	Volume_grey_N	1.37248
2	Volume_WMH	0.998288	Volume_WMH	0.998378	Volume_WMH	0.978372
3	Ventral_Stria_L	0.829631	Ventral_Stria_L	0.82964	Ventral_Stria_L	0.883112
4	Volume_PeriCortiGrey_N	0.805013	Volume_PeriCortiGrey_N	0.79146	Volume_PeriCortiGrey_N	0.787029
5	Volume_CSF_N	0.623981	Volume_CSF_N	0.623981	Volume_CSF_N	0.633688
6	Volume_stem4th	0.505234	Volume_stem4th	0.505234	Volume_stem4th	0.632621
7	Volume_PWMH	0.474763	Volume_PWMH	0.474763	Volume_PWMH	0.401021
8	V_putamen_L	0.363357	V_putamen_L	0.363357	V_thalamus_R	0.366703
9	Volume_GreyWhite_N	0.350172	Volume_GreyWhite_N	0.32437	Putamen_L	0.364291
10	Putamen_L	0.309922	Pallidum_L	0.315328	V_putamen_L	0.362579
11	Pallidum_L	0.306832	Putamen_L	0.309922	Volume_GreyWhite_N	0.333749
12	Heschls_Gyr_L	0.289884	Heschls_Gyr_L	0.289884	Pallidum_L	0.331613
13	VI_Cerebellum_L	0.282203	VI_Cerebellum_L	0.282203	Heschls_Gyr_L	0.306896
14	FC151_f	0.269592	FC151_f	0.269592	Insular_Cor_R	0.275514
15	V_thalamus_R	0.26762	V_thalamus_R	0.26762	FC151_f	0.269725
16	X_Cerebellum_R	0.224526	X_Cerebellum_R	0.224974	X_Cerebellum_R	0.256307
17	Insular_Cor_R	0.220023	Townsend_index	0.220758	Townsend_index	0.25464
18	Fro_Oper_Cor_R	0.198391	Insular_Cor_R	0.220023	VI_Cerebellum_L	0.248468
19	Townsend_index	0.198193	Brain_Stem	0.204037	Crus_1_Cerebellum_R	0.246405
20	Brain_Stem	0.196795	Fro_Oper_Cor_R	0.198391	Brain_Stem	0.228531
21	V_putamen_R	0.177831	V_putamen_R	0.177831	Heschls_Gyr_R	0.225567
22	V_accumbens_R	0.170241	Crus_2_Cerebellum_V	0.176368	Crus_2_Cerebellum_V	0.217707
23	Heschls_Gyr_R	0.168545	V_accumbens_R	0.170241	VI_Cerebellum_R	0.199682
24	FC207_f	0.165128	Heschls_Gyr_R	0.168545	Fro_Oper_Cor_R	0.198522
25	Crus_1_Cerebellum_R	0.163077	FC207_f	0.165634	V_putamen_R	0.195396
26	FC58_f	0.156379	Crus_2_Cerebellum_R	0.163779	FC58_f	0.192337
27	Crus_2_Cerebellum_V	0.154395	Crus_1_Cerebellum_R	0.163077	FC207_f	0.183568
28	FC64_f	0.144827	FC58_f	0.156379	Crus_9_Cerebellum_R	0.182396
29	VI_Cerebellum_R	0.144454	Thalamus_R	0.15185	Crus_2_Cerebellum_R	0.174493
30	FC156_f	0.144326	FC64_f	0.144827	Infer_Tem_Gyr_temp_L	0.172522
31	Thalamus_R	0.140032	VI_Cerebellum_R	0.144454	FC64_f	0.168447
32	Hippocampus_L	0.136993	FC156_f	0.144326	FC172_f	0.165396
33	Infer_Tem_Gyr_temp_L	0.128544	Hippocampus_L	0.136993	Thalamus_R	0.165036
34	FC172_f	0.127829	FC172_f	0.1297	V_accumbens_R	0.161327
35	Insular_Cor_L	0.119206	Infer_Tem_Gyr_temp_L	0.128544	Volume_white_N	0.154743
36	Ethnicity	0.117902	Insular_Cor_L	0.119206	Fro_Oper_Cor_L	0.151351
37	Planum_Polare_R	0.116914	Ethnicity	0.117902	Insular_Cor_L	0.150297
38	Caudate_L	0.115079	Planum_Polare_R	0.116914	V_caudate_L	0.150051
39	FC7_f	0.111778	Caudate_L	0.115079	Planum_Polare_R	0.147999
40	Crus_2_Cerebellum_R	0.111606	FC7_f	0.111778	FC156_f	0.143733
41	Fro_Oper_Cor_L	0.104034	Crus_9_Cerebellum_R	0.111148	FC69_f	0.136969
42	Crus_9_Cerebellum_R	0.103634	Fro_Oper_Cor_L	0.104034	FC185_f	0.127546
43	FC69_f	0.0972331	FC190_f	0.102007	Sup_Fro_Gyr_R	0.12517
44	tA1000	0.095799	FC69_f	0.099512	FC84_f	0.124599
45	Angular_Gyr_L	0.088407	tA1000	0.0956401	Ethnicity	0.119371
46	FC51_f	0.082835	Angular_Gyr_L	0.088407	Fro_Orb_Cor_R	0.118012
47	FC75_f	0.0817852	Planum_Polare_L	0.0866	FC7_f	0.114985
48	Crus_9_Cerebellum_L	0.0788441	FC51_f	0.082835	Caudate_R	0.114819
49	FC26_f	0.0781589	FC75_f	0.0817852	LOC_infer_L	0.110998
50	FC190_f	0.0740735	Crus_9_Cerebellum_L	0.0788441	Angular_Gyr_L	0.109673
51	FC203_f	0.0734738	FC26_f	0.078125	FC50_f	0.105914
52	FC89_f	0.0694768	LOC_infer_L	0.0770723	FC23_f	0.105874
53	Caudate_R	0.0672434	VIIIb_Cerebellum_V	0.0752367	FC89_f	0.105513
54	MTP_post_L	0.0667118	FC203_f	0.0734738	FC75_f	0.10278
55	Planum_Polare_L	0.0666735	FC89_f	0.0694768	FC167_f	0.100333
56	FC105_f	0.0663371	V_thalamus_L	0.0676773	FC51_f	0.0982526
57	FC185_f	0.0662382	Caudate_R	0.0672434	FC190_f	0.0940214
58	FC96_f	0.0655606	MTP_post_L	0.0667164	Fro_Med_Cor_R	0.0932852
59	FC50_f	0.0655013	FC105_f	0.0663371	MTP_post_R	0.0914148
60	Fro_Orb_Cor_R	0.0648531	FC185_f	0.0662382	FC35_f	0.0898489
61	Fro_Orb_Cor_L	0.0644888	FC50_f	0.0662092	Subcal_Cor_R	0.0892689
62	IV_Cerebellum_L	0.0622574	FC96_f	0.0655606	VIIIb_Cerebellum_V	0.0890746
63	FC84_f	0.0620489	Fro_Orb_Cor_R	0.0648531	FC180_f	0.0882551
64	Volume_DWMH	0.0616212	Fro_Orb_Cor_L	0.0644888	FC169_f	0.0870607
65	Sup_Fro_Gyr_R	0.0615683	IV_Cerebellum_L	0.0622574	tA1000	0.0868738
66	VIIIb_Cerebellum_V	0.0614683	FC84_f	0.0620489	PO_Cor_L	0.0863985
67	FC23_f	0.0581105	Volume_DWMH	0.0616212	Hippocampus_L	0.0855762
68	PO_Cor_L	0.0575266	Sup_Fro_Gyr_R	0.0615744	V_Cerebellum_L	0.0835788
69	LOC_infer_L	0.0574347	VIIb_Cerebellum_L	0.0607676	FC10_f	0.0826988
70	V_Cerebellum_L	0.0571962	FC10_f	0.0585602	FC73_f	0.0824321
71	V_thalamus_L	0.0549923	FC23_f	0.0581105	FC135_f	0.0819401
72	Volume_white_N	0.0540008	PO_Cor_L	0.0575266	FC88_f	0.0819367
73	VIIIa_Cerebellum_R	0.0535897	V_Cerebellum_L	0.0573437	FC92_f	0.0818189
74	TFC_ant_L	0.0533205	Volume_white_N	0.0540542	FC198_f	0.0816948
75	OF_Gyr_L	0.0522052	VIIIa_Cerebellum_R	0.0535897	Caudate_L	0.0806659
76	FC130_f	0.0515059	TFC_ant_L	0.0533205	Fro_Orb_Cor_L	0.0798522
77	MTP_ant_R	0.0513962	OF_Gyr_L	0.0522052	FC105_f	0.0784848
78	FC198_f	0.050764	FC200_f	0.051696	VIIb_Cerebellum_L	0.0782486
79	FC35_f	0.0499922	FC130_f	0.0515059	FC202_f	0.0779409
80	FC125_f	0.0497772	MTP_ant_R	0.0513962	FC27_f	0.0760646
81	FC169_f	0.0497612	FC198_f	0.050764	VIIIb_Cerebellum_L	0.0741695
82	V_accumbens_L	0.0463089	FC35_f	0.0498954	MTP_ant_R	0.0723459
83	VIIIb_Cerebellum_L	0.0452969	FC125_f	0.0497772	FC204_f	0.0694647
84	FC92_f	0.0450547	FC169_f	0.0497612	Planum_Polare_L	0.0694195
85	Postcentral_Gyr_L	0.0443844	FC92_f	0.0493022	FC96_f	0.0678226
86	Subcal_Cor_R	0.0433733	V_accumbens_L	0.0463089	FC130_f	0.0669495
87	Supracal_Cor_R	0.0427533	VIIIb_Cerebellum_L	0.0452969	Postcentral_Gyr_L	0.0665602
88	FC27_f	0.0421102	Postcentral_Gyr_L	0.0443844	IV_Cerebellum_L	0.0648893
89	V_caudate_R	0.0410163	FC123_f	0.0435499	VIIIa_Cerebellum_R	0.0640045
90	MTP_post_R	0.0406946	FC167_f	0.0434389	V_thalamus_L	0.0620357
91	V_hippocampus_L	0.0404688	Subcal_Cor_R	0.0433733	FC203_f	0.0606511
92	FC73_f	0.040369	LOC_sup_L	0.043272	Volume_DWMH	0.060178
93	FC88_f	0.0402682	Supracal_Cor_R	0.042943	OF_Gyr_L	0.0597031
94	FC10_f	0.0396674	FC144_f	0.0426078	TFC_ant_L	0.0595548
95	Fro_Med_Cor_R	0.0393669	FC27_f	0.0421102	FC199_f	0.0591399
96	Volume_CSF	0.0384184	V_caudate_R	0.0410163	FC125_f	0.0583171
97	FC204_f	0.037723	MTP_post_R	0.0406946	FC144_f	0.0542568
98	FC127_f	0.0375984	V_hippocampus_L	0.0404688	V_accumbens_L	0.0513682
99	Crus_2_Cerebellum_L	0.0370539	FC73_f	0.040369	Volume_CSF	0.0475384
100	V_caudate_L	0.0365119	FC88_f	0.0402682	V_hippocampus_L	0.0460587
101	FC144_f	0.0360037	Fro_Med_Cor_R	0.0393669	Supracal_Cor_R	0.045887
102	FC180_f	0.0343025	Volume_CSF	0.0384187	Hippocampus_R	0.0444852
103	Hippocampus_R	0.0342304	FC204_f	0.037723	Supra_Gyr_ant_R	0.0416781
104	FC202_f	0.0335682	FC127_f	0.0375984	Crus_9_Cerebellum_L	0.0404262
105	Supra_Gyr_ant_R	0.0335369	Crus_2_Cerebellum_L	0.0370539	FC129_f	0.0403881
106	FC135_f	0.0330033	V_caudate_L	0.0365119	FC127_f	0.0369447
107	FC129_f	0.0327004	TOFC_R	0.0356319	Crus_2_Cerebellum_L	0.0367485
108	Putamen_R	0.0318121	FC135_f	0.035371	MTP_post_L	0.0353886
109	FC167_f	0.0317871	Paracin_Gyr_R	0.0347124	FC26_f	0.0300931
110	VIIb_Cerebellum_L	0.0306698	FC180_f	0.0343025	V_caudate_R	0.0300731
111	FC199_f	0.0303448	Hippocampus_R	0.0342304	Putamen_R	0.0279992
112	TOFC_R	0.029939	FC202_f	0.0335682
113	FC5_f	0.0299037	Supra_Gyr_ant_R	0.0335369
114	SPL_R	0.0297182	Putamen_R	0.033438
115	FC103_f	0.0292673	FC129_f	0.0327004
116	FC201_f	0.0291769	FC52_f	0.0312192
117	Supra_Gyr_post_R	0.0285189	FC199_f	0.0303448
118	FC176_f	0.0278401	FC5_f	0.0299037
119	FC164_f	0.0276878	SPL_R	0.0297182
120	FC38_f	0.0261954	FC103_f	0.0292673
121	Paracin_Gyr_R	0.0259235	FC201_f	0.0291769
122	FC174_f	0.0258683	Supra_Gyr_post_R	0.0285189
123	V_pallidum_R	0.0254624	FC176_f	0.0278401
124	FC86_f	0.0253764	FC164_f	0.0276878
125	FC108_f	0.0250172	Amygdala_L	0.0266707
126	FC90_f	0.0244496	FC38_f	0.0261954
127	FC80_f	0.0241869	FC174_f	0.0258683
128	FC189_f	0.0239242	FC80_f	0.0256547
129	LOC_sup_L	0.023373	STP_ant_L	0.0256143
130	FC117_f	0.022775	V_pallidum_R	0.0254624
131	FC20_f	0.0223509	FC86_f	0.0254141
132	FC184_f	0.0221939	FC108_f	0.0250172
133	FC200_f	0.021795	FC189_f	0.0249564
134	FC157_f	0.0216799	FC90_f	0.0244496
135	FC104_f	0.0209942	FC117_f	0.022775
136	Occipital_Pole_L	0.0204675	FC20_f	0.0224625
137	Cin_Gyr_ant_R	0.0199353	FC184_f	0.0221939
138	FC145_f	0.0197446	FC157_f	0.0216942
139	FC62_f	0.0195644	FC104_f	0.0209942
140	Volume_PeriCortiGrey	0.0195372	Occipital_Pole_L	0.0204675
141	FC91_f	0.0191364	Cin_Gyr_ant_R	0.0199353
142	FC196_f	0.0185127	FC145_f	0.0197446
143	FC173_f	0.0183026	FC62_f	0.0195644
144	VIIIb_Cerebellum_R	0.0182383	Volume_PeriCortiGrey	0.0195372
145	FC137_f	0.018194	FC91_f	0.0191364
146	FC9_f	0.0166698	FC196_f	0.0185127
147	FC55_f	0.0162582	FC173_f	0.0183026
148	FC22_f	0.0158745	VIIIb_Cerebellum_R	0.0182383
149	FC178_f	0.0157779	FC137_f	0.018194
150	STP_ant_L	0.0151708	FC9_f	0.0166698
151	FC142_f	0.0151599	FC55_f	0.0162582
152	Cen_Oper_Cor_R	0.0150572	FC22_f	0.0158745
153	FC33_f	0.0149866	FC178_f	0.0157779
154	FC52_f	0.0146989	FC142_f	0.0151599
155	Mid_Fro_Gyr_R	0.0145181	Cen_Oper_Cor_R	0.0150572
156	FC71_f	0.0135297	FC33_f	0.0149866
157	TOFC_L	0.0128462	FC39_f	0.0146307
158	Ventral_Stria_R	0.012467	Mid_Fro_Gyr_R	0.0145181
159	FC119_f	0.0123824	FC119_f	0.0136218
160	FC101_f	0.0120508	FC71_f	0.0135297
161	Lingual_Gyr_R	0.0119368	TOFC_L	0.0128462
162	Amygdala_L	0.0118292	Ventral_Stria_R	0.012467
163	FC154_f	0.0117798	FC101_f	0.0120508
164	FC43_f	0.0117792	Lingual_Gyr_R	0.0119368
165	FC139_f	0.0112891	FC154_f	0.0117798
166	FC123_f	0.0112776	FC43_f	0.0117792
167	FC182_f	0.011113	FC139_f	0.0112891
168	FC94_f	0.0110308	FC182_f	0.011113
169	FC41_f	0.0109129	FC94_f	0.0110308
170	MTP_tempor_R	0.0103844	FC41_f	0.0109129
171	Planum_Tem_R	0.00968095	MTP_tempor_R	0.0103844
172	FC153_f	0.00939752	FC149_f	0.0100884
173	FC149_f	0.00913875	Planum_Tem_R	0.00968095
174	FC181_f	0.00913028	FC153_f	0.00939752
175	FC34_f	0.00912042	FC181_f	0.00913028
176	FC132_f	0.00885571	FC34_f	0.00912042
177	Jux_Lob_Cor_R	0.00883545	FC132_f	0.00885571
178	FC78_f	0.00882405	Jux_Lob_Cor_R	0.00883545
179	FC136_f	0.00875612	FC78_f	0.00882405
180	FC106_f	0.00872945	FC136_f	0.00875612
181	FC126_f	0.00800925	FC106_f	0.00872945
182	FC37_f	0.00799279	Supra_Gyr_ant_L	0.00805795
183	Occipital_Pole_R	0.00795778	FC126_f	0.00800925
184	FC177_f	0.00762572	FC37_f	0.00799279
185	Precentral_Gyr_L	0.00730187	Occipital_Pole_R	0.00795778
186	FC3_f	0.00709671	FC177_f	0.00762572
187	Infer_Tem_Gyr_ant_L	0.00703689	Precentral_Gyr_L	0.00730187
188	LOC_sup_R	0.00674474	FC3_f	0.00709671
189	Supra_Gyr_ant_L	0.00669017	Infer_Tem_Gyr_ant_L	0.00703689
190	SPL_L	0.00573439	LOC_sup_R	0.00674474
191	FC134_f	0.00558881	SPL_L	0.00573439
192	FC152_f	0.00538743	FC134_f	0.00558881
193	Precentral_Gyr_R	0.00526491	FC152_f	0.00538743
194	FC187_f	0.00484304	Precentral_Gyr_R	0.00526491
195	VIIb_Cerebellum_R	0.00482566	FC187_f	0.00484304
196	Infer_Tem_Gyr_ant_R	0.00476574	VIIb_Cerebellum_R	0.00482566
197	Amygdala_R	0.00463364	FC83_f	0.00479373
198	FC40_f	0.00417554	Infer_Tem_Gyr_ant_R	0.00476574
199	FC49_f	0.00412401	Amygdala_R	0.00472464
200	PO_Cor_R	0.00404464	FC40_f	0.00417554
201	FC83_f	0.00399297	FC49_f	0.00412401
202	FC63_f	0.00391571	PO_Cor_R	0.00404464
203	FC8_f	0.00386981	FC63_f	0.00391571
204	FC188_f	0.00373962	FC8_f	0.00386981
205	Crus_1_Cerebellum_V	0.00362221	FC188_f	0.00373962
206	Intracalcarine_Cor_L	0.00359895	Crus_1_Cerebellum_V	0.00362221
207	FC32_f	0.00336721	Intracalcarine_Cor_L	0.00359895
208	FC79_f	0.00325342	FC79_f	0.00325342
209	FC120_f	0.00318842	FC120_f	0.00318842
210	IV_Cerebellum_R	0.00311629	FC32_f	0.00315984
211	FC133_f	0.00297962	IV_Cerebellum_R	0.00311629
212	FC61_f	0.0029658	FC133_f	0.00297962
213	X_Cerebellum_V	0.00290459	FC61_f	0.0029658
214	FC66_f	0.00272357	X_Cerebellum_V	0.00286945
215	FC54_f	0.00252788	FC66_f	0.00272357
216	VIIIa_Cerebellum_L	0.00238946	FC54_f	0.00252788
217	FC45_f	0.00223436	VIIIa_Cerebellum_L	0.00238946
218	FC39_f	0.00221822	FC45_f	0.00223436
219	PC_post_R	0.00206347	PC_post_R	0.00206347
220	FC16_f	0.00180097	FC16_f	0.00180097
221	FC97_f	0.00156652	FC97_f	0.00156652
222	FC68_f	0.0010233	FC68_f	0.0010233
223	X_Cerebellum_L	0.000916035	X_Cerebellum_L	0.000916035
224	Cuneal_Cor_L	0.000853495	Cuneal_Cor_L	0
225	Angular_Gyr_R	0.000592912	Angular_Gyr_R	0
226	Infer_Fro_Gyr_L	0.000572874	Infer_Fro_Gyr_L	0
227	FC114_f	0
228	FC107_f	0
229	FC191_f	0
230	FC170_f	0
231	FC116_f	0
232	FC115_f	0
233	FC192_f	0
234	FC171_f	0
235	FC113_f	0
236	FC193_f	0
237	FC109_f	0
238	FC111_f	0
239	FC110_f	0
240	FC175_f	0
241	FC210_f	0
242	FC179_f	0
243	FC183_f	0
244	FC112_f	0
245	FC168_f	0
246	FC186_f	0
247	FC206_f	0
248	FC118_f	0
249	FC158_f	0
250	FC140_f	0
251	FC205_f	0
252	FC141_f	0
253	FC143_f	0
254	FC146_f	0
255	FC147_f	0
256	FC148_f	0
257	FC150_f	0
258	FC155_f	0
259	FC131_f	0
260	FC208_f	0
261	FC128_f	0
262	FC159_f	0
263	FC166_f	0
264	FC197_f	0
265	FC161_f	0
266	FC124_f	0
267	FC195_f	0
268	FC209_f	0
269	FC162_f	0
270	FC138_f	0
271	FC122_f	0
272	FC163_f	0
273	FC121_f	0
274	FC194_f	0
275	FC165_f	0
276	FC160_f	0
277	Sex	0
278	FC102_f	0
279	V_Cerebellum_R	0
280	STP_ant_R	0
281	STP_post_L	0
282	STP_post_R	0
283	MTP_ant_L	0
284	MTP_tempor_L	0
285	Postcentral_Gyr_R	0
286	Supra_Gyr_post_L	0
287	LOC_infer_R	0
288	Subcal_Cor_L	0
289	Paracin_Gyr_L	0
290	Precu_Cor_L	0
291	Precu_Cor_R	0
292	PC_ant_L	0
293	PC_ant_R	0
294	PC_post_L	0
295	Lingual_Gyr_L	0
296	TFC_ant_R	0
297	TFC_post_L	0
298	TFC_post_R	0
299	OF_Gyr_R	0
300	Planum_Tem_L	0
301	Supracal_Cor_L	0
302	Thalamus_L	0
303	Tem_Pole_R	0
304	Tem_Pole_L	0
305	Mid_Fro_Gyr_L	0
306	Infer_Tem_Gyr_pos_R	0
307	Volumetric_scaling	0
308	Volume_grey	0
309	Volume_white	0
310	Volume_GreyWhite	0
311	Fro_Pole_L	0
312	Fro_Pole_R	0
313	Infer_Fro_Gyr_R	0
314	Infer_Fro_Gyr_pars_L	0
315	Infer_Fro_Gyr_pars_R	0
316	Infer_Tem_Gyr_pos_L	0
317	Infer_Tem_Gyr_temp_R	0
318	Sup_Fro_Gyr_L	0
319	Intracalcarine_Cor_R	0
320	Fro_Med_Cor_L	0
321	Jux_Lob_Cor_L	0
322	Cin_Gyr_ant_L	0
323	Cin_Gyr_pos_L	0
324	Cin_Gyr_pos_R	0
325	Cuneal_Cor_R	0
326	Cen_Oper_Cor_L	0
327	Crus_1_Cerebellum_L	0
328	Crus_9_Cerebellum_V	0
329	Pallidum_R	0
330	VI_Cerebellum_V	0
331	FC100_f	0
332	VIIb_Cerebellum_V	0
333	FC46_f	0
334	FC47_f	0
335	FC48_f	0
336	FC53_f	0
337	FC56_f	0
338	FC57_f	0
339	FC59_f	0
340	FC60_f	0
341	FC65_f	0
342	FC67_f	0
343	FC70_f	0
344	FC72_f	0
345	FC74_f	0
346	FC76_f	0
347	FC77_f	0
348	FC81_f	0
349	FC82_f	0
350	FC85_f	0
351	FC87_f	0
352	FC93_f	0
353	FC95_f	0
354	FC98_f	0
355	FC99_f	0
356	FC44_f	0
357	FC42_f	0
358	FC36_f	0
359	FC12_f	0
360	VIIIa_Cerebellum_V	0
361	V_pallidum_L	0
362	V_hippocampus_R	0
363	V_amygdala_L	0
364	V_amygdala_R	0
365	FC1_f	0
366	FC2_f	0
367	FC4_f	0
368	FC6_f	0
369	FC11_f	0
370	FC13_f	0
371	FC31_f	0
372	FC14_f	0
373	FC15_f	0
374	FC17_f	0
375	FC18_f	0
376	FC19_f	0
377	FC24_f	0
378	FC25_f	0
379	FC28_f	0
380	FC29_f	0
381	FC30_f	0
382	FC21_f	0
