# Supplementary material for: Unveiling the glymphatic system’s role in brain aging: A comprehensive biomarker and modifiable intervention target
Source: Proc Natl Acad Sci U S A. 2026 Apr 27;123(18):e2516601123. doi: 10.1073/pnas.2516601123 (PMC13142974; doi:10.1073/pnas.2516601123)
Supplement: Supplementary file 10 — Dataset S09 (XLSX) [file pnas.2516601123.sd09.xlsx]

## Sheet: Dataset S9
Dataset S9. Model performance of brain age model in UKB.
Feature Num	Feature Type	Train MSE	Train MAE	Train R2	Test MSE	Test MAE	Test R2	Correlation coefficient (r)
DTI-ALPS (N = 12,401)
382	All features	16.335	3.22072	0.700196	23.6095	3.86806	0.56611	0.753026
381	Drop DTI-ALPS	16.2622	3.21418	0.701555	23.689	3.87746	0.564668	0.752015
226	Drop SHAP = 0	16.142	3.20093	0.70373	23.2821	3.84308	0.57207	0.756961
111	MAE_min	16.9344	3.28338	0.689199	23.3512	3.84311	0.570752	0.756077
Sensitivity analysis 1 : incorporating additional vascular risk factors (N = 12,401)
395	All features	15.5518	3.1441	0.714567	22.0387	3.73692	0.594912	0.771795
Sensitivity analysis 2 : substituting DTI-ALPS with choroid plexus volume (left and right) (N = 12,280)
383	All features	15.9784	3.18801	0.706382	23.7975	3.88746	0.562321	0.750389
381	Drop Choroid plexus	16.5637	3.24467	0.695631	23.8547	3.89029	0.561258	0.749559
271	Drop SHAP = 0	16.8753	3.27503	0.689898	23.7994	3.89442	0.562309	0.750358
183	MAE_min	16.5241	3.23971	0.69637	23.5587	3.87166	0.56673	0.753188
Sensitivity analysis 1: Vascular risk factors included smoking status, alcohol use, frequency of alcohol consumption, physical activity, insomnia, sleep duration, snoring, diet, systolic blood pressure (SBP), diastolic blood pressure (DBP), body mass index (BMI), and waist-to-hip ratio (WHR).
