# Supplementary material for: Unveiling the glymphatic system’s role in brain aging: A comprehensive biomarker and modifiable intervention target
Source: Proc Natl Acad Sci U S A. 2026 Apr 27;123(18):e2516601123. doi: 10.1073/pnas.2516601123 (PMC13142974; doi:10.1073/pnas.2516601123)
Supplement: Supplementary file 11 — Dataset S10 (XLSX) [file pnas.2516601123.sd10.xlsx]

## Sheet: Dataset S10
Dataset S10. Brain age model performance in two external datasets.
Sample_healthy	Sample_disease	Feat_num	MSE_healthy	MAE_healthy	R2_healthy	MSE_disease	MAE_disease	R2_disease
UKB and ADNI (Model performance)
12668	365	241	24.6478	3.94758	0.575017	52.7682	5.80331	0.160918
12668	365	111	24.0319	3.91119	0.585527	50.9929	5.69094	0.189148
UKB and TALENT (Model performance)
12631	95	118	26.4523	4.10257	0.515191	26.5925	3.98981	0.320186
12631	95	64	26.0392	4.06845	0.522785	27.8242	4.08191	0.288699
Sample_healthy	Sample_disease	Feat_num	True_healthy_age	Pred_healthy_age	True_disease_age	Pred_disease_age
UKB and ADNI (Model results)
12668	365	241	61.9016	61.894	74.5027	73.298
12668	365	111	61.9016	61.9021	74.5027	73.6041
UKB and TALENT (Model results)
12631	95	118	61.676	61.658	68.0947	67.1372
12631	95	64	61.676	61.6575	68.0947	67.2169
