# Supplementary material for: Unveiling the glymphatic system’s role in brain aging: A comprehensive biomarker and modifiable intervention target
Source: Proc Natl Acad Sci U S A. 2026 Apr 27;123(18):e2516601123. doi: 10.1073/pnas.2516601123 (PMC13142974; doi:10.1073/pnas.2516601123)
Supplement: Supplementary file 12 — Dataset S11 (XLSX) [file pnas.2516601123.sd11.xlsx]

## Sheet: Dataset S11
Dataset S11. Model performance of each aging clock.
System	Sample Num	Gender Group	Train MSE	Train MAE	Train R2	Test MSE	Test MAE	Test R2	Correlation coefficient (r)
Brain	12401	All	16.9344	3.28338	0.689199	23.3512	3.84311	0.570752	0.756077
Brain	5624	Male	16.6354	3.26511	0.716445	26.9875	4.16827	0.538442	0.735299
Brain	6777	Female	14.1785	2.98939	0.719495	21.2106	3.65423	0.578454	0.761966
Cognition	11271	All	34.9173	4.79724	0.351104	37.8498	4.99077	0.296064	0.544641
Cognition	5214	Male	35.556	4.82273	0.386415	41.1417	5.18192	0.288448	0.538824
Cognition	6057	Female	31.5443	4.56754	0.364609	36.0001	4.87308	0.273727	0.524594
Musculoskeletal	11690	All	13.5147	2.91594	0.750626	19.2464	3.47454	0.643961	0.807524
Musculoskeletal	5463	Male	4.35929	1.65358	0.924639	9.43019	2.38588	0.836119	0.918528
Musculoskeletal	6227	Female	10.4772	2.57534	0.792844	18.9524	3.45852	0.623893	0.792235
Cardiovascular	12050	All	27.1707	4.20501	0.511158	32.352	4.59627	0.417521	0.646471
Cardiovascular	5608	Male	27.2868	4.22368	0.537634	35.7943	4.83962	0.391922	0.627521
Cardiovascular	6442	Female	24.6869	4.00767	0.526511	30.4077	4.44549	0.415957	0.645721
Pulmonary	13214	All	40.7472	5.25194	0.2651	42.8544	5.38665	0.226226	0.47665
Pulmonary	6110	Male	43.7918	5.47022	0.262219	47.0225	5.65905	0.207327	0.456202
Pulmonary	7104	Female	37.2504	4.99531	0.279273	39.3422	5.12204	0.239195	0.489424
