# Supplementary material for: Unveiling the glymphatic system’s role in brain aging: A comprehensive biomarker and modifiable intervention target
Source: Proc Natl Acad Sci U S A. 2026 Apr 27;123(18):e2516601123. doi: 10.1073/pnas.2516601123 (PMC13142974; doi:10.1073/pnas.2516601123)
Supplement: Supplementary file 13 — Dataset S12 (XLSX) [file pnas.2516601123.sd12.xlsx]

## Sheet: Dataset S12
Dataset S12. Average brain and organ age gaps across all gender and age groups.
Age group	Subgroup	Brain	Cognition	Musculoskeletal	Cardiovascular	Pulmonary
All age group	Total	0.00237573	0.00200844	-0.00150062	-0.00165782	-0.0023605
	Female	0.000699523	-0.00209029	-0.00284722	0.00208422	-0.000525303
	Male	0.00286594	0.00269392	0.00273887	0.000978046	-0.00105879
[45-50) years	Total	1.3868	0.0384193	0.523689	-0.182049	0.254867
	Female	1.488	-0.148518	0.382062	-0.384734	0.313677
	Male	1.25992	0.0920639	0.441897	-0.109733	-0.13737
[50-55) years	Total	0.227653	0.337324	-0.0871546	-2.92516e-05	0.105463
	Female	0.113381	0.289435	-0.158199	-0.0161559	0.037045
	Male	0.308501	0.279097	0.0345068	0.0453872	0.150804
[55-60) years	Total	-0.346839	-0.0712853	-0.128013	0.0698047	-0.0877524
	Female	-0.342922	0.00426111	-0.105099	0.0394903	-0.0340006
	Male	-0.350384	-0.157396	-0.166314	0.037924	-0.0938319
[60-65) years	Total	-0.332996	-0.239587	0.0862721	-0.00623016	-0.0750872
	Female	-0.236362	-0.249943	0.197484	0.0964784	-0.104517
	Male	-0.365079	-0.105002	-0.0895259	-0.0323428	0.00813167
[65-70) years	Total	0.0217577	-0.139109	-0.0257876	-0.0567	-0.040519
	Female	0.198833	-0.190948	-0.0111442	0.0616539	0.0423847
	Male	-0.160379	-0.108824	0.0590549	-0.0759582	-0.0700052
[70-75) years	Total	0.394146	0.173796	0.0287836	0.0605252	0.00880469
	Female	0.318807	0.211046	0.0884873	-0.078671	-0.0103932
	Male	0.375468	0.187892	0.150897	0.0908115	-0.0104224
[75-80) years	Total	0.383917	0.451145	0.0751369	-0.163418	0.312805
	Female	-0.0215448	0.576679	-0.718875	-0.424181	0.29176
	Male	0.615109	0.14977	-0.0696872	-0.127542	0.158704
