# Supplementary material for: Unveiling the glymphatic system’s role in brain aging: A comprehensive biomarker and modifiable intervention target
Source: Proc Natl Acad Sci U S A. 2026 Apr 27;123(18):e2516601123. doi: 10.1073/pnas.2516601123 (PMC13142974; doi:10.1073/pnas.2516601123)
Supplement: Supplementary file 14 — Dataset S13 (XLSX) [file pnas.2516601123.sd13.xlsx]

## Sheet: Dataset S13
Dataset S13. Associations of specific organ age gap with brain and cognitive age gaps.
Subgroup	Exposure	Sample	Standardized Beta	CI_Lower	CI_Upper	P-value
Brain age
Total	Musculoskeletal	9854	0.0994083	0.0797479	0.119069	4.76e-23
	Cardiovascular	9784	0.0399654	0.0200582	0.0598726	8.37e-05
	Pulmonary	11180	0.0728724	0.0542943	0.0914506	1.61e-14
Female	Musculoskeletal	5340	0.135125	0.108543	0.161707	3.44e-23
	Cardiovascular	5315	0.0224259	-0.00445797	0.0493098	0.102039
	Pulmonary	6116	0.0324433	0.00737616	0.0575104	0.011199
Male	Musculoskeletal	4514	0.0331282	0.00391247	0.0623439	0.026263
	Cardiovascular	4469	0.0619915	0.0325887	0.0913943	3.64e-05
	Pulmonary	5064	0.0745974	0.0471185	0.102076	1.07e-07
Cognition age
Total	Musculoskeletal	7551	0.0517735	0.0296091	0.073938	4.74746e-06
	Cardiovascular	8243	0.063279	0.0420367	0.0845212	5.43681e-09
	Pulmonary	9012	0.118818	0.0983091	0.139326	1.09322e-29
Female	Musculoskeletal	4040	0.0267284	-0.00365712	0.0571139	0.0846789
	Cardiovascular	4395	0.0434325	0.0143219	0.072543	0.00346179
	Pulmonary	4855	0.120727	0.0926561	0.148799	4.45182e-17
Male	Musculoskeletal	3511	0.0620774	0.0296312	0.0945236	0.000178851
	Cardiovascular	3848	0.055274	0.0239637	0.0865842	0.000543748
	Pulmonary	4157	0.114162	0.0841283	0.144195	1.10952e-13
