# Supplementary material for: Unveiling the glymphatic system’s role in brain aging: A comprehensive biomarker and modifiable intervention target
Source: Proc Natl Acad Sci U S A. 2026 Apr 27;123(18):e2516601123. doi: 10.1073/pnas.2516601123 (PMC13142974; doi:10.1073/pnas.2516601123)
Supplement: Supplementary file 15 — Dataset S14 (XLSX) [file pnas.2516601123.sd14.xlsx]

## Sheet: Dataset S14
Dataset S14. Brain age model in each disease category in UKB.
Disease category	Sample_disease	Sample_healthy	True age_healthy	Predicted age_healthy	True age_disease	Predicted age_disease	MSE_healthy	MAE_healthy	R2_healthy	MSE_disease	MAE_disease	R2_disease
All disease	27973	12401	61.5927	61.5754	65.0879	64.3594	23.3512	3.84311	0.570752	25.1855	4.0056	0.559497
Systemic disease
Cancer	3665	12401	61.5927	61.5754	67.5318	65.7542	23.3512	3.84311	0.570752	26.0093	4.09422	0.489591
Endocrine disease	2055	12401	61.5927	61.5754	66.1995	66.5669	23.3512	3.84311	0.570752	25.8019	4.01069	0.508073
Mental disease	6428	12401	61.5927	61.5754	62.6797	63.0161	23.3512	3.84311	0.570752	25.3359	4.00258	0.561157
Nervous disease	261	12401	61.5927	61.5754	64.5824	66.5366	23.3512	3.84311	0.570752	43.926	5.11859	0.318773
Cardiovascular disease	12789	12401	61.5927	61.5754	66.6348	65.8094	23.3512	3.84311	0.570752	24.8802	3.97867	0.511557
Pulmonary disease	830	12401	61.5927	61.5754	67.0253	66.3267	23.3512	3.84311	0.570752	21.474	3.67629	0.551415
Musculoskeletal disease	7885	12401	61.5927	61.5754	66.7774	65.2372	23.3512	3.84311	0.570752	24.1108	3.93533	0.484778
Abdominal disease	1658	12401	61.5927	61.5754	66.9445	65.9368	23.3512	3.84311	0.570752	25.479	4.03604	0.546059
Single disease
Cancer	3665	12401	61.5927	61.5754	67.5318	65.7542	23.3512	3.84311	0.570752	26.0093	4.09422	0.489591
Diabetes	2055	12401	61.5927	61.5754	66.1995	66.5669	23.3512	3.84311	0.570752	25.8019	4.01069	0.508073
Schizophrenia	59	12401	61.5927	61.5754	61.9153	63.8334	23.3512	3.84311	0.570752	31.1892	4.24179	0.51633
Bipolar disorder	126	12401	61.5927	61.5754	62.6746	64.6385	23.3512	3.84311	0.570752	35.5128	4.7132	0.303634
Depression	4866	12401	61.5927	61.5754	62.605	63.013	23.3512	3.84311	0.570752	25.3998	4.00659	0.56208
Anxiety disorders	2850	12401	61.5927	61.5754	62.5442	62.9207	23.3512	3.84311	0.570752	25.3784	4.00252	0.563348
Dementia+Parkinsonism	108	12401	61.5927	61.5754	68.9907	67.9539	23.3512	3.84311	0.570752	20.3731	3.57793	0.518218
Multiple sclerosis	153	12401	61.5927	61.5754	61.4706	65.5361	23.3512	3.84311	0.570752	60.5516	6.20612	-0.0670667
Hypertension	11701	12401	61.5927	61.5754	66.5775	65.85	23.3512	3.84311	0.570752	24.903	3.97586	0.511612
Ischaemic HD	2344	12401	61.5927	61.5754	68.5375	66.6906	23.3512	3.84311	0.570752	26.0281	4.07432	0.402009
Heart failure	256	12401	61.5927	61.5754	68.9805	67.4301	23.3512	3.84311	0.570752	25.4755	3.97838	0.478883
Stroke	593	12401	61.5927	61.5754	67.9106	67.0921	23.3512	3.84311	0.570752	23.8449	3.88891	0.555012
COPD	793	12401	61.5927	61.5754	67.0214	66.342	23.3512	3.84311	0.570752	21.2754	3.65244	0.55351
Respiratory failure	51	12401	61.5927	61.5754	67.4118	66.6019	23.3512	3.84311	0.570752	23.4969	3.8401	0.497835
Liver disease	713	12401	61.5927	61.5754	64.979	64.7959	23.3512	3.84311	0.570752	26.1143	4.05991	0.553046
Osteoarthritis	6967	12401	61.5927	61.5754	66.6193	65.1236	23.3512	3.84311	0.570752	24.1083	3.92926	0.49188
Osteoporosis	1279	12401	61.5927	61.5754	68.3409	66.3564	23.3512	3.84311	0.570752	24.3216	3.98302	0.383224
Renal failure	990	12401	61.5927	61.5754	68.3828	66.7805	23.3512	3.84311	0.570752	25.2786	4.02287	0.484874
Multisystem comorbidities
Cardiovascular + Pulmonary	403	12401	61.5927	61.5754	68.5707	68.0421	23.3512	3.84311	0.570752	20.2446	3.59035	0.497091
Cardiovascular + Musculoskeletal	2982	12401	61.5927	61.5754	68.4111	66.8056	23.3512	3.84311	0.570752	24.0298	3.92651	0.41362
Pulmonary + Musculoskeletal	267	12401	61.5927	61.5754	68.2172	67.2983	23.3512	3.84311	0.570752	19.3111	3.50047	0.527201
Cardiovascular + Pulmonary Musculoskeletal	137	12401	61.5927	61.5754	69.3942	68.6734	23.3512	3.84311	0.570752	17.3912	3.33842	0.50058
Cardiovascular comorbidities
Hypertension + Ischaemic HD	1520	12401	61.5927	61.5754	69.0382	67.349	23.3512	3.84311	0.570752	26.5663	4.09087	0.356111
Hypertension + Heart failure	175	12401	61.5927	61.5754	69.4686	67.8402	23.3512	3.84311	0.570752	28.3698	4.22349	0.424954
Hypertension + Stroke	347	12401	61.5927	61.5754	69.1009	68.4192	23.3512	3.84311	0.570752	24.3658	3.8933	0.472076
Ischaemic HD + Heart failure	171	12401	61.5927	61.5754	69.0526	67.5658	23.3512	3.84311	0.570752	26.6922	4.02545	0.435839
Ischaemic HD + Stroke	94	12401	61.5927	61.5754	69.5	68.7158	23.3512	3.84311	0.570752	21.1511	3.60553	0.58174
Hypertension + Ischaemic HD + Heart failure	127	12401	61.5927	61.5754	68.9764	67.4619	23.3512	3.84311	0.570752	31.2314	4.42009	0.3949
Hypertension + Ischaemic HD + Stroke	75	12401	61.5927	61.5754	69.88	69.128	23.3512	3.84311	0.570752	20.2413	3.47904	0.603207
