# Supplementary material for: Unveiling the glymphatic system’s role in brain aging: A comprehensive biomarker and modifiable intervention target
Source: Proc Natl Acad Sci U S A. 2026 Apr 27;123(18):e2516601123. doi: 10.1073/pnas.2516601123 (PMC13142974; doi:10.1073/pnas.2516601123)
Supplement: Supplementary file 16 — Dataset S15 (XLSX) [file pnas.2516601123.sd15.xlsx]

## Sheet: Dataset S15
Dataset S15. The differences of brain age gap between healthy and disease population groups in UKB.
Disease category	N_Disease	N_Healthy	Mean age gap_disease	Mean age gap_healthy	SD_disease	SD_healthy	T value	Cohen's d	P-value	-log10 (P-value)
All disease	27973	12401	0.747669	0.00237573	0.461319	0.461319	18.5225	0.199826	4.66e-76	75.3313
Systemic disease
Nervous	261	12401	3.21967	0.00237573	4.32983	3.72732	11.9119	0.745044	1.53e-26	25.8158
Endocrine	2055	12401	2.30668	0.00237573	3.77915	3.72732	25.6507	0.610926	2.55e-130	129.594
Pulmonary	830	12401	1.58483	0.00237573	3.80802	3.72732	11.6058	0.416106	3.4e-29	28.4679
Cardiovascular	12789	12401	1.29532	0.00237573	3.74452	3.72732	27.4617	0.346095	1.3e-163	162.887
Abdominal	1658	12401	1.24207	0.00237573	3.67847	3.72732	12.8678	0.336482	1.5e-36	35.825
Mental	6428	12401	0.809077	0.00237573	3.75853	3.72732	14.0048	0.215241	3.07e-44	43.513
Cancer	3665	12401	0.716949	0.00237573	3.71522	3.72732	10.2223	0.192194	2.49e-24	23.604
Musculoskeletal	7885	12401	0.639904	0.00237573	3.69154	3.72732	11.945	0.17205	9.34e-33	32.0295
Single disease
Multiple_sclerosis	153	12401	4.03432	0.00237573	4.66209	3.72732	10.6555	0.866743	3.23e-20	19.4914
Dementia_Parkinsonism	108	12401	2.06558	0.00237573	3.51925	3.72732	6.06308	0.585955	1.95e-08	7.70916
Bipolar_disorder	126	12401	2.43444	0.00237573	4.12344	3.72732	6.59334	0.590358	1.04e-09	8.98264
Schizophrenia	59	12401	2.07221	0.00237573	4.03047	3.72732	3.93664	0.513724	0.000222361	3.65294
Depression	4866	12401	0.849482	0.00237573	3.77032	3.72732	13.3247	0.225399	4.06e-40	39.3912
Anxiety_disorders	2850	12401	0.79263	0.00237573	3.71997	3.72732	10.2228	0.212357	2.98e-24	23.5257
Diabetes	2055	12401	2.30668	0.00237573	3.77915	3.72732	25.6507	0.610926	2.55e-130	129.594
Stroke	593	12401	1.83383	0.00237573	3.83829	3.72732	11.366	0.477774	2.03e-27	26.6923
Heart_failure	256	12401	1.54775	0.00237573	3.75399	3.72732	6.52056	0.41172	3.52e-10	9.45392
Hypertension	11701	12401	1.36932	0.00237573	3.74397	3.72732	28.3903	0.365895	2.03e-174	173.693
Ischaemic_HD	2344	12401	1.06664	0.00237573	3.78031	3.72732	12.5276	0.282152	3.36e-35	34.4734
Cancer	3665	12401	0.716949	0.00237573	3.71522	3.72732	10.2223	0.192194	2.49e-24	23.604
COPD	793	12401	1.60236	0.00237573	3.79098	3.72732	11.5338	0.422472	8.7e-29	28.0604
Respiratory_failure	51	12401	1.63457	0.00237573	3.97805	3.72732	2.92485	0.410402	0.00515519	2.28776
Renal_failure	990	12401	1.24675	0.00237573	3.6727	3.72732	10.2476	0.338442	1.2e-23	22.9218
Liver_disease	713	12401	1.24768	0.00237573	3.76249	3.72732	8.59857	0.331147	4.26e-17	16.3701
Osteoarthritis	6967	12401	0.618565	0.00237573	3.70008	3.72732	11.0933	0.166093	1.76e-28	27.7546
Osteoporosis	1279	12401	0.847175	0.00237573	3.62124	3.72732	7.92161	0.232645	4.4e-15	14.3563
