# Supplementary material for: Unveiling the glymphatic system’s role in brain aging: A comprehensive biomarker and modifiable intervention target
Source: Proc Natl Acad Sci U S A. 2026 Apr 27;123(18):e2516601123. doi: 10.1073/pnas.2516601123 (PMC13142974; doi:10.1073/pnas.2516601123)
Supplement: Supplementary file 17 — Dataset S16 (XLSX) [file pnas.2516601123.sd16.xlsx]

## Sheet: Dataset S16
Dataset S16. Cumulative aging effects of non-neurological condition comorbidities.
Group	Comorbidities	Sampe_N	Mean age gap (years)	SD	SE
System	CVS	12789	1.29532	3.74452	0.0331114
System	CVS-MS	2982	1.2554	3.67262	0.0672546
System	CVS-PS	403	2.39883	3.53458	0.17607
System	CVS-PS-MS	137	2.54975	3.38702	0.289373
System	MS	7885	0.639904	3.69154	0.0415725
System	PS	830	1.58483	3.80802	0.132178
System	PS-MS	267	1.86117	3.70899	0.226987
Single	HF	256	1.54775	3.75399	0.234624
Single	HNT	11701	1.36932	3.74397	0.0346115
Single	HF-HNT	175	1.67313	3.9217	0.296453
Single	HNT-IHD	1520	1.43303	3.79333	0.097297
Single	HNT-IHD-HF	127	1.58194	4.11325	0.364992
Single	HNT-IHD-CVA	75	2.72104	3.1071	0.358777
Single	HNT-CVA	347	2.4667	3.8565	0.207028
Single	IHD	2344	1.06664	3.78031	0.0780816
Single	IHD-HF	171	1.64144	3.83865	0.293549
Single	IHD-CVA	94	2.53047	3.2803	0.338337
Single	CVA	593	1.83383	3.83829	0.15762
