# Supplementary material for: Unveiling the glymphatic system’s role in brain aging: A comprehensive biomarker and modifiable intervention target
Source: Proc Natl Acad Sci U S A. 2026 Apr 27;123(18):e2516601123. doi: 10.1073/pnas.2516601123 (PMC13142974; doi:10.1073/pnas.2516601123)
Supplement: Supplementary file 18 — Dataset S17 (XLSX) [file pnas.2516601123.sd17.xlsx]

## Sheet: Dataset S17
Dataset S17. Associations of brain age gap with all-cause mortality risk.
	N_total	N_death	Hazard Ratio	95% Confidence Interval		Z-score	P-value	Concordance index
Model 0:chronological age+sex	40374	470						0.707838
Chronological age			2.00144	1.80234	2.22254	12.9788	1.61357e-38
Sex			1.71534	1.4208	2.07094	5.61398	1.97731e-08
Model 1:Model 0 + brain age gap	40374	470						0.720945
Brain age gap			1.37386	1.25257	1.50689	6.73539	1.63492e-11
Chronological age			1.9852	1.78762	2.20461	12.8201	1.26535e-37
Sex			1.67743	1.38945	2.02509	5.38251	7.34561e-08
Model 2:Model 1+pre-existing diagnoses	40372	470						0.738065
Brain age gap			1.32529	1.20607	1.45629	5.85566	4.7513e-09
Chronological age			1.82962	1.63915	2.04223	10.7706	4.73655e-27
Sex			1.58268	1.30006	1.92676	4.57446	4.77457e-06
Cancer			1.75219	1.38297	2.21999	4.64544	3.39353e-06
Diabetes			1.27172	0.92761	1.7435	1.49318	0.135391
Dementia			3.40121	0.83908	13.7868	1.71427	0.0864798
Parkinsonism			1.77779	0.56854	5.55907	0.989171	0.32258
Multiple sclerosis			1.96841	0.629506	6.15505	1.16429	0.244309
Hypertension			0.993542	0.81382	1.21295	-0.0636417	0.949256
Ischemic heart disease			1.40035	1.04797	1.87123	2.27676	0.0228008
Heart failure			2.17585	1.2554	3.77117	2.77056	0.00559601
Stroke			1.0143	0.580773	1.77143	0.0499022	0.9602
Chronic obstructive pulmonary disease			1.78506	1.21031	2.63274	2.92275	0.0034695
Respiratory failure			3.90521	1.53982	9.90417	2.86907	0.00411687
Liver disease			0.876937	0.45039	1.70745	-0.386273	0.699294
Osteoarthritis			1.07571	0.862368	1.34182	0.647068	0.517588
Osteoporosis			1.046	0.653406	1.6745	0.187352	0.851385
Renal failure			1.26077	0.836992	1.89911	1.10864	0.267587
Bipolar disorder			1.20216	0.296414	4.87555	0.257737	0.79661
Depression			1.1466	0.858894	1.53069	0.928069	0.353372
Anxiety disorders			0.900489	0.60575	1.33864	-0.518165	0.604343
Model 3:Model 2+socioeconomics + ethnicity	40258	470						0.740709
Brain age gap			1.33492	1.21457	1.4672	5.99227	2.06929e-09
Chronological age			1.85531	1.6614	2.07186	10.973	5.15085e-28
Sex			1.58803	1.30467	1.93294	4.61209	3.98648e-06
Cancer			1.7521	1.38279	2.22004	4.64355	3.42479e-06
Diabetes			1.24076	0.903864	1.70323	1.33463	0.181996
Dementia			3.18115	0.783506	12.9159	1.6187	0.105512
Parkinsonism			1.83308	0.585757	5.73645	1.0411	0.297831
Multiple sclerosis			1.9628	0.627781	6.13684	1.15949	0.246256
Hypertension			0.986991	0.80842	1.20501	-0.128594	0.897679
Ischemic heart disease			1.39272	1.04182	1.86179	2.23661	0.0253121
Heart failure			2.08295	1.20058	3.61383	2.61024	0.00904775
Stroke			1.01857	0.583302	1.77865	0.0646993	0.948413
Chronic obstructive pulmonary disease			1.73948	1.17899	2.56642	2.78975	0.00527494
Respiratory failure			3.89112	1.53829	9.84267	2.86952	0.00411096
Liver disease			0.858832	0.440834	1.67318	-0.447247	0.654697
Osteoarthritis			1.06949	0.857223	1.33432	0.595168	0.551731
Osteoporosis			1.02849	0.642261	1.64697	0.116925	0.90692
Renal failure			1.24736	0.827973	1.87918	1.05712	0.290457
Bipolar disorder			1.14644	0.282527	4.65204	0.191236	0.848341
Depression			1.13986	0.853972	1.52145	0.888506	0.374269
Anxiety disorders			0.893712	0.601354	1.3282	-0.555893	0.578284
Townsend_index			1.12885	1.03273	1.23393	2.66914	0.00760457
Ethnicity			0.980239	0.520643	1.84554	-0.0618257	0.950702
Model 4: Model 3+general health + key risk factors	32483	376						0.750709
Brain age gap			1.2424	1.11719	1.38164	4.00451	6.21463e-05
Chronological age			1.69844	1.47456	1.95632	7.3449	2.0591e-13
Sex			1.57135	0.759247	3.25208	1.21779	0.223304
Cancer			1.77592	1.3635	2.31307	4.25956	2.04826e-05
Diabetes			1.09408	0.756376	1.58257	0.477421	0.633062
Dementia			3.26896	0.793725	13.4632	1.64008	0.100988
Parkinsonism			0.646569	0.08988	4.65122	-0.433149	0.664907
Multiple sclerosis			0.771406	0.107051	5.55872	-0.257577	0.796734
Hypertension			0.873063	0.691241	1.10271	-1.13936	0.254554
Ischemic heart disease			1.51879	1.08768	2.12077	2.45338	0.0141522
Heart failure			2.10643	1.11996	3.96179	2.31149	0.020806
Stroke			1.20858	0.673726	2.16805	0.635396	0.52517
Chronic obstructive pulmonary disease			1.57559	1.02379	2.4248	2.06684	0.0387489
Respiratory failure			4.23492	1.48758	12.0562	2.70398	0.00685145
Liver disease			0.528975	0.214857	1.30233	-1.38533	0.165953
Osteoarthritis			1.11345	0.8733	1.41964	0.866988	0.385949
Osteoporosis			1.14592	0.691087	1.9001	0.52791	0.597562
Renal failure			1.45652	0.942616	2.25061	1.69379	0.0903057
Bipolar disorder			1.25829	0.30804	5.1399	0.319985	0.74898
Depression			1.11947	0.81428	1.53904	0.694896	0.487121
Anxiety disorders			0.87333	0.568724	1.34108	-0.618908	0.535977
Townsend_index			1.0956	0.989183	1.21347	1.75134	0.079888
Ethnicity			1.98739	0.736104	5.36571	1.35536	0.175304
Walkpace			0.743174	0.50508	1.09351	-1.50633	0.131982
Walkpace			0.618146	0.404368	0.944942	-2.2215	0.0263169
Mean_SBP			0.941333	0.840714	1.054	-1.0482	0.294545
Mean_Pulse			1.25676	1.14106	1.38418	4.63807	3.51681e-06
Carotid_IMT			1.10407	0.996014	1.22384	1.88396	0.0595709
Hand_strength			0.828771	0.70354	0.976295	-2.24699	0.0246404
WHR			0.892491	0.758147	1.05064	-1.36647	0.171791
BodyFat_Whole			0.821507	0.0565151	11.9415	-0.143971	0.885523
Trunk_fat_mass			1.14729	0.234272	5.61862	0.169519	0.865389
Leg_fat_mass			0.992583	0.246647	3.99445	-0.0104799	0.991638
Arm_predict_mass			1.22936	0.974051	1.55158	1.73859	0.082106
Long_illness			1.26578	1.00602	1.59261	2.01114	0.0443109
