# Supplementary material for: Unveiling the glymphatic system’s role in brain aging: A comprehensive biomarker and modifiable intervention target
Source: Proc Natl Acad Sci U S A. 2026 Apr 27;123(18):e2516601123. doi: 10.1073/pnas.2516601123 (PMC13142974; doi:10.1073/pnas.2516601123)
Supplement: Supplementary file 19 — Dataset S18 (XLSX) [file pnas.2516601123.sd18.xlsx]

## Sheet: Dataset S18
Dataset S18. Associations of plasma proteins with brain age gap.
Proteins	Standardized Beta	SE	P-value	-log10 (P-value)
A1BG	0.0649279	0.353329	0.000163414	3.78671
AAMDC	0.0202485	0.11782	0.226098	0.645704
AARSD1	0.00104743	0.0834331	0.940994	0.0264134
ABCA2	-0.00429899	0.168057	0.798445	0.0977551
ABHD14B	0.0056788	0.0811467	0.686495	0.163362
ABL1	0.02456	0.0678644	0.078663	1.10423
ABO	-0.011584	0.0418454	0.482306	0.316677
ABRAXAS2	0.0109555	0.0968228	0.515129	0.288084
ACAA1	0.0588805	0.0595304	3.26e-05	4.48613
ACADM	0.0192545	0.0928876	0.24734	0.606706
ACADSB	-0.00423076	0.0699544	0.797778	0.0981178
ACAN	0.00880594	0.16544	0.551002	0.258847
ACE	0.029129	0.236807	0.0779177	1.10836
ACE2	0.0995503	0.105006	1.48e-10	9.83097
ACHE	0.0337577	0.200644	0.0534452	1.27209
ACOT13	0.0236861	0.0556411	0.152731	0.816074
ACOX1	0.0152994	0.0964421	0.270703	0.567508
ACP1	-0.0299762	0.135193	0.0754003	1.12263
ACP5	0.0770037	0.144128	1.22e-07	6.91219
ACP6	-0.00428513	0.0702237	0.758708	0.119925
ACRBP	0.00915214	0.159315	0.581447	0.23549
ACRV1	-0.0483204	0.0855045	0.0590792	1.22857
ACSL1	0.0211161	0.18338	0.207137	0.683743
ACTA2	0.0281915	0.111232	0.0609279	1.21518
ACTN2	0.0122263	0.107946	0.474936	0.323364
ACTN4	-0.00182209	0.152935	0.896766	0.0473207
ACVRL1	0.0471498	0.209915	0.00135048	2.86951
ACY1	0.128252	0.0748801	8.62e-18	17.0645
ACY3	0.0489553	0.115895	0.00405655	2.39184
ACYP1	0.0154913	0.0946316	0.356801	0.447575
ADA	0.00553693	0.133177	0.692726	0.159438
ADA2	0.0177541	0.121711	0.20914	0.679564
ADAM12	0.0334281	0.167824	0.0462599	1.3348
ADAM15	0.0242896	0.155383	0.0853499	1.0688
ADAM22	-0.056561	0.143563	5.36e-05	4.27069
ADAM23	-0.0132753	0.139719	0.33986	0.4687
ADAM8	0.0262304	0.167481	0.0587047	1.23133
ADAM9	0.0336566	0.215622	0.043426	1.36225
ADAMTS1	0.0318036	0.2019	0.0585266	1.23265
ADAMTS13	-0.00839754	0.205011	0.545869	0.262912
ADAMTS15	0.03634	0.104414	0.00915809	2.0382
ADAMTS16	0.0398625	0.139248	0.00621348	2.20667
ADAMTS4	0.0487923	0.176938	0.00396795	2.40143
ADAMTS8	-0.02785	0.106406	0.0458696	1.33848
ADAMTSL2	0.100939	0.201116	1.07e-09	8.96924
ADAMTSL4	0.0520972	0.267322	0.00230906	2.63656
ADAMTSL5	-0.0478625	0.162533	0.0039	2.40893
ADCYAP1R1	-0.00456324	0.145025	0.745012	0.127837
ADD1	0.00553267	0.0880571	0.743202	0.128893
ADGRB3	0.00476062	0.145795	0.733737	0.13446
ADGRD1	0.129793	0.166564	2.05e-12	11.6891
ADGRE1	0.0062102	0.113295	0.708419	0.14971
ADGRE2	0.00383398	0.172406	0.786898	0.104082
ADGRE5	0.0162147	0.163212	0.250984	0.600354
ADGRF5	0.0500928	0.215443	0.003016	2.52057
ADGRG1	0.0814519	0.0872613	1.04e-08	7.98378
ADGRG2	-0.0521389	0.173415	0.000525765	3.27921
ADGRV1	-0.00281058	0.0898355	0.86647	0.0622467
ADH1B	0.0582664	0.0836418	0.000703327	3.15284
ADH4	0.0807187	0.053083	5.52e-08	7.25775
ADIPOQ	-0.00186705	0.0887759	0.923293	0.0346605
ADM	0.110139	0.159822	4.84e-14	13.3148
ADRA2A	-0.0131972	0.0864105	0.43041	0.366117
AFAP1	0.0160973	0.0753679	0.335619	0.474153
AFM	0.0778226	0.304292	3.23e-06	5.49126
AFP	0.0101713	0.0698566	0.480804	0.318032
AGBL2	-0.0193742	0.0668146	0.246368	0.608415
AGER	-0.0613981	0.119189	1.22e-05	4.91221
AGR2	0.0030913	0.0488565	0.828282	0.081822
AGR3	0.0312889	0.0789993	0.0283731	1.54709
AGRN	0.0343633	0.151302	0.0152196	1.8176
AGRP	0.0192443	0.0875314	0.176	0.754488
AGT	-0.0143946	0.232094	0.384691	0.414888
AGXT	0.0374084	0.0619677	0.00819628	2.08638
AHCY	0.0268793	0.0695983	0.0541384	1.26649
AHNAK	0.00306426	0.198456	0.859166	0.0659227
AHNAK2	-0.0329569	0.21281	0.051303	1.28986
AHSA1	0.012703	0.0876545	0.443392	0.353212
AHSG	0.00736916	0.215565	0.654871	0.183844
AHSP	-0.00516599	0.0543055	0.720617	0.142295
AIDA	-0.017032	0.0699301	0.308515	0.510724
AIF1	0.022344	0.0902806	0.112227	0.949904
AIF1L	0.0120448	0.109182	0.471119	0.326869
AIFM1	0.0478647	0.045142	0.000660014	3.18045
AK1	-0.00658525	0.0734463	0.64218	0.192343
AK2	0.0289717	0.058131	0.0794448	1.09993
AKAP12	-0.0315759	0.272829	0.0598647	1.22283
AKR1B1	0.0278226	0.0642798	0.0477976	1.32059
AKR1B10	0.013051	0.107783	0.435307	0.361204
AKR1C4	0.00345817	0.0877643	0.805197	0.0940977
AKR7L	0.0568538	0.0911582	0.000748781	3.12565
AKT1S1	0.0207706	0.0710769	0.141496	0.849255
AKT2	0.0231711	0.0496433	0.160924	0.79338
AKT3	0.0275834	0.0828968	0.0498989	1.30191
ALCAM	-0.0315434	0.253142	0.0320707	1.49389
ALDH1A1	0.0412983	0.0879478	0.00419878	2.37688
ALDH2	0.00527099	0.112018	0.750071	0.124898
ALDH3A1	0.0606252	0.0771817	2.57e-05	4.58999
ALDH5A1	0.0452386	0.137605	0.0061194	2.21329
ALMS1	-0.00394	0.146522	0.81293	0.0899469
ALPI	0.00977011	0.0505644	0.559445	0.252243
ALPP	0.054589	0.0444507	0.00011105	3.95448
AMBN	-0.0230886	0.167613	0.0998811	1.00052
AMBP	0.0542602	0.240166	0.000202454	3.69367
AMDHD2	0.0215325	0.233929	0.192264	0.716102
AMFR	0.00789597	0.0716497	0.573755	0.241274
AMIGO1	0.000915268	0.125485	0.956379	0.0193699
AMIGO2	-0.000816147	0.213128	0.953397	0.020726
AMN	0.020656	0.100586	0.143856	0.842071
AMOT	0.0283478	0.154611	0.114269	0.942072
AMOTL2	0.0159665	0.123517	0.335938	0.47374
AMPD3	-0.0199492	0.0827109	0.228681	0.640769
AMY1A_AMY1B_AMY1C	-0.0219108	0.126193	0.19913	0.700863
AMY2A	-0.0262989	0.101349	0.0625205	1.20398
AMY2B	-0.0277831	0.101675	0.0522352	1.28204
ANG	0.0601393	0.138381	4.01e-05	4.39678
ANGPT1	0.0170287	0.0556318	0.222184	0.653287
ANGPT2	0.0699365	0.12458	6.39e-07	6.19448
ANGPTL1	0.0520985	0.165955	0.000286741	3.54251
ANGPTL2	0.0719545	0.117038	3.29e-07	6.48256
ANGPTL3	-0.00283261	0.134981	0.850202	0.0704776
ANGPTL4	0.0321561	0.101946	0.0214323	1.66893
ANGPTL7	0.0725631	0.133803	3.01e-07	6.52169
ANK2	0.0403765	0.0870615	0.0158891	1.7989
ANKMY2	0.018354	0.0802531	0.272852	0.564073
ANKRA2	-0.00209716	0.110336	0.900407	0.0455611
ANKRD54	-0.00590884	0.0824533	0.676391	0.169802
ANP32C	-0.0425569	0.153141	0.0108373	1.96508
ANPEP	0.0293473	0.169736	0.0359087	1.4448
ANXA1	0.0242761	0.150232	0.151054	0.820868
ANXA10	0.0286075	0.0616613	0.044181	1.35476
ANXA11	0.034605	0.0693916	0.0130179	1.88546
ANXA2	0.0426607	0.0913901	0.012151	1.91539
ANXA3	0.0326365	0.0666696	0.0183173	1.73714
ANXA4	0.0236529	0.0668058	0.0891504	1.04988
ANXA5	-0.00659985	0.154248	0.640439	0.193522
AOC1	-0.00622285	0.0809306	0.657072	0.182387
AOC3	0.010289	0.159239	0.477616	0.320921
AP1G2	0.0103522	0.0769421	0.532764	0.273465
AP2B1	-0.00578087	0.129681	0.730383	0.13645
AP3B1	0.0238524	0.0809534	0.150422	0.82269
AP3S2	0.0160736	0.132026	0.331384	0.479669
APBB1IP	0.0362979	0.099141	0.00945203	2.02448
APCS	0.0592713	0.161573	0.00111547	2.95254
APEX1	0.0563793	0.0777679	5.2e-05	4.28429
APLP1	-0.0668795	0.0879524	1.74e-06	5.76035
APOA1	0.0171798	0.217041	0.321577	0.492715
APOA2	-0.00376086	0.126775	0.824754	0.0836756
APOA4	0.00215786	0.176044	0.896878	0.0472665
APOB	0.00741263	0.26958	0.652964	0.185111
APOBR	0.0110382	0.146722	0.510237	0.292228
APOC1	0.00918943	0.161554	0.590083	0.229087
APOD	-0.0197814	0.140351	0.244394	0.61191
APOE	0.00514661	0.080191	0.756893	0.120966
APOF	-0.0396324	0.231342	0.0183706	1.73588
APOH	0.0138344	0.13282	0.322265	0.491787
APOL1	0.00200272	0.10296	0.904042	0.0438115
APOM	0.0293421	0.174082	0.0351535	1.45403
APP	0.029055	0.0696908	0.036824	1.43387
APPL2	0.0123191	0.0549777	0.461237	0.336076
APRT	0.0201468	0.0988219	0.151455	0.819718
ARAF	-0.0239048	0.0946619	0.151699	0.819018
AREG	0.0188965	0.106439	0.177233	0.751455
ARF6	0.0473589	0.0578705	0.0043664	2.35988
ARFIP1	0.0157925	0.0891583	0.338516	0.470421
ARG1	-0.0214843	0.0871012	0.122688	0.911198
ARG2	0.0173395	0.144903	0.295955	0.528775
ARHGAP1	0.00348132	0.102206	0.805349	0.0940159
ARHGAP25	0.0226385	0.0771392	0.108755	0.963551
ARHGAP30	-0.0137116	0.151115	0.410357	0.386839
ARHGAP45	0.0187299	0.0758596	0.263054	0.579955
ARHGAP5	-0.00444417	0.0845871	0.790887	0.101886
ARHGEF1	0.0403582	0.0687633	0.0147946	1.8299
ARHGEF10	0.0238884	0.0653863	0.149341	0.82582
ARHGEF12	0.0216118	0.0436831	0.121214	0.916447
ARHGEF5	0.00939974	0.0884511	0.574399	0.240786
ARID3A	0.00777926	0.153971	0.641693	0.192673
ARID4B	-0.00229938	0.115782	0.869883	0.0605389
ARL13B	0.0398276	0.0911535	0.0174942	1.75711
ARL2BP	0.0235442	0.159638	0.160487	0.794559
ARMCX2	9.41e-06	0.0988233	0.999551	0.000195023
ARNT	-0.0156997	0.122526	0.264127	0.578187
ARNTL	-0.00335188	0.119957	0.841465	0.0749639
ARSA	0.0627669	0.107281	7.9e-06	5.10247
ARSB	0.0525606	0.0874841	0.00017643	3.75343
ART3	-0.0672949	0.146288	1.27e-05	4.89637
ART5	-0.0074805	0.105692	0.654629	0.184005
ARTN	0.00434565	0.10326	0.756693	0.12108
ASAH1	0.0502489	0.132231	0.00256896	2.59024
ASAH2	0.0308741	0.0874211	0.028572	1.54406
ASGR1	0.0916064	0.154851	1.29e-10	9.88998
ASGR2	0.0406538	0.248099	0.0136523	1.8648
ASPN	0.0204155	0.228166	0.228024	0.64202
ASPSCR1	0.0131332	0.0908195	0.430601	0.365925
ASRGL1	0.00762266	0.0613051	0.648923	0.187807
ASS1	0.0369963	0.0816729	0.0354116	1.45085
ATF2	-0.000629721	0.0667435	0.964216	0.0158255
ATF4	0.0150777	0.185721	0.368222	0.43389
ATG16L1	0.0263404	0.0724843	0.112283	0.949687
ATG4A	0.0011608	0.0794944	0.934625	0.0293625
ATOX1	0.0235102	0.0638375	0.0907832	1.04199
ATP1B1	0.000991541	0.122272	0.952776	0.0210091
ATP1B2	-0.0192593	0.201892	0.250036	0.601998
ATP1B3	0.0181587	0.159039	0.278497	0.555179
ATP1B4	-0.00258377	0.142654	0.877486	0.0567598
ATP2B4	-0.0287175	0.097653	0.0864405	1.06328
ATP5F1D	0.0174931	0.116101	0.296466	0.528025
ATP5IF1	0.0220877	0.041848	0.112085	0.950454
ATP5PO	-0.0239902	0.109319	0.0874139	1.05842
ATP6AP2	0.0428728	0.112216	0.00229136	2.63991
ATP6V1D	0.00304305	0.171436	0.82702	0.0824841
ATP6V1F	0.0109132	0.07046	0.438331	0.358198
ATP6V1G1	0.012473	0.0867172	0.457174	0.339919
ATP6V1G2	-0.00570721	0.0636184	0.733341	0.134694
ATRAID	-0.00510726	0.220409	0.760232	0.119054
ATRN	0.00850636	0.366033	0.609737	0.214858
ATXN10	0.0165955	0.0655477	0.23739	0.624538
ATXN2	-0.000718101	0.05562	0.965835	0.0150972
ATXN2L	-0.00155942	0.126762	0.924749	0.033976
ATXN3	-0.00222281	0.0972577	0.893959	0.0486826
AXIN1	0.02186	0.0475543	0.118565	0.926045
AXL	-0.00717918	0.176657	0.608896	0.215457
AZI2	0.0196963	0.109512	0.233982	0.630818
AZU1	0.0235556	0.0610128	0.0933454	1.02991
B2M	0.0344895	0.209437	0.042052	1.37621
B3GAT3	-0.000390903	0.314199	0.981385	0.00816063
B3GNT7	0.0486338	0.17514	0.00494331	2.30598
B4GALT1	0.0077654	0.17638	0.582775	0.234499
B4GAT1	-0.0276305	0.191343	0.0509159	1.29315
BABAM1	0.0270704	0.201221	0.105726	0.975818
BACH1	0.00823138	0.0616737	0.555296	0.255476
BAG3	0.0126065	0.117436	0.372625	0.428728
BAG4	0.0299177	0.131029	0.0743831	1.12853
BAG6	0.0152081	0.127344	0.280028	0.552799
BAIAP2	0.0653093	0.0756271	4.34e-06	5.36239
BAMBI	0.00709727	0.163058	0.616791	0.209862
BANK1	0.0227584	0.0425744	0.104117	0.982479
BAP18	0.0488834	0.0914088	0.00332772	2.47785
BATF	-0.0086802	0.0710517	0.603864	0.219061
BAX	0.0244926	0.0540919	0.0815346	1.08866
BCAM	0.0275507	0.203431	0.0500029	1.30101
BCAN	-0.134341	0.139351	2.52e-21	20.5991
BCAT1	0.0421503	0.204332	0.0111923	1.95108
BCAT2	-0.00313521	0.117188	0.851408	0.0698624
BCHE	0.00849454	0.204072	0.618624	0.208573
BCL2	0.0229583	0.119759	0.168352	0.773782
BCL2L1	0.0264149	0.0632682	0.109656	0.959969
BCL2L11	0.0215994	0.11097	0.124097	0.90624
BCL2L15	0.0241577	0.111934	0.149123	0.826456
BCL7A	-0.00901126	0.0987615	0.591005	0.228409
BCL7B	-0.025403	0.132031	0.124629	0.904381
BCR	0.0256375	0.0505641	0.0667192	1.17575
BDNF	0.0270269	0.073319	0.102249	0.990339
BECN1	0.014077	0.103971	0.400791	0.397082
BEX3	-0.0150653	0.135731	0.368644	0.433393
BGLAP	0.0382493	0.0735668	0.021555	1.66645
BGN	-0.0192226	0.039589	0.17543	0.755895
BHLHE40	-0.0235938	0.0863639	0.158103	0.801061
BHMT2	0.00759899	0.244967	0.649972	0.187106
BID	0.0313276	0.0708967	0.0244441	1.61183
BIN2	0.0130635	0.0504481	0.347952	0.458481
BIRC2	0.0213641	0.0750535	0.128714	0.890374
BLMH	0.0242121	0.15101	0.0853773	1.06866
BLNK	0.00830033	0.163476	0.620272	0.207418
BLOC1S2	-0.0163726	0.0833159	0.327203	0.485183
BLOC1S3	0.0168073	0.150865	0.309548	0.509272
BLVRB	-0.0182953	0.0689033	0.1936	0.713095
BMP10	0.014882	0.216545	0.400441	0.397462
BMP4	0.0106004	0.101895	0.451303	0.345532
BMP6	0.00456585	0.119544	0.745188	0.127734
BMPER	0.0497482	0.294812	0.00296752	2.52761
BNIP2	-0.0133207	0.174358	0.419005	0.377781
BNIP3L	0.0099554	0.144185	0.553551	0.256843
BOC	-0.0651084	0.206157	3.97e-06	5.40149
BOLA1	0.00494641	0.112967	0.768273	0.114485
BOLA2_BOLA2B	-0.0140972	0.112072	0.40443	0.393157
BPIFA2	-0.00711122	0.0588077	0.679382	0.167886
BPIFB1	-0.0122547	0.0719537	0.396646	0.401597
BPIFB2	0.0578292	0.0933474	0.000536146	3.27072
BRAP	0.0244029	0.0566324	0.143132	0.844264
BRD1	0.0124992	0.201676	0.452836	0.344059
BRD2	0.00254522	0.179692	0.879004	0.0560091
BRD3	0.00695565	0.135439	0.677723	0.168948
BRDT	0.0163631	0.176144	0.328308	0.483719
BRK1	0.0163067	0.109633	0.249386	0.603127
BRME1	-0.0120224	0.152761	0.472007	0.326052
BRSK2	0.0307816	0.162025	0.0624213	1.20467
BSG	0.0351946	0.24994	0.0143194	1.84407
BSND	0.0161894	0.176465	0.334265	0.475909
BST1	0.0109768	0.0955056	0.429407	0.367131
BST2	0.0517617	0.0951875	0.000198704	3.70179
BTC	0.0239894	0.0637846	0.0873094	1.05894
BTD	0.0318207	0.297667	0.0558807	1.25274
BTLA	-0.0200617	0.0747058	0.231283	0.635856
BTN1A1	-0.0207397	0.15753	0.210589	0.676565
BTN2A1	-0.0209841	0.203452	0.140065	0.853671
BTN3A2	0.021991	0.127863	0.116284	0.934482
BTNL10	-0.00465128	0.160225	0.781407	0.107123
C19orf12	0.076756	0.076548	7.53e-08	7.12322
C1GALT1C1	0.00117394	0.190011	0.944168	0.0249506
C1QA	-0.00958166	0.207742	0.49412	0.306168
C1QBP	0.0230808	0.0863086	0.161683	0.791335
C1QL2	0.00430903	0.152522	0.805587	0.0938878
C1QTNF1	0.0388136	0.113633	0.00553625	2.25678
C1QTNF5	0.0329758	0.164461	0.048209	1.31687
C1QTNF6	0.0171882	0.201359	0.297419	0.526631
C1QTNF9	-0.03481	0.12415	0.0374772	1.42623
C1R	0.0282972	0.302132	0.0868866	1.06105
C1RL	0.0537715	0.310279	0.00135432	2.86828
C1S	0.0420113	0.287738	0.0111125	1.95419
C2	0.0328375	0.189576	0.0188346	1.72504
C2CD2L	-0.00210892	0.112401	0.880664	0.0551899
C2orf69	-0.00169502	0.115212	0.919329	0.0365292
C3	0.0613168	0.132772	0.00029408	3.53153
C4BPB	0.0101065	0.119681	0.472352	0.325734
C5	0.0531739	0.407557	0.00129579	2.88746
C7	0.0453581	0.208813	0.00745933	2.1273
C7orf50	0.0156358	0.268187	0.344179	0.463216
C8B	0.0442368	0.202116	0.00791562	2.10152
C9	-0.00338963	0.119767	0.840492	0.0754662
C9orf40	-0.0272151	0.0735862	0.10079	0.996584
CA1	-0.0116398	0.0766132	0.416022	0.380884
CA11	-0.0206166	0.153052	0.142498	0.846191
CA12	0.0213263	0.155843	0.127429	0.894731
CA13	0.0260462	0.0461548	0.0635348	1.19699
CA14	-0.0872288	0.130595	1.82e-09	8.74095
CA2	0.0046414	0.0657747	0.743532	0.1287
CA3	-0.00427022	0.0754558	0.763055	0.117444
CA4	0.019792	0.202988	0.155003	0.809659
CA5A	0.0328184	0.0515764	0.0249083	1.60366
CA6	-0.0435838	0.074451	0.00310661	2.50771
CA7	0.0011842	0.181847	0.9433	0.0253503
CA8	0.0071752	0.240612	0.667912	0.175281
CA9	0.0232418	0.110214	0.0981782	1.00798
CABP2	-0.00590243	0.0926874	0.724212	0.140134
CACNA1C	0.00899145	0.202591	0.590596	0.228709
CACNA1H	-0.0379308	0.10437	0.0234003	1.63078
CACNB1	-0.00246966	0.106808	0.882539	0.054266
CACNB3	0.0290143	0.0746585	0.0793022	1.10071
CACYBP	0.0326977	0.061727	0.050651	1.29541
CADPS	-0.0236036	0.146359	0.158282	0.800568
CALB1	-0.0291865	0.116287	0.040279	1.39492
CALB2	0.0273822	0.138531	0.0554325	1.25624
CALCA	0.0373143	0.0793549	0.0310997	1.50724
CALCB	-0.00701564	0.163684	0.67205	0.172598
CALCOCO1	0.00636826	0.0427061	0.646807	0.189225
CALCOCO2	0.0239325	0.0819492	0.15198	0.818214
CALY	0.0266054	0.169266	0.112548	0.948662
CAMKK1	0.00558541	0.102992	0.690882	0.160596
CAMLG	0.0087618	0.113934	0.600606	0.22141
CAMSAP1	0.0143057	0.0551573	0.386488	0.412864
CANT1	0.0369035	0.238679	0.00849357	2.07091
CAPG	0.0358956	0.0808532	0.0110606	1.95622
CAPN3	0.0155052	0.159044	0.350119	0.455784
CAPS	0.0183581	0.0659273	0.269756	0.569029
CARHSP1	-0.0189101	0.090588	0.184017	0.735141
CASC3	0.0215175	0.157794	0.199223	0.700661
CASP1	0.0221731	0.0706901	0.115227	0.938444
CASP10	0.0338929	0.0655084	0.0160714	1.79395
CASP2	0.0297267	0.0677436	0.0332071	1.47877
CASP3	0.0202205	0.0527193	0.14382	0.842181
CASP4	0.0197233	0.0350502	0.235807	0.627444
CASP7	0.0295741	0.0751435	0.0735615	1.13335
CASP8	0.0266495	0.0738874	0.0571829	1.24273
CASP9	-0.00115325	0.0975741	0.945098	0.0245233
CASQ2	0.00815339	0.116945	0.62624	0.203259
CAT	-0.0263144	0.108929	0.122027	0.913546
CBLIF	0.0472356	0.070265	0.000785681	3.10475
CBLN1	0.031337	0.0630044	0.0607996	1.2161
CBLN4	-0.00898587	0.150767	0.516256	0.287135
CBS	0.0487277	0.125187	0.00399918	2.39803
CBX2	-0.0260547	0.158596	0.119856	0.92134
CC2D1A	0.0208091	0.0623761	0.138093	0.85983
CCAR2	0.0251971	0.109867	0.126747	0.897063
CCDC134	0.00293001	0.12852	0.859469	0.0657698
CCDC28A	-0.0436643	0.216788	0.00905196	2.04326
CCDC50	0.0103502	0.0769454	0.530462	0.275346
CCDC80	0.0623233	0.141204	3.13e-05	4.50423
CCER2	-0.0302101	0.103155	0.0736405	1.13288
CCL11	0.0292871	0.120425	0.0423563	1.37308
CCL13	0.0249595	0.067784	0.0742836	1.12911
CCL14	0.0173145	0.125906	0.217257	0.663026
CCL15	0.0372032	0.111411	0.00776664	2.10977
CCL16	0.0367368	0.0903593	0.0123351	1.90886
CCL17	0.0329118	0.0515612	0.018952	1.72234
CCL18	0.0204014	0.0656921	0.156185	0.80636
CCL19	0.0270129	0.0402487	0.0516777	1.2867
CCL2	0.00878606	0.0902403	0.535465	0.271269
CCL20	0.0535392	0.0558121	0.000112158	3.95017
CCL21	0.0275634	0.12321	0.0481208	1.31767
CCL22	0.0323138	0.0927933	0.0219145	1.65927
CCL23	0.017864	0.114319	0.205825	0.686503
CCL24	0.00336963	0.0560426	0.811702	0.0906033
CCL25	0.0388896	0.0950851	0.00618615	2.20858
CCL26	0.023332	0.0516104	0.0974991	1.011
CCL27	0.0554648	0.0761176	0.000147238	3.83198
CCL28	0.0200093	0.0774989	0.153583	0.813658
CCL3	0.0483455	0.0875898	0.000707041	3.15056
CCL4	0.0439182	0.0736753	0.00175896	2.75474
CCL5	0.0431559	0.0457004	0.00190098	2.72102
CCL7	0.0344179	0.0803397	0.0149565	1.82517
CCL8	0.0530047	0.0769296	0.000145087	3.83837
CCN1	0.0350505	0.0612182	0.0138595	1.85825
CCN2	0.0330552	0.0810005	0.0177757	1.75017
CCN3	0.0186583	0.152646	0.205247	0.687723
CCN4	0.0186444	0.117709	0.180775	0.742861
CCN5	0.000959599	0.117289	0.948869	0.0227935
CCND2	0.00687348	0.177084	0.680903	0.166915
CCNE1	-0.0164478	0.064389	0.326005	0.486775
CCS	-0.00386944	0.0954342	0.784332	0.1055
CCT5	0.00642665	0.105965	0.64721	0.188955
CD101	0.0391991	0.138966	0.0179349	1.7463
CD109	0.0264083	0.143933	0.0599042	1.22254
CD14	0.0272468	0.120688	0.0579068	1.23727
CD160	-0.00610134	0.105588	0.659196	0.180985
CD163	0.0422174	0.108755	0.0026061	2.58401
CD164	0.0258763	0.1698	0.0635125	1.19714
CD164L2	0.00183797	0.1738	0.912494	0.03977
CD177	-0.0201712	0.037522	0.147246	0.831957
CD1C	-0.0106254	0.200398	0.452264	0.344608
CD2	0.00572803	0.167244	0.73258	0.135145
CD200	-0.0451794	0.183914	0.00146201	2.83505
CD200R1	0.0077046	0.138573	0.581211	0.235666
CD207	0.0100043	0.129173	0.477716	0.32083
CD209	-0.0196472	0.121916	0.159424	0.797447
CD22	0.0102458	0.114502	0.467279	0.330424
CD226	0.0234929	0.15515	0.160438	0.794692
CD244	0.0107489	0.173525	0.437168	0.359352
CD248	-0.0216541	0.156484	0.207336	0.683326
CD27	0.0147982	0.124276	0.291912	0.534748
CD274	0.0457167	0.141738	0.00121618	2.915
CD276	0.00369373	0.142571	0.794144	0.1001
CD28	0.000354012	0.133459	0.979983	0.00878137
CD2AP	0.0115007	0.0716168	0.410179	0.387027
CD300A	0.0364043	0.221706	0.0297595	1.52637
CD300C	-0.00178232	0.143653	0.897885	0.046779
CD300E	0.0326106	0.12094	0.022448	1.64882
CD300LF	0.0247134	0.0797486	0.0757168	1.12081
CD300LG	-0.0184405	0.131849	0.202999	0.692506
CD302	0.0223272	0.173443	0.124916	0.903384
CD33	-0.0249522	0.0579254	0.0723293	1.14069
CD34	-0.0418806	0.195571	0.00259256	2.58627
CD36	0.0734814	0.141435	1.14e-05	4.94285
CD38	-0.00224473	0.158785	0.900483	0.0455243
CD3D	0.0075163	0.194512	0.65304	0.18506
CD3E	0.000870829	0.179463	0.958264	0.0185148
CD3G	0.0221717	0.0690709	0.184914	0.733029
CD4	0.0621347	0.17257	1.06e-05	4.97289
CD40	0.0307432	0.094493	0.0277081	1.55739
CD40LG	0.0202644	0.0603156	0.142767	0.845373
CD46	0.00659782	0.171586	0.639014	0.194489
CD48	0.00402453	0.162733	0.772799	0.111934
CD5	0.028754	0.137772	0.0404893	1.39266
CD55	-0.0113242	0.185619	0.433419	0.363092
CD58	-0.00608238	0.26881	0.663575	0.17811
CD59	0.0276471	0.235337	0.0750609	1.12459
CD5L	-0.0181976	0.135816	0.274819	0.560954
CD6	0.051349	0.0878288	0.000263487	3.57924
CD63	0.0200553	0.0914113	0.152593	0.816465
CD69	0.0295978	0.0536926	0.0334762	1.47526
CD7	0.00612777	0.153121	0.718227	0.143738
CD70	0.0448595	0.109856	0.001973	2.70487
CD72	0.0146624	0.149527	0.382243	0.417661
CD74	0.0229625	0.139541	0.108794	0.963393
CD79B	-0.0155333	0.113855	0.264281	0.577933
CD80	0.0412397	0.192287	0.0146962	1.83279
CD82	0.0154604	0.142318	0.353541	0.451561
CD83	0.0358936	0.151742	0.0112603	1.94845
CD84	0.00485861	0.152014	0.727121	0.138393
CD86	0.000931246	0.221028	0.955375	0.0198259
CD8A	0.00691409	0.0941688	0.62027	0.20742
CD93	-0.0271029	0.167179	0.0575781	1.23974
CD99	0.0122462	0.249717	0.460559	0.336715
CD99L2	0.0428499	0.19628	0.00210558	2.67663
CDA	-0.00211499	0.127312	0.900194	0.0456639
CDAN1	0.0125076	0.264507	0.448605	0.348136
CDC123	0.000834378	0.0926126	0.960297	0.0175945
CDC25A	-0.00560972	0.146496	0.737993	0.131948
CDC26	0.0295179	0.0875859	0.0749317	1.12533
CDC27	0.0223916	0.0793743	0.110674	0.955956
CDC37	0.025968	0.0558207	0.0612498	1.2129
CDC42BPB	0.0129589	0.0585958	0.434227	0.362283
CDCP1	0.0889664	0.100989	1.27e-08	7.89662
CDH1	0.0336179	0.126404	0.0183429	1.73653
CDH15	0.0645771	0.0859161	4.76e-05	4.32263
CDH17	0.0347157	0.0712609	0.013119	1.8821
CDH2	0.0757052	0.133058	4.74e-07	6.32427
CDH22	0.0289189	0.221327	0.0821456	1.08542
CDH23	-0.0256645	0.223976	0.119983	0.92088
CDH3	-0.0640318	0.139417	4.04e-06	5.39317
CDH4	0.0172048	0.130997	0.303499	0.517843
CDH5	-0.014191	0.153542	0.305043	0.515639
CDH6	-0.0247469	0.128036	0.0779096	1.10841
CDHR1	-0.0146149	0.107597	0.298618	0.524884
CDHR2	0.106814	0.0596286	2.44e-10	9.61247
CDHR5	-0.0163793	0.114407	0.237857	0.623684
CDK1	0.0261209	0.177326	0.120078	0.920535
CDK5RAP3	-0.00428339	0.104328	0.795363	0.0994346
CDKL5	0.0157591	0.115327	0.345828	0.46114
CDKN1A	0.0300725	0.0440425	0.0321589	1.4927
CDKN2D	0.0195977	0.0501644	0.160616	0.794212
CDNF	-0.0396093	0.151695	0.00598856	2.22268
CDON	0.00574316	0.178126	0.683443	0.165297
CDSN	-0.0194103	0.110784	0.166641	0.778219
CEACAM1	0.0643467	0.222501	3.55e-06	5.44969
CEACAM16	-0.0636427	0.077608	0.000137987	3.86016
CEACAM18	0.00416968	0.0898657	0.802131	0.0957549
CEACAM19	0.00289095	0.161631	0.864957	0.0630055
CEACAM20	0.00850669	0.145266	0.609214	0.21523
CEACAM21	-0.000502341	0.0552411	0.971228	0.0126788
CEACAM3	0.0169028	0.102733	0.228215	0.641655
CEACAM5	0.0606747	0.0805836	2.3e-05	4.63896
CEACAM6	0.0462231	0.154523	0.00529024	2.27652
CEACAM8	0.0210061	0.0980488	0.138343	0.859044
CEBPA	0.0115749	0.162089	0.489038	0.310658
CEBPB	0.0152567	0.123985	0.281916	0.54988
CELA2A	0.0610683	0.105585	0.00022857	3.64098
CELA3A	0.0439156	0.084692	0.00154718	2.81046
CELSR2	0.00317021	0.230273	0.85217	0.0694739
CEMIP2	0.0433126	0.197625	0.00956834	2.01916
CEND1	0.0412132	0.110892	0.0137705	1.86105
CENPF	0.00914393	0.108621	0.585894	0.232181
CENPJ	0.0157105	0.0859293	0.345268	0.461843
CEP112	0.0286267	0.145306	0.0872596	1.05919
CEP152	0.0179636	0.153084	0.283587	0.547313
CEP164	0.00308023	0.0773298	0.826056	0.0829903
CEP170	0.0013182	0.0782568	0.937168	0.0281824
CEP20	0.0512551	0.0657032	0.000274353	3.56169
CEP290	-0.0155222	0.11387	0.350828	0.454906
CEP350	0.0127054	0.165903	0.448249	0.34848
CEP43	0.0212124	0.0690492	0.133673	0.873957
CEP85	0.0270305	0.0739477	0.0550998	1.25885
CERT	0.0179709	0.0783581	0.201627	0.695452
CES1	0.11199	0.0585547	9.89e-16	15.005
CES2	0.0661795	0.0862163	3.58e-06	5.44561
CES3	0.0409467	0.0665544	0.00367725	2.43448
CETN2	0.0174828	0.0724339	0.21374	0.670113
CETN3	0.0419355	0.0816357	0.0113408	1.94535
CFB	0.0764348	0.176213	5.1e-06	5.29223
CFC1	0.0079556	0.0981575	0.571225	0.243193
CFD	0.0182389	0.326102	0.282481	0.549011
CFH	0.0963232	0.239572	1.87e-08	7.72924
CFHR2	0.00195204	0.105928	0.906422	0.0426695
CFHR4	-0.0168535	0.0857468	0.309617	0.509176
CFHR5	0.0532318	0.145197	0.00140192	2.85328
CFI	0.083959	0.27681	4.65e-07	6.33225
CFP	0.0369979	0.264651	0.0258214	1.58802
CGA	0.00898299	0.0542382	0.639848	0.193923
CGB3_CGB5_CGB8	0.0156034	0.130531	0.364499	0.438304
CGN	-0.00816487	0.154681	0.625395	0.203846
CGREF1	0.0254792	0.114786	0.0678588	1.16839
CHAC2	0.0115312	0.080541	0.412626	0.384444
CHAD	0.0317184	0.125988	0.0585968	1.23213
CHCHD10	0.0693915	0.162184	0.000109705	3.95977
CHCHD6	0.0439544	0.223619	0.00850441	2.07036
CHEK2	-0.0154073	0.136679	0.271695	0.565918
CHGA	0.0117527	0.0843447	0.48403	0.315127
CHGB	-0.0579079	0.11969	3.85e-05	4.41462
CHI3L1	0.0885572	0.0672444	8.35e-10	9.07849
CHIT1	0.00764518	0.0300606	0.585055	0.232803
CHL1	-0.0208664	0.152372	0.135008	0.869642
CHM	0.00052479	0.103352	0.974981	0.011004
CHMP1A	0.0267662	0.0610523	0.0550131	1.25953
CHMP6	0.0286034	0.109739	0.0835725	1.07794
CHP1	0.00834457	0.0830429	0.617746	0.20919
CHRDL1	0.0334374	0.157398	0.0267008	1.57348
CHRDL2	-0.00100971	0.085826	0.943083	0.0254503
CHRM1	0.00698304	0.16043	0.676365	0.169819
CIAPIN1	0.022255	0.0723816	0.10958	0.96027
CILP	0.0658077	0.11598	0.000129257	3.88855
CINP	0.00285126	0.12975	0.863944	0.0635146
CIRBP	0.0254599	0.0654019	0.124904	0.903423
CIT	0.0100972	0.127941	0.547033	0.261987
CKAP4	0.041686	0.197716	0.00304429	2.51651
CKB	-0.0331563	0.0964632	0.0504444	1.29719
CKMT1A_CKMT1B	-0.0344372	0.067813	0.0134904	1.86998
CLASP1	-0.0193147	0.0795067	0.249458	0.603003
CLC	0.0208092	0.0719122	0.138607	0.858216
CLEC10A	0.00746925	0.13453	0.594701	0.225701
CLEC11A	0.0182089	0.0963621	0.193293	0.713784
CLEC12A	0.00851582	0.283007	0.610799	0.214102
CLEC14A	0.00449191	0.161593	0.755283	0.12189
CLEC1A	0.00121944	0.151911	0.931795	0.0306794
CLEC1B	0.0298721	0.0483095	0.0308223	1.51113
CLEC2L	-0.0115505	0.118275	0.489844	0.309942
CLEC3B	-0.0328795	0.299917	0.0488709	1.31095
CLEC4A	-0.0137526	0.133987	0.327007	0.485443
CLEC4C	-0.00280188	0.10252	0.841727	0.0748286
CLEC4D	0.0159942	0.0790644	0.252176	0.598297
CLEC4G	0.0225007	0.142297	0.111221	0.953814
CLEC4M	-0.0118981	0.127185	0.476389	0.322039
CLEC5A	0.00443572	0.173023	0.760822	0.118717
CLEC6A	0.0445881	0.103847	0.00153225	2.81467
CLEC7A	-0.00783318	0.0823425	0.573983	0.241101
CLGN	0.0185899	0.144345	0.266398	0.57447
CLIC5	0.0243448	0.204657	0.146235	0.834948
CLINT1	-0.0143518	0.123322	0.392017	0.406695
CLIP2	0.00980835	0.0403837	0.481892	0.31705
CLMP	0.0451479	0.220141	0.00227645	2.64274
CLNS1A	-0.00998674	0.182941	0.550591	0.259171
CLPP	0.0113817	0.0502018	0.416292	0.380602
CLPS	-0.00957469	0.069598	0.494304	0.306006
CLSPN	0.0250932	0.133096	0.0740606	1.13041
CLSTN1	0.0156547	0.0914617	0.265375	0.57614
CLSTN2	0.00504589	0.121337	0.717198	0.144361
CLSTN3	0.0258805	0.199439	0.117668	0.92934
CLTA	0.0177728	0.100795	0.206025	0.68608
CLU	0.0278459	0.175489	0.0928328	1.0323
CLUL1	-0.0352624	0.103585	0.0152308	1.81728
CMC1	0.0207634	0.0684549	0.208421	0.681059
CMIP	0.00887507	0.0755912	0.592796	0.227094
CNDP1	0.0497448	0.10348	0.000342382	3.46549
CNGB3	0.0150332	0.12066	0.368319	0.433776
CNP	0.013478	0.079087	0.423637	0.373006
CNPY2	-0.018365	0.0788466	0.190474	0.720164
CNPY4	0.020179	0.0621916	0.148172	0.829233
CNST	0.0137786	0.0422539	0.322335	0.491692
CNTF	0.038092	0.188015	0.0226302	1.64531
CNTN1	-0.019917	0.178124	0.181119	0.742036
CNTN2	-0.0116591	0.105576	0.409893	0.38733
CNTN3	0.0694012	0.141464	4.64e-06	5.33338
CNTN4	-0.00112256	0.196411	0.936703	0.0283983
CNTN5	-0.0609479	0.128689	3.93e-05	4.40616
CNTNAP2	-0.0220007	0.114802	0.12257	0.911615
CNTNAP4	-0.0188213	0.0580334	0.260568	0.584078
COCH	0.0408157	0.137126	0.0149203	1.82622
COL15A1	-0.0154695	0.239402	0.368866	0.433132
COL18A1	0.0457894	0.209076	0.00144793	2.83925
COL1A1	0.0541631	0.191943	8.99e-05	4.04647
COL24A1	-0.00937874	0.111682	0.574785	0.240495
COL28A1	-0.0176982	0.0830639	0.29328	0.532718
COL2A1	0.0180105	0.0785922	0.280552	0.551987
COL3A1	0.0400422	0.267705	0.0156762	1.80476
COL4A1	-0.0225125	0.118485	0.105682	0.975997
COL4A4	0.0159429	0.118522	0.338559	0.470365
COL5A1	0.0713891	0.167602	2.29e-05	4.6408
COL6A3	0.0297226	0.147899	0.0353261	1.4519
COL9A1	0.0506943	0.11062	0.000301318	3.52098
COL9A2	-0.014913	0.134055	0.370256	0.431498
COLEC12	0.0281059	0.1901	0.0565713	1.2474
COMMD1	0.0198697	0.101716	0.234249	0.630322
COMMD9	0.00751475	0.152079	0.649856	0.187183
COMP	0.00270613	0.145072	0.854074	0.0685044
COMT	0.0319269	0.0574078	0.0246508	1.60817
COPB2	0.00979508	0.143304	0.559196	0.252436
COPE	-0.00369661	0.0971255	0.792361	0.101077
COQ7	0.00928632	0.134522	0.579589	0.23688
CORO1A	0.00960094	0.0525156	0.493547	0.306672
CORO6	0.00937413	0.168648	0.577891	0.238154
COX5B	0.0284796	0.067323	0.0411884	1.38522
COX6B1	0.019859	0.196909	0.228852	0.640445
CPA1	0.055829	0.0810996	5.45e-05	4.26378
CPA2	0.0469642	0.0727013	0.000714508	3.14599
CPA4	-0.0011004	0.149764	0.948143	0.0231262
CPB1	0.0497404	0.0831873	0.000333411	3.47702
CPB2	0.0584754	0.270645	0.000416521	3.38036
CPE	-0.00158929	0.12015	0.909164	0.0413577
CPLX2	1.62e-05	0.206904	0.999231	0.000334045
CPM	0.121351	0.126695	2.86e-17	16.5436
CPOX	0.0218759	0.234843	0.1949	0.710187
CPPED1	0.0226686	0.0690548	0.105415	0.977099
CPQ	0.00627726	0.181145	0.706616	0.150817
CPTP	-0.0104181	0.155969	0.533877	0.272558
CPVL	0.0083091	0.116432	0.549788	0.259805
CPXM1	0.0240774	0.0681224	0.0826605	1.0827
CPXM2	0.0437712	0.25536	0.00959998	2.01773
CR1	-0.0241199	0.170402	0.1458	0.836243
CR2	-0.0221	0.104301	0.117461	0.930107
CRACR2A	0.0113419	0.0531421	0.419518	0.37725
CRADD	0.0187313	0.0634342	0.180937	0.742472
CREB3	0.00155329	0.116368	0.926208	0.0332916
CREBZF	0.0121395	0.24351	0.468921	0.3289
CREG1	0.0856713	0.1297	1.36e-09	8.86745
CRELD1	0.0831551	0.169081	1.05e-06	5.97879
CRELD2	0.0312162	0.0929548	0.0256173	1.59147
CRH	-0.0210174	0.0543488	0.135211	0.868987
CRHBP	0.0185999	0.166541	0.195281	0.709339
CRHR1	-0.0300328	0.0753793	0.0321873	1.49232
CRIM1	0.0150871	0.240856	0.285839	0.543879
CRIP2	0.0740789	0.12729	4.27e-07	6.36985
CRISP2	-0.0140491	0.0830616	0.38551	0.413965
CRISP3	-0.0613494	0.224069	0.000239198	3.62124
CRKL	0.0277634	0.0437208	0.046536	1.33221
CRLF1	0.0103563	0.176948	0.46447	0.333043
CRNN	0.0243934	0.0728444	0.0969632	1.01339
CRTAC1	-0.0363552	0.155414	0.011898	1.92453
CRTAM	0.00694836	0.0958571	0.621301	0.206698
CRTAP	0.00155501	0.123536	0.926062	0.0333598
CRX	0.0229118	0.0448253	0.102175	0.990655
CRYBB1	0.0208753	0.0965582	0.207057	0.68391
CRYBB2	0.0258249	0.0988107	0.121924	0.913911
CRYGD	0.00469486	0.0640736	0.776573	0.109818
CRYM	0.0453733	0.0831717	0.00664485	2.17751
CRYZL1	0.0211963	0.0690028	0.205308	0.687594
CSDE1	-0.0086715	0.0509331	0.604702	0.218458
CSF1	0.0223787	0.18341	0.108931	0.96285
CSF1R	-0.010486	0.149164	0.529016	0.276531
CSF2	0.0349902	0.186685	0.0385108	1.41442
CSF2RA	0.0216228	0.0756207	0.122206	0.912908
CSF2RB	-0.0279003	0.145027	0.0968276	1.014
CSF3	0.0154604	0.0997888	0.273807	0.562555
CSF3R	0.0052665	0.207068	0.75315	0.123118
CSH1	-0.00238445	0.174128	0.885044	0.053035
CSNK1D	0.00506238	0.0967073	0.762555	0.117729
CSNK2A1	-0.00358914	0.138333	0.828	0.0819695
CSPG4	0.0187291	0.187159	0.276633	0.558097
CSPG5	-0.0303567	0.128784	0.0696066	1.15735
CSRP3	0.0212184	0.0662329	0.210662	0.676414
CST1	-0.0375428	0.0721655	0.0404085	1.39353
CST3	0.038136	0.178241	0.0110191	1.95785
CST5	-0.0220877	0.0879341	0.126903	0.896529
CST6	-0.0540861	0.102661	0.000213991	3.6696
CST7	0.0174621	0.0529713	0.208871	0.680121
CSTB	0.0419402	0.110317	0.00293855	2.53187
CTAG1A_CTAG1B	-0.00796943	0.112984	0.632631	0.19885
CTBS	0.0187195	0.211781	0.267962	0.571927
CTF1	0.0221182	0.0560185	0.115069	0.939043
CTHRC1	0.0596329	0.222208	0.00137598	2.86139
CTLA4	0.00685503	0.207288	0.677725	0.168947
CTNNA1	-0.00989821	0.174834	0.553995	0.256494
CTRB1	0.0203316	0.0906389	0.144567	0.83993
CTRC	0.0160605	0.0758285	0.252187	0.598277
CTRL	-0.0053009	0.0941393	0.748028	0.126082
CTSB	-0.034484	0.0888909	0.0134925	1.86991
CTSC	0.0480053	0.103408	0.000701899	3.15373
CTSD	0.11447	0.130542	1.58e-14	13.8009
CTSE	0.0201868	0.120125	0.228111	0.641853
CTSF	0.0253636	0.116905	0.0732812	1.13501
CTSH	0.0228482	0.0645677	0.107101	0.970205
CTSL	0.0342905	0.203612	0.0168927	1.7723
CTSO	0.0540646	0.15402	0.000106248	3.97368
CTSS	0.0549937	0.243758	0.000507624	3.29446
CTSV	0.00443566	0.113405	0.762905	0.117529
CTSZ	0.0356551	0.153271	0.0125988	1.89967
CUZD1	0.00926412	0.168639	0.579732	0.236773
CWC15	0.00971311	0.100013	0.559427	0.252256
CX3CL1	-0.00854328	0.150372	0.542947	0.265243
CXADR	0.0362771	0.0948507	0.00957697	2.01877
CXCL1	0.00764859	0.0498934	0.584165	0.233465
CXCL10	0.0473507	0.0704313	0.00086322	3.06388
CXCL11	0.0561077	0.0611656	5.22e-05	4.28193
CXCL12	0.0322573	0.11594	0.0217663	1.66221
CXCL13	0.00261041	0.0789161	0.850382	0.0703861
CXCL14	0.015553	0.0762341	0.287553	0.541282
CXCL16	0.0360111	0.200693	0.0103725	1.98412
CXCL17	0.0779694	0.107129	4.2e-07	6.37698
CXCL3	0.0226913	0.0491194	0.103038	0.987002
CXCL5	0.0288896	0.0414509	0.0401719	1.39608
CXCL6	0.0291836	0.0611415	0.0350701	1.45506
CXCL8	0.0218917	0.0742725	0.122239	0.91279
CXCL9	0.0471558	0.0713025	0.00109935	2.95886
CYB5A	0.00283465	0.0861043	0.865685	0.06264
CYB5R2	0.029935	0.116399	0.0747241	1.12654
CYP24A1	0.0245255	0.0692198	0.143047	0.844522
CYTH3	-0.000834514	0.0847987	0.96028	0.0176023
CYTL1	-0.00431599	0.263753	0.804696	0.0943681
DAAM1	0.0366424	0.0766681	0.0282348	1.54921
DAB2	0.0274012	0.0415406	0.0484457	1.31474
DAG1	0.0405986	0.099296	0.00373978	2.42715
DAND5	0.00952426	0.115898	0.56914	0.244781
DAPK2	0.0109642	0.11869	0.512521	0.290289
DAPP1	0.0252098	0.0387966	0.070599	1.1512
DARS1	0.00310827	0.0641022	0.824305	0.0839118
DBH	-0.023661	0.0557565	0.153187	0.814779
DBI	0.0355387	0.0602555	0.0108981	1.96265
DBN1	-0.00302637	0.119491	0.856422	0.0673122
DBNL	0.0278615	0.0503916	0.0454787	1.34219
DCBLD2	0.0201917	0.139455	0.155992	0.806896
DCC	-0.0438645	0.284199	0.00931689	2.03073
DCDC2C	-0.00891711	0.101041	0.594866	0.225581
DCLRE1C	0.0101518	0.200101	0.544686	0.263854
DCN	-0.00709271	0.216533	0.631804	0.199417
DCTD	0.0251428	0.0666578	0.132604	0.877442
DCTN1	0.0125708	0.0695885	0.36642	0.436021
DCTN2	0.0182688	0.0468239	0.189878	0.721526
DCTN6	0.0194428	0.0659979	0.16656	0.778429
DCTPP1	0.0348873	0.151	0.0142976	1.84474
DCUN1D1	-0.0092334	0.0798146	0.580753	0.236009
DCUN1D2	-0.0100126	0.0756143	0.550318	0.259386
DCXR	0.0709187	0.0862044	2.08e-06	5.68159
DDA1	0.0108936	0.155596	0.515132	0.288081
DDAH1	0.0514924	0.109778	0.000259815	3.58534
DDC	0.0218399	0.101652	0.117626	0.929497
DDHD2	0.0205085	0.0914304	0.216736	0.66407
DDI2	-0.0191166	0.0774826	0.2567	0.590574
DDR1	0.0303125	0.206985	0.0301988	1.52001
DDT	0.0090857	0.143971	0.589172	0.229758
DDX1	0.0192512	0.130391	0.245047	0.61075
DDX25	0.0121281	0.171255	0.469208	0.328634
DDX39A	-0.00954719	0.297092	0.568016	0.24564
DDX4	0.0180976	0.108129	0.279958	0.552908
DDX53	-0.000534047	0.156162	0.974533	0.0112034
DDX58	0.030653	0.0850556	0.029369	1.53211
DECR1	0.025604	0.0482864	0.0663759	1.17799
DEFA1_DEFA1B	0.0110985	0.0960414	0.430461	0.366066
DEFB103A_DEFB103B	-0.00180727	0.146868	0.914315	0.0389041
DEFB104A_DEFB104B	-0.0288029	0.107265	0.0988432	1.00505
DEFB116	0.00850849	0.0778343	0.610887	0.214039
DEFB118	-0.00978464	0.108989	0.558367	0.25308
DEFB4A_DEFB4B	0.0343092	0.0324417	0.0217702	1.66214
DENND2B	-0.00958972	0.1241	0.567024	0.246399
DENR	0.00850802	0.110128	0.611232	0.213794
DFFA	0.0314732	0.0693336	0.0231224	1.63597
DGCR6	0.0535503	0.145467	0.00134986	2.86971
DGKA	0.0331113	0.117942	0.0478973	1.31969
DGKZ	-0.00617903	0.130642	0.660141	0.180363
DHODH	0.0051518	0.131047	0.758328	0.120143
DHPS	0.0202691	0.151757	0.222035	0.653579
DHRS4L2	-0.0082114	0.130995	0.618925	0.208362
DIABLO	0.0185033	0.0429473	0.183371	0.736668
DIPK1C	-0.0241515	0.144787	0.148967	0.82691
DIPK2B	0.0221523	0.214162	0.205033	0.688177
DKK1	0.0216527	0.078867	0.117667	0.929346
DKK3	-0.0249834	0.161293	0.081724	1.08765
DKK4	0.035289	0.105824	0.0130648	1.8839
DKKL1	-0.00554655	0.0549239	0.696	0.157391
DLG4	0.00768936	0.0844992	0.642056	0.192427
DLGAP5	0.0101333	0.11063	0.53976	0.2678
DLK1	-0.0252211	0.0842482	0.0779233	1.10833
DLL1	-0.00347571	0.172717	0.807137	0.0930526
DLL4	0.0205201	0.0754704	0.219584	0.658399
DMD	0.000881227	0.123432	0.958066	0.0186045
DMP1	0.0273023	0.109158	0.108374	0.965076
DNAJA1	0.00168241	0.13543	0.92008	0.0361742
DNAJA2	0.023861	0.0562054	0.0862708	1.06414
DNAJA4	-0.0204562	0.0826484	0.216652	0.664238
DNAJB1	0.0296568	0.0542075	0.0360018	1.44368
DNAJB14	0.0366222	0.0978143	0.026908	1.57012
DNAJB2	-6.92e-05	0.112371	0.996721	0.00142641
DNAJB6	0.0298856	0.0756894	0.0757362	1.1207
DNAJB8	-0.00711766	0.080338	0.612126	0.213159
DNAJC21	-0.013295	0.160943	0.421118	0.375596
DNAJC6	0.0258059	0.0746036	0.123905	0.906911
DNAJC9	0.00448348	0.0793744	0.788767	0.103051
DNER	-0.0258635	0.183317	0.0669773	1.17407
DNLZ	-0.0183319	0.0710807	0.273275	0.5634
DNM1	0.0408436	0.0546959	0.0135395	1.8684
DNM3	0.0249936	0.113179	0.130824	0.883313
DNMBP	0.0228566	0.0733964	0.101581	0.993189
DNPEP	0.0240334	0.106318	0.148476	0.828345
DNPH1	-0.000945956	0.0893941	0.946242	0.0239977
DOC2B	-0.00077347	0.174653	0.963111	0.0163238
DOCK9	0.0157974	0.0546029	0.344604	0.462679
DOK1	0.0265673	0.0447238	0.108209	0.965737
DOK2	0.0212232	0.0380557	0.127584	0.894205
DPEP1	-0.0562229	0.096692	8.14e-05	4.08918
DPEP2	-0.000755735	0.145474	0.95688	0.0191427
DPP10	-0.010771	0.142607	0.445575	0.351079
DPP4	0.0155275	0.16308	0.275619	0.559691
DPP6	-0.0598038	0.142319	3.1e-05	4.5084
DPP7	0.0547322	0.0811558	0.000103014	3.98711
DPT	0.0452399	0.164353	0.00211332	2.67503
DPY30	0.0437069	0.0764964	0.00181354	2.74147
DRAXIN	-0.0229073	0.115471	0.105865	0.975247
DRG2	0.0252415	0.0838675	0.0706164	1.15109
DSC2	-0.021604	0.152086	0.13155	0.880909
DSCAM	-0.00252422	0.176679	0.87857	0.0562234
DSG2	-0.0551081	0.176707	0.000129194	3.88876
DSG3	-0.0311449	0.143578	0.035272	1.45257
DSG4	-0.0323109	0.0970474	0.0223931	1.64989
DTD1	0.0169303	0.07281	0.310841	0.507462
DTNB	0.0329104	0.145055	0.0565251	1.24776
DTX2	0.0255446	0.0930742	0.128359	0.891574
DTX3	0.0339451	0.205137	0.0237124	1.62502
DTYMK	0.0202418	0.0896956	0.224698	0.6484
DUOX2	-0.0135894	0.0644123	0.332381	0.478364
DUSP13	-0.0114226	0.145591	0.497376	0.303315
DUSP29	0.00636518	0.0996219	0.706511	0.150881
DUSP3	0.00528201	0.0548896	0.706739	0.150741
DUT	0.0280624	0.06173	0.0924932	1.03389
DXO	0.0105001	0.137363	0.525912	0.279087
DYNC1H1	-0.00357176	0.122232	0.829043	0.081423
DYNLT1	0.0636915	0.0795889	0.000138339	3.85906
DYNLT3	0.0237534	0.142376	0.151204	0.820438
EBAG9	0.0317264	0.050287	0.0231111	1.63618
EBI3_IL27	0.000793249	0.153328	0.955071	0.0199645
ECE1	0.00892592	0.134093	0.525421	0.279493
ECHDC3	0.0426626	0.0865238	0.0100933	1.99597
ECHS1	0.0475429	0.0660406	0.00459343	2.33786
ECI2	0.00186664	0.100922	0.911281	0.0403476
ECM1	-0.00962714	0.173342	0.564786	0.248116
ECSCR	-0.0196995	0.122526	0.238581	0.622364
EDA2R	0.0600233	0.140522	0.000369213	3.43272
EDAR	0.000385963	0.0510933	0.97787	0.00971874
EDDM3B	0.0651461	0.118801	0.0193278	1.71382
EDEM2	0.0185417	0.170379	0.26803	0.571816
EDF1	0.00906009	0.085343	0.58285	0.234443
EDIL3	0.0367865	0.13223	0.0101554	1.9933
EDN1	0.0413723	0.226458	0.0158848	1.79902
EDNRB	-0.02346	0.135336	0.161097	0.792912
EEF1D	0.0293371	0.0655973	0.0757516	1.12061
EFCAB14	0.00758517	0.256751	0.656959	0.182462
EFCAB2	0.00532529	0.181214	0.749194	0.125405
EFEMP1	0.0352424	0.157704	0.0177627	1.75049
EFHD1	0.0282089	0.19084	0.106178	0.973965
EFNA1	0.016414	0.187509	0.245597	0.609778
EFNA4	0.0341561	0.178664	0.0170868	1.76734
EFNB2	0.0128371	0.108629	0.443367	0.353236
EGF	0.0204792	0.0458385	0.14138	0.849611
EGFL7	0.0112426	0.121635	0.436422	0.360094
EGFLAM	0.0028241	0.209456	0.866257	0.0623532
EGFR	-0.000358598	0.291187	0.979369	0.00905368
EGLN1	0.0635766	0.0864422	5.69e-06	5.24519
EHBP1	0.0137184	0.0803294	0.406065	0.391404
EHD3	0.0234838	0.0542623	0.160594	0.79427
EIF1AX	0.00193075	0.110357	0.907192	0.0423007
EIF2AK2	0.0391497	0.0580583	0.0185498	1.73166
EIF2AK3	-0.0101228	0.0932523	0.545693	0.263051
EIF2S2	-0.0133978	0.146572	0.422814	0.37385
EIF4B	0.0225001	0.0808911	0.1088	0.963372
EIF4E	0.0146059	0.0706985	0.383397	0.416351
EIF4EBP1	0.0208591	0.0730597	0.136431	0.865088
EIF4G1	0.0305476	0.0453768	0.0274908	1.56081
EIF4G3	0.0107847	0.0918556	0.513765	0.289235
EIF5	0.0133581	0.1504	0.425041	0.37157
EIF5A	-0.00520265	0.149517	0.710769	0.148272
ELAC1	0.0206914	0.0730817	0.211244	0.675215
ELAVL4	0.0131374	0.0735076	0.432487	0.364027
ELN	0.0792957	0.181617	0.000208036	3.68186
ELOA	0.0574737	0.0887638	4.13e-05	4.38456
ELOB	0.0174866	0.159048	0.296141	0.528502
ENAH	0.0499481	0.0971386	0.000382241	3.41766
ENDOU	-0.0381496	0.126392	0.0471949	1.32611
ENG	0.0123889	0.269151	0.369781	0.432056
ENO1	0.018168	0.0595763	0.191458	0.717927
ENO2	0.0178628	0.0708095	0.197136	0.705233
ENO3	0.027948	0.104443	0.120383	0.919434
ENOPH1	-0.0156619	0.110953	0.343657	0.463875
ENOX2	-0.0197431	0.228118	0.238426	0.622647
ENPEP	0.0360693	0.129726	0.0312133	1.50566
ENPP2	-0.00114878	0.18063	0.946321	0.0239614
ENPP5	-0.0317508	0.106128	0.0305497	1.51499
ENPP6	-0.0301531	0.16478	0.078705	1.104
ENPP7	0.060038	0.0556266	2.19e-05	4.65912
ENSA	0.0173204	0.119548	0.295964	0.528761
ENTPD2	0.0140505	0.111174	0.318163	0.49735
ENTPD5	0.00166803	0.222414	0.905912	0.0429138
ENTPD6	0.0264542	0.179229	0.0597568	1.22361
ENTR1	0.010658	0.105295	0.526691	0.278444
EP300	0.00885116	0.222134	0.596715	0.224233
EPB41L5	0.00363287	0.0954036	0.82806	0.0819384
EPCAM	0.0427641	0.0471897	0.00241875	2.61641
EPGN	-0.00383904	0.130886	0.816679	0.0879487
EPHA1	0.0161514	0.140347	0.290604	0.536698
EPHA10	-0.0070799	0.0720575	0.614077	0.211777
EPHA2	0.0205271	0.179822	0.16502	0.782464
EPHA4	-0.0191645	0.235492	0.25117	0.600032
EPHB4	-0.00182174	0.210734	0.895755	0.0478109
EPHB6	-0.0317135	0.16261	0.0241492	1.6171
EPHX2	0.0111342	0.0750219	0.428111	0.368444
EPN1	-0.012812	0.148119	0.441271	0.355295
EPO	-0.00748415	0.0636707	0.591285	0.228203
EPPK1	0.0143023	0.0885301	0.393535	0.405017
EPS8L2	0.0555156	0.159026	0.000111969	3.9509
ERBB2	0.1113	0.188143	4.2e-14	13.3765
ERBB3	0.0627221	0.243737	1.07e-05	4.97256
ERBB4	0.0191419	0.202053	0.177997	0.749587
ERBIN	0.0277414	0.0452967	0.0469613	1.32826
ERC2	0.00631086	0.0883484	0.706065	0.151155
ERCC1	0.0191006	0.217312	0.254249	0.59474
EREG	0.0357591	0.0605348	0.0104448	1.9811
ERI1	-0.000708365	0.191552	0.96629	0.0148926
ERMAP	0.0357926	0.140444	0.03732	1.42806
ERN1	0.0480524	0.163224	0.00381674	2.41831
ERP29	0.0342537	0.0535734	0.0403859	1.39377
ERP44	0.0314664	0.1814	0.0250697	1.60085
ERVV-1	0.00923083	0.129569	0.582151	0.234965
ESAM	-0.00219069	0.156702	0.876194	0.0573995
ESM1	-0.00964952	0.137392	0.491178	0.308761
ESPL1	-0.00134576	0.111018	0.935999	0.0287247
ESR1	-0.014232	0.10318	0.395208	0.403174
ESYT2	0.0321782	0.0751591	0.0518519	1.28524
EVI2B	0.00413315	0.156086	0.805141	0.0941283
EVI5	0.0120947	0.0693623	0.469962	0.327937
EVPL	0.0157744	0.187851	0.343081	0.464603
EXOSC10	-0.00612357	0.104015	0.714674	0.145892
EXTL1	-0.00931385	0.131523	0.578268	0.237871
EZR	0.0747115	0.189546	8.17e-08	7.08769
F10	0.0520925	0.243236	0.00160457	2.79464
F11	0.0361853	0.215126	0.0315896	1.50046
F11R	0.0399932	0.082787	0.00409459	2.38779
F12	0.0150746	0.14417	0.362088	0.441186
F13B	0.0298981	0.241266	0.0731816	1.1356
F2	0.0235584	0.414194	0.153761	0.813153
F2R	0.0174592	0.0826291	0.209633	0.678539
F3	0.018312	0.174029	0.209104	0.679638
F7	0.0413373	0.154788	0.00320075	2.49475
F9	0.0891431	0.243464	3.14e-10	9.5029
FABP1	0.076398	0.0504429	1.47e-07	6.83207
FABP2	0.0260001	0.0607667	0.0653595	1.18469
FABP3	0.0584164	0.122382	0.00106553	2.97244
FABP4	0.0931074	0.0791233	3.07e-10	9.51273
FABP5	0.0446985	0.0684432	0.00127963	2.89292
FABP6	-0.018883	0.0902598	0.181564	0.74097
FABP9	-0.00762747	0.0842503	0.589299	0.229664
FADD	0.028183	0.0620738	0.0425818	1.37078
FAM13A	0.027861	0.0903788	0.0930791	1.03115
FAM171A2	-0.015482	0.0385085	0.34802	0.458395
FAM171B	-0.00477132	0.224828	0.773227	0.111693
FAM172A	0.0145097	0.103314	0.385264	0.414241
FAM20A	0.101518	0.209465	1.89e-09	8.72442
FAM3B	0.0183896	0.13644	0.190551	0.719988
FAM3C	0.0150231	0.170117	0.300964	0.521486
FAM3D	0.00917036	0.0738678	0.580981	0.235838
FAP	-0.0273657	0.17837	0.0517178	1.28636
FARSA	-0.0071293	0.0901376	0.670579	0.17355
FAS	0.0333372	0.139701	0.0231625	1.63521
FASLG	-0.0690687	0.125331	1.59e-06	5.79818
FBLN2	0.0162922	0.211238	0.336391	0.473156
FBN2	0.0200318	0.10482	0.23123	0.635955
FBP1	0.074906	0.061838	1.26e-07	6.89918
FCAMR	0.0256592	0.082133	0.12593	0.899869
FCAR	0.026945	0.0999583	0.0525679	1.27928
FCER1A	0.0333788	0.267471	0.0436046	1.36047
FCER2	-0.0396058	0.0952771	0.00457264	2.33983
FCGR2A	-0.00565383	0.0797896	0.685094	0.16425
FCGR2B	0.0245352	0.0843014	0.0818168	1.08716
FCGR3B	0.0146549	0.0949965	0.297403	0.526654
FCN1	0.0390374	0.108976	0.0183468	1.73644
FCN2	0.037518	0.114434	0.00720446	2.1424
FCRL1	-0.0389479	0.105551	0.00534214	2.27229
FCRL2	-0.00575673	0.101044	0.680469	0.167192
FCRL3	-0.0145798	0.088508	0.299064	0.524236
FCRL5	0.0114756	0.0828435	0.426833	0.369742
FCRL6	0.0149879	0.0700311	0.286069	0.54353
FCRLB	0.0220976	0.0820825	0.118749	0.925372
FDX1	-0.00194294	0.102331	0.907668	0.0420727
FDX2	0.0242374	0.116342	0.147886	0.830071
FEN1	0.0269386	0.0743157	0.0558583	1.25291
FES	0.0106424	0.0995159	0.44972	0.347057
FETUB	0.0141231	0.124922	0.318614	0.496735
FGA	0.0473563	0.19989	0.00578189	2.23793
FGD3	0.0280659	0.07747	0.0896394	1.0475
FGF12	0.0104532	0.127151	0.531945	0.274134
FGF16	0.0414741	0.132178	0.0131344	1.88159
FGF19	-0.00200079	0.0608332	0.88579	0.0526691
FGF2	0.0242042	0.0710339	0.0822033	1.08511
FGF20	-0.00296668	0.135594	0.859383	0.0658131
FGF21	0.113193	0.0392569	4.94e-16	15.306
FGF23	0.0280094	0.0862415	0.0462093	1.33527
FGF3	0.0174723	0.20645	0.296309	0.528255
FGF5	0.0312681	0.142623	0.0353233	1.45194
FGF6	0.00610148	0.14688	0.715442	0.145425
FGF7	-0.0101043	0.0751041	0.546733	0.262225
FGF9	0.0168335	0.156832	0.316152	0.500104
FGFBP1	-0.0230296	0.15168	0.0990274	1.00424
FGFBP2	0.0151997	0.122105	0.362766	0.440373
FGFBP3	0.00889835	0.169422	0.597211	0.223872
FGFR2	0.0418991	0.2253	0.00500141	2.30091
FGFR4	0.00822814	0.118062	0.623966	0.204839
FGL1	0.0343262	0.0987788	0.0525149	1.27972
FGR	0.0327216	0.0817315	0.0200926	1.69696
FH	0.00316725	0.0738126	0.850139	0.07051
FHIP2A	-0.00963664	0.128518	0.564769	0.248129
FHIT	0.0135127	0.0647414	0.337241	0.47206
FIS1	0.0241418	0.062	0.0836212	1.07768
FKBP14	0.0247733	0.0623645	0.133799	0.873547
FKBP1B	0.0189821	0.0417921	0.173162	0.761548
FKBP4	0.0396307	0.107887	0.00457579	2.33953
FKBP5	0.0340349	0.0497024	0.0149283	1.82599
FKBP7	0.036526	0.111046	0.00930395	2.03133
FKBPL	0.0126542	0.106751	0.446226	0.350445
FLI1	0.035061	0.0450639	0.012989	1.88642
FLRT2	-0.00123109	0.172694	0.930285	0.0313838
FLT1	-0.0226206	0.195938	0.105543	0.97657
FLT3	0.00910213	0.151257	0.521621	0.282645
FLT3LG	0.0254045	0.140244	0.079218	1.10118
FLT4	0.0335309	0.133907	0.015673	1.80485
FMNL1	0.0470822	0.0747679	0.000820137	3.08611
FMR1	0.0111224	0.125928	0.427962	0.368595
FN1	0.0510486	0.224208	0.00222434	2.6528
FNDC1	0.0487108	0.132319	0.00344109	2.4633
FNTA	0.0019549	0.165178	0.906235	0.0427592
FOLH1	-0.024308	0.0562729	0.146958	0.832806
FOLR1	-0.0108455	0.172665	0.455314	0.341689
FOLR2	0.00816464	0.163536	0.567063	0.246369
FOLR3	0.0105991	0.0251123	0.445595	0.35106
FOS	0.0180124	0.181594	0.28352	0.547416
FOSB	-0.0160976	0.127034	0.251598	0.599292
FOXJ3	0.0169033	0.148349	0.312559	0.505068
FOXO1	0.0296493	0.0541495	0.0338387	1.47059
FOXO3	0.0243975	0.0486401	0.083085	1.08048
FRMD4B	-0.00156586	0.0863529	0.925673	0.0335422
FRMD7	-0.00374708	0.198677	0.823073	0.0845617
FRZB	0.0187722	0.175971	0.186321	0.729738
FSHB	0.0375539	0.0936597	0.137977	0.860192
FST	0.0316427	0.0918296	0.0253258	1.59644
FSTL1	0.0284077	0.274429	0.0902845	1.04439
FSTL3	0.0566363	0.159721	9e-05	4.04556
FTCD	0.0647218	0.0724009	0.00013227	3.87854
FUCA1	0.0092073	0.0575266	0.508173	0.293989
FUOM	0.0901277	0.0987734	1.51e-07	6.82183
FURIN	0.0786671	0.127189	2.07e-08	7.68436
FUS	0.0469366	0.122892	0.00090777	3.04202
FUT1	-0.010505	0.0997117	0.528488	0.276965
FUT3_FUT5	0.0579998	0.107124	4.96e-05	4.30475
FUT8	0.0229599	0.0821116	0.0995423	1.00199
FXN	0.0272982	0.0643559	0.0491217	1.30873
FXYD5	0.0295154	0.0744094	0.0353736	1.45132
FYB1	0.0325537	0.0510042	0.0195046	1.70986
FZD10	-0.00846362	0.102594	0.61343	0.212235
FZD8	0.0163258	0.136074	0.328778	0.483097
GABARAP	-0.00175431	0.125549	0.916108	0.0380533
GABARAPL1	-0.0375015	0.0934532	0.024293	1.61452
GABRA4	-0.00442124	0.0967345	0.791648	0.101468
GAD1	0.00825981	0.241868	0.622361	0.205958
GAD2	0.0120163	0.129291	0.472451	0.325643
GADD45B	-0.00796305	0.133813	0.63226	0.199104
GADD45GIP1	0.0430511	0.122543	0.00998929	2.00047
GAGE2A	-0.0281583	0.101957	0.0930122	1.03146
GAL	-0.0532915	0.071824	0.000178773	3.7477
GALNT10	0.05888	0.166268	3.09e-05	4.50979
GALNT2	0.00822442	0.185141	0.565379	0.24766
GALNT3	0.000496926	0.10858	0.971755	0.0124431
GALNT5	-0.0202114	0.219544	0.227277	0.643445
GALNT7	-0.0100117	0.228664	0.474629	0.323646
GAMT	0.0137692	0.166505	0.410739	0.386435
GAPDH	0.0611785	0.180321	0.000312747	3.50481
GART	0.0277823	0.222467	0.0938367	1.02763
GAS2	0.0527415	0.126635	0.00153563	2.81371
GAS6	0.0521121	0.191141	0.000267186	3.57319
GASK1A	0.042145	0.144134	0.0119239	1.92358
GAST	0.0270137	0.0527855	0.107096	0.970228
GATA3	0.00525006	0.239973	0.754103	0.122569
GATD3	0.0240097	0.0818983	0.151417	0.819827
GBA	-0.00418401	0.115314	0.802628	0.0954856
GBP1	0.0661982	0.0977486	6.61e-05	4.17959
GBP2	0.0157265	0.078803	0.261952	0.581779
GBP4	-0.00104744	0.0992343	0.940526	0.0266294
GBP6	-0.007082	0.144348	0.672469	0.172328
GC	0.0365663	0.23883	0.0270276	1.56819
GCC1	0.0357162	0.0566205	0.0308708	1.51045
GCG	0.0358951	0.037927	0.0112764	1.94783
GCHFR	0.0283803	0.129237	0.106117	0.974216
GCLM	-0.00179972	0.133267	0.914522	0.0388057
GCNT1	0.0222076	0.139248	0.118347	0.926844
GDF15	0.129245	0.120614	4.95e-17	16.3052
GDF2	-0.00278041	0.133094	0.853259	0.068919
GDNF	0.0194238	0.124076	0.175982	0.754532
GET3	-0.0137904	0.102152	0.403015	0.394679
GFAP	0.0502481	0.102219	0.000727859	3.13795
GFER	0.0571454	0.074393	5.9e-05	4.2293
GFOD2	-0.0163669	0.037592	0.243694	0.613154
GFRA1	0.0697032	0.178211	1.1e-06	5.95666
GFRA2	-0.0215262	0.2183	0.122373	0.912313
GFRA3	-0.0502354	0.173149	0.000448231	3.3485
GFRAL	-0.0202432	0.102629	0.236263	0.626604
GGA1	-0.0105863	0.0672013	0.45177	0.345082
GGACT	0.0168933	0.087827	0.307002	0.512859
GGCT	0.0079058	0.131905	0.63316	0.198487
GGH	0.0224922	0.137354	0.109992	0.958638
GGT1	0.116743	0.0966114	7.28e-15	14.1379
GGT5	0.00348994	0.217799	0.803242	0.0951537
GH1	-0.0328314	0.0250513	0.0275081	1.56054
GH2	0.0183093	0.0293477	0.193392	0.713561
GHR	0.0390917	0.199217	0.0191157	1.71861
GHRHR	0.00108433	0.0873078	0.938426	0.0276
GHRL	-0.00652391	0.0589593	0.656335	0.182875
GID8	-0.00281032	0.19166	0.864793	0.0630878
GIGYF2	0.0207362	0.0782431	0.209063	0.679723
GIMAP7	0.0316363	0.202079	0.0613917	1.21189
GIMAP8	0.0425057	0.125209	0.0116227	1.93469
GIP	0.0110288	0.122903	0.528255	0.277156
GIPC2	0.0428177	0.211272	0.0123962	1.90671
GIPC3	0.0170879	0.063288	0.302191	0.519719
GIPR	0.00335534	0.135546	0.84099	0.075209
GIT1	0.0206231	0.0640668	0.218126	0.661293
GJA8	-0.0156606	0.103754	0.350033	0.455891
GKN1	0.0397428	0.172518	0.00553127	2.25717
GLA	0.0716832	0.166038	3.09e-05	4.51
GLB1	0.035982	0.111492	0.0132699	1.87713
GLI2	-0.0289686	0.176864	0.0836773	1.07739
GLIPR1	0.338644	3.93138	0.174436	0.758365
GLO1	0.0244034	0.0814332	0.085713	1.06695
GLOD4	0.0150078	0.130372	0.284476	0.545954
GLP1R	0.0162221	0.17161	0.332072	0.478768
GLRX	0.0264524	0.0815919	0.0591718	1.22789
GLRX5	0.0465443	0.0720195	0.00537614	2.26953
GLT8D2	-0.0106148	0.1031	0.449705	0.347072
GLYR1	0.0019846	0.106025	0.904567	0.043559
GM2A	0.0183077	0.177564	0.286251	0.543253
GMFG	0.0234378	0.0873391	0.155385	0.808592
GMPR	0.00553884	0.0933029	0.696777	0.156906
GMPR2	0.0185715	0.0952056	0.269004	0.570241
GNAS	0.0135418	0.0677259	0.416004	0.380902
GNE	0.0249601	0.074637	0.0757652	1.12053
GNGT1	0.00437845	0.117793	0.793643	0.100375
GNLY	0.0117092	0.0888946	0.403821	0.393811
GNPDA1	-0.000742471	0.198911	0.964672	0.0156205
GNPDA2	-0.00141677	0.171255	0.932384	0.0304051
GOLGA3	0.0201034	0.0770645	0.223394	0.650928
GOLM2	0.0647436	0.201902	2.97e-06	5.52733
GOPC	0.0225142	0.046027	0.106482	0.972724
GORASP2	0.0225084	0.133474	0.175288	0.756248
GOT1	0.013155	0.151517	0.437023	0.359495
GP1BA	-0.00943843	0.150399	0.498709	0.302153
GP1BB	0.0172375	0.0933159	0.304455	0.516477
GP2	-0.00876285	0.0567942	0.538644	0.268698
GP5	0.0234507	0.172144	0.16001	0.795852
GP6	0.0240048	0.05365	0.0847887	1.07166
GPA33	0.0490712	0.034548	0.000503705	3.29782
GPC1	-0.0345042	0.164976	0.0161732	1.7912
GPC5	-0.0255614	0.085286	0.0666085	1.17647
GPD1	0.0770421	0.112179	3.48e-06	5.45851
GPHA2	0.00150015	0.13761	0.928289	0.0323168
GPI	0.0253481	0.135012	0.125463	0.901485
GPIHBP1	-0.00808076	0.0886534	0.625703	0.203632
GPKOW	0.0317116	0.171746	0.0246706	1.60782
GPNMB	-0.0061071	0.171889	0.66697	0.175894
GPR101	0.0201493	0.103849	0.227991	0.642083
GPR158	-0.00539973	0.181597	0.74515	0.127756
GPR15L	0.0365386	0.100378	0.0353995	1.451
GPR37	0.0118153	0.0749647	0.414341	0.382642
GPRC5C	0.0236082	0.115935	0.153517	0.813845
GRAP2	0.0259886	0.0369938	0.06174	1.20943
GRHPR	0.0309628	0.0981478	0.0623665	1.20505
GRIK2	-0.0265129	0.142559	0.108749	0.963573
GRIN2B	0.0031631	0.113351	0.850074	0.0705435
GRK5	0.0019532	0.0888975	0.889237	0.0509824
GRN	0.0408871	0.200018	0.00351006	2.45469
GRP	0.00209036	0.122677	0.901061	0.0452459
GRPEL1	0.0398283	0.0796304	0.00471635	2.32639
GRSF1	-0.0106713	0.0795732	0.526754	0.278392
GSAP	-0.000370289	0.0535768	0.978961	0.00923477
GSN	-0.062635	0.296894	0.000165058	3.78236
GSR	0.0129743	0.261602	0.436944	0.359575
GSTA1	0.0763968	0.053167	1.01e-07	6.99709
GSTA3	0.0610795	0.061703	1.91e-05	4.71829
GSTM4	0.00639202	0.0850028	0.702531	0.153334
GSTP1	0.0263293	0.0635942	0.0614285	1.21163
GSTT2B	-0.0167806	0.0255339	0.309212	0.509743
GTF2IRD1	-0.00277735	0.0864728	0.867505	0.0617278
GTPBP2	0.0158091	0.0782631	0.345959	0.460975
GUCA2A	-0.0203146	0.154749	0.158825	0.799081
GUCY2C	0.00735711	0.076349	0.658593	0.181383
GUK1	-0.00372299	0.13876	0.824074	0.0840339
GUSB	0.0885532	0.0779926	2.37e-09	8.62456
GYS1	0.000528519	0.051187	0.97002	0.0132194
GZMA	0.0337663	0.128697	0.014816	1.82927
GZMB	0.0141706	0.0715248	0.319652	0.495323
GZMH	0.0376108	0.0617641	0.00871464	2.05975
H2AP	0.00389917	0.12656	0.816067	0.0882743
HADH	-0.00724656	0.0980027	0.665077	0.177128
HAGH	-0.00953655	0.0620115	0.50117	0.300015
HAO1	0.0567831	0.0365419	9.14e-05	4.03915
HARS1	0.0281192	0.0615465	0.0435298	1.36121
HAVCR1	0.119125	0.0813081	7.16e-15	14.145
HAVCR2	0.00614353	0.143834	0.66489	0.17725
HBEGF	0.0304139	0.063728	0.0284472	1.54596
HBQ1	-0.0350564	0.0736888	0.012468	1.9042
HBZ	0.0172895	0.0571152	0.294084	0.531529
HCG22	-0.0187607	0.112624	0.262729	0.580492
HCLS1	0.0302713	0.0815426	0.0291335	1.53561
HDAC8	-0.0216254	0.0993278	0.196082	0.707561
HDAC9	-0.0292008	0.0951578	0.0805737	1.09381
HDDC2	-0.0167796	0.139923	0.31295	0.504525
HDGF	0.0344611	0.0489245	0.0131412	1.88137
HDGFL2	0.0306893	0.0972001	0.0639137	1.19441
HEBP1	-0.00784912	0.0897634	0.575848	0.239692
HEG1	0.113352	0.235548	3.37e-11	10.4726
HEPACAM2	-0.0038086	0.142553	0.818056	0.087217
HEPH	0.022212	0.249315	0.182514	0.738704
HEXIM1	0.0289373	0.0558903	0.0384477	1.41513
HGF	0.0944958	0.130972	1.6e-11	10.7948
HGFAC	-0.0184242	0.209446	0.269	0.570247
HGS	0.0246548	0.0640168	0.079814	1.09792
HHEX	0.0501734	0.0794703	0.00265073	2.57664
HIF1A	-0.00439089	0.0907813	0.792934	0.100763
HIP1	0.0167658	0.175485	0.316462	0.499678
HIP1R	0.0516877	0.146521	0.00207902	2.68214
HJV	0.0657309	0.136268	6.94e-05	4.15851
HK2	-0.0123231	0.166859	0.379587	0.420688
HLA-A	0.00860679	0.187761	0.602952	0.219718
HLA-DRA	0.0111315	0.128255	0.426135	0.370453
HLA-E	0.034012	0.173208	0.0168569	1.77322
HMBS	0.000426853	0.102132	0.975791	0.0106434
HMCN2	-0.000150378	0.111812	0.992878	0.00310431
HMGCL	0.0178594	0.127797	0.28573	0.544044
HMGCS1	0.0216447	0.140748	0.196006	0.707731
HMMR	-0.0106542	0.130196	0.5257	0.279262
HMOX1	0.0391859	0.10247	0.00645535	2.19008
HMOX2	0.0303475	0.103374	0.0330493	1.48084
HNF1A	0.0158608	0.0863167	0.343027	0.464671
HNMT	0.0449441	0.102135	0.00184115	2.73491
HNRNPK	0.0102147	0.0605147	0.469991	0.32791
HNRNPUL1	0.0303325	0.126801	0.0693525	1.15894
HPCAL1	0.0155598	0.0632332	0.261948	0.581785
HPGDS	-0.0261788	0.124814	0.0625034	1.2041
HPSE	0.0444748	0.0672656	0.00755065	2.12202
HRAS	0.0107682	0.0659983	0.518092	0.285593
HRC	-0.00610777	0.183297	0.71439	0.146064
HRG	0.0284681	0.187918	0.0869065	1.06095
HS1BP3	0.0383654	0.069839	0.021944	1.65868
HS3ST3B1	0.0362829	0.123312	0.00926707	2.03306
HS6ST1	0.0330406	0.136484	0.0179912	1.74494
HS6ST2	-0.0428057	0.203427	0.0159668	1.79678
HSBP1	0.000993967	0.0643358	0.952588	0.0210949
HSD11B1	-0.00310017	0.119094	0.82373	0.084215
HSD17B14	0.0504941	0.0990621	0.00228295	2.6415
HSD17B3	-0.00317462	0.132534	0.849594	0.0707886
HSDL2	0.0141934	0.129536	0.399235	0.398772
HSP90B1	0.00923378	0.0656196	0.511934	0.290786
HSPA1A	0.0327034	0.0662323	0.0188999	1.72354
HSPA2	-0.00630888	0.19243	0.708756	0.149503
HSPB1	0.0376022	0.0673776	0.00727141	2.13838
HSPB6	0.0675446	0.122172	1.76e-05	4.75509
HSPG2	0.0449859	0.197092	0.00185352	2.732
HTR1A	0.0339725	0.0815922	0.0421821	1.37487
HTR1B	0.00135955	0.153255	0.935206	0.0290926
HTRA2	0.0373761	0.0761825	0.0072277	2.141
HYAL1	0.065055	0.208715	3.82e-06	5.41826
HYOU1	0.00326199	0.224585	0.814238	0.0892487
ICA1	0.013764	0.0599913	0.327338	0.485004
ICAM1	0.0567156	0.166874	5.69e-05	4.24457
ICAM2	0.0107397	0.149296	0.43663	0.359886
ICAM3	0.0192671	0.185089	0.163392	0.786769
ICAM4	0.00781245	0.0888339	0.575413	0.240021
ICAM5	0.0388257	0.104929	0.00544825	2.26374
ICOSLG	-0.0591722	0.246929	2.11e-05	4.6767
ID4	0.000241967	0.153207	0.988409	0.0050632
IDI2	0.0375608	0.101339	0.00894907	2.04822
IDO1	0.0636507	0.102003	0.000172074	3.76428
IDS	-0.0106611	0.514192	0.442377	0.354207
IDUA	0.0370487	0.098558	0.00756874	2.12098
IFI30	0.0860365	0.165893	7.05e-07	6.15207
IFIT1	-0.037005	0.123758	0.0261786	1.58205
IFIT3	0.0111623	0.176286	0.503461	0.298034
IFNAR1	-0.00690633	0.25379	0.677043	0.169384
IFNG	0.0331411	0.0405942	0.018697	1.72823
IFNGR1	-0.0196415	0.23496	0.163146	0.787423
IFNGR2	0.0341422	0.0916707	0.0143502	1.84314
IFNL1	0.0217477	0.107632	0.122921	0.910375
IFNL2	0.0237198	0.0995727	0.155873	0.80723
IFNLR1	0.0339802	0.115182	0.0156795	1.80467
IFNW1	-0.0205663	0.168334	0.219187	0.659184
IFT20	-0.00369915	0.143687	0.825067	0.0835109
IGBP1	-0.000665539	0.0998556	0.968082	0.0140878
IGDCC3	0.0310858	0.122519	0.062813	1.20195
IGDCC4	-0.0461121	0.243067	0.00773507	2.11154
IGF1R	0.0174198	0.227137	0.221692	0.65425
IGF2BP3	-0.014355	0.131722	0.391154	0.407652
IGF2R	0.0969493	0.200903	6.74e-12	11.1717
IGFBP1	-0.0401191	0.0355181	0.00506547	2.29538
IGFBP2	-0.0415779	0.0694613	0.00332611	2.47806
IGFBP3	0.0286299	0.177577	0.0444959	1.35168
IGFBP4	0.0542672	0.128559	0.000237905	3.6236
IGFBP6	-0.0202671	0.18035	0.219761	0.65805
IGFBP7	0.0353959	0.17224	0.0145671	1.83663
IGFBPL1	0.0601341	0.152712	3.22e-05	4.49171
IGFL4	-0.0390484	0.0904249	0.0195191	1.70954
IGHMBP2	-0.000446347	0.111704	0.978751	0.00932783
IGLC2	0.0408925	0.28107	0.0137693	1.86109
IGLON5	-0.0033315	0.0656213	0.84245	0.074456
IGSF21	-0.0342283	0.152818	0.0468328	1.32945
IGSF3	0.0903692	0.135023	1.14e-10	9.94408
IGSF8	0.0384497	0.164435	0.0060891	2.21545
IGSF9	0.098231	0.0710149	4.62e-09	8.33583
IKBKG	0.0205019	0.0487651	0.142231	0.847007
IKZF2	0.00812964	0.0491961	0.563159	0.249369
IL10	-0.000978208	0.0575438	0.944368	0.0248589
IL10RA	0.0127649	0.0835282	0.362578	0.440599
IL10RB	0.0300358	0.176414	0.0336298	1.47328
IL11	-0.00301398	0.073586	0.829806	0.0810233
IL12A_IL12B	-0.0016507	0.0636182	0.906937	0.0424231
IL12B	-0.00343304	0.0875203	0.806748	0.0932622
IL12RB1	0.0152985	0.124476	0.276984	0.557545
IL12RB2	0.00322843	0.146533	0.847023	0.0721047
IL13	-0.0177309	0.0950767	0.206074	0.685977
IL13RA1	0.0502693	0.207971	0.00035141	3.45419
IL13RA2	0.00047821	0.220529	0.977177	0.0100268
IL15	0.047539	0.147541	0.00064262	3.19205
IL15RA	-0.000902605	0.136299	0.949769	0.0223818
IL16	0.0388353	0.109577	0.00569915	2.24419
IL17A	0.0013158	0.113117	0.925327	0.0337046
IL17C	0.00568688	0.0728403	0.690087	0.161096
IL17D	0.0188862	0.135174	0.20117	0.696438
IL17F	-0.0122149	0.061122	0.383979	0.415693
IL17RA	-0.00577597	0.107151	0.677807	0.168894
IL17RB	-0.0446926	0.0890948	0.00169769	2.77014
IL18	0.0417529	0.104578	0.00392427	2.40624
IL18BP	0.0111312	0.165697	0.438494	0.358037
IL18R1	0.072173	0.14005	2.3e-07	6.6392
IL18RAP	-0.0108499	0.0272878	0.442801	0.353792
IL19	0.0524641	0.0711622	0.000235096	3.62875
IL1A	-0.00139315	0.0875052	0.920828	0.0358215
IL1B	0.0159175	0.0869247	0.257346	0.589482
IL1R1	-0.0133879	0.219248	0.336818	0.472605
IL1R2	0.0405775	0.244354	0.0042306	2.3736
IL1RAP	-0.0359585	0.102611	0.0110806	1.95544
IL1RL1	0.0618771	0.101306	3.54e-05	4.45132
IL1RL2	-0.0255235	0.121308	0.0741763	1.12973
IL1RN	0.0831957	0.0820368	2.61e-09	8.5833
IL2	-0.00843567	0.148673	0.547401	0.261694
IL20	-0.00956677	0.0968829	0.495099	0.305308
IL20RA	-0.0208701	0.0975864	0.136629	0.864458
IL20RB	-0.00884468	0.144935	0.597011	0.224018
IL21R	-4.61e-05	0.122258	0.997808	0.000953025
IL22	0.0567083	0.0896274	0.000954718	3.02012
IL22RA1	-0.00448251	0.113042	0.749967	0.124958
IL24	-0.0205748	0.0966515	0.142065	0.847514
IL25	-0.00946349	0.185401	0.57327	0.241641
IL2RA	0.0296892	0.119345	0.0351813	1.45369
IL2RB	-0.0018368	0.126742	0.895902	0.0477396
IL2RG	0.00334207	0.170283	0.840169	0.0756336
IL3	0.00445594	0.107083	0.790405	0.10215
IL31	-0.00176998	0.110593	0.915863	0.0381695
IL31RA	-0.0159761	0.158752	0.340934	0.46733
IL32	0.0273549	0.116317	0.05527	1.25751
IL33	0.00607563	0.117184	0.664778	0.177324
IL34	-0.000958477	0.131057	0.94561	0.0242882
IL36A	0.0044704	0.107956	0.789529	0.102632
IL36G	0.00434487	0.0927752	0.79719	0.0984384
IL3RA	-0.00264791	0.149087	0.8555	0.0677801
IL4	-0.00179098	0.0503306	0.898331	0.0465635
IL4R	0.0218958	0.138938	0.120179	0.92017
IL5	-0.0120464	0.0338489	0.391841	0.40689
IL5RA	0.0223258	0.0884047	0.109471	0.960702
IL6	0.0636675	0.0651976	6.24e-06	5.20515
IL6R	0.00486184	0.135425	0.727639	0.138084
IL6ST	0.0265536	0.279182	0.059362	1.22649
IL7	0.0183735	0.0733099	0.187386	0.727262
IL7R	-0.0470459	0.0868149	0.00072551	3.13936
IL9	-0.00899581	0.106005	0.588976	0.229902
ILKAP	0.0222124	0.0820372	0.114558	0.940974
IMMT	0.0454562	0.143044	0.00719685	2.14286
IMPA1	0.0164503	0.0783814	0.23836	0.622766
IMPACT	0.00526333	0.10765	0.751257	0.124211
IMPG1	-0.00281055	0.198464	0.866541	0.0622111
ING1	0.0230489	0.104796	0.10113	0.99512
INHBB	0.053354	0.127701	0.00212483	2.67268
INHBC	0.0625605	0.105926	8.84e-06	5.05377
INPP1	0.0247283	0.0882043	0.077618	1.11004
INPP5D	0.0266415	0.10643	0.115301	0.938166
INPP5J	-0.013509	0.146214	0.419016	0.377769
INPPL1	0.0168085	0.0466981	0.229408	0.639391
INSL3	-0.0142046	0.0812689	0.666763	0.176029
INSL4	0.0203171	0.121971	0.220744	0.656112
INSL5	0.0643826	0.0645146	0.00019761	3.70419
INSR	0.0182887	0.37964	0.275133	0.560457
IPCEF1	0.0474223	0.0526362	0.000768531	3.11434
IQGAP2	0.0263131	0.0821713	0.0599334	1.22233
IRAG2	0.0067714	0.0503782	0.629435	0.201049
IRAK1	0.0185513	0.0664998	0.187909	0.726052
IRAK4	0.0328616	0.045001	0.0184561	1.73386
ISLR2	0.0249699	0.130427	0.0787404	1.1038
ISM1	0.0602698	0.118693	2.07e-05	4.6832
ISM2	0.0113786	0.13493	0.490552	0.309315
IST1	0.0285733	0.063705	0.0862524	1.06423
ITGA11	-0.0520012	0.13873	0.000212438	3.67277
ITGA2	-0.0320372	0.185993	0.0632062	1.19924
ITGA5	0.0812273	0.185423	8.43e-09	8.07397
ITGA6	0.0191096	0.0903419	0.169442	0.770979
ITGAL	0.0424418	0.147558	0.0115134	1.9388
ITGAM	-0.038682	0.148057	0.00635342	2.19699
ITGAV	-0.027632	0.283398	0.0577547	1.23841
ITGAX	0.0311681	0.113953	0.0613026	1.21252
ITGB1	0.00243053	0.218486	0.86503	0.062969
ITGB1BP1	0.0217281	0.116141	0.121686	0.91476
ITGB1BP2	0.0317245	0.0434954	0.0238349	1.62279
ITGB2	0.0017508	0.170148	0.903085	0.0442715
ITGB5	0.0114031	0.124246	0.418741	0.378055
ITGB6	-0.0112266	0.162011	0.452266	0.344606
ITGB7	-0.0071381	0.102433	0.60772	0.216296
ITGBL1	0.0624102	0.184851	0.000247384	3.60663
ITIH1	0.0158343	0.314982	0.33751	0.471713
ITIH3	-0.00807911	0.123864	0.588346	0.230367
ITIH4	0.0332821	0.240129	0.0524968	1.27987
ITIH5	0.0182974	0.132617	0.268912	0.57039
ITM2A	-0.00334752	0.0759942	0.809918	0.0915589
ITPA	0.000352736	0.094014	0.983285	0.0073206
ITPR1	0.0356187	0.0865208	0.0331324	1.47975
ITPRIP	-0.00200454	0.137372	0.90473	0.0434811
IVD	0.000548091	0.0932775	0.968863	0.0137378
IZUMO1	-0.0083328	0.135799	0.621398	0.20663
JAM2	-0.0353353	0.19743	0.01446	1.83983
JAM3	0.0158294	0.127032	0.343324	0.464296
JCHAIN	-0.00296436	0.0774919	0.834139	0.0787614
JMJD1C	-0.00510667	0.107156	0.76067	0.118804
JPT2	0.0202061	0.0716047	0.222714	0.652253
JUN	0.000644285	0.0866321	0.963346	0.0162176
KAZALD1	-0.0387014	0.10492	0.00595471	2.22514
KAZN	0.0249158	0.058448	0.13287	0.876574
KCNC4	0.00527873	0.113246	0.752139	0.123702
KCNH2	0.00358598	0.0862096	0.830473	0.0806746
KCNIP4	-0.00237695	0.0890244	0.865668	0.0626488
KCTD5	0.0437891	0.140716	0.00964458	2.01572
KDM3A	-0.0291024	0.0670711	0.0825019	1.08354
KDR	0.0414285	0.17867	0.00290705	2.53655
KEL	0.00665289	0.133057	0.647617	0.188682
KHDC3L	0.00539619	0.0961417	0.74746	0.126412
KHK	0.0662656	0.0967918	9.97e-05	4.00114
KIAA0319	-0.0388851	0.211728	0.0197343	1.70478
KIAA1549	-0.00509697	0.0907951	0.759384	0.119538
KIAA1549L	0.00226653	0.218839	0.89164	0.0498106
KIAA2013	-0.0134089	0.114249	0.417602	0.379237
KIF1C	0.0114829	0.180935	0.493977	0.306294
KIF20B	0.0137798	0.0778099	0.409846	0.387379
KIF22	0.0489048	0.0520437	0.00368935	2.43305
KIFBP	0.0223041	0.0565583	0.109761	0.959551
KIR2DL2	0.0216146	0.0728878	0.197303	0.704867
KIR2DL3	0.0145152	0.0645985	0.305989	0.514294
KIR2DS4	0.0383439	0.0350107	0.0203902	1.69058
KIR3DL1	0.00227727	0.0391597	0.871083	0.0599404
KIR3DL2	-0.00819052	0.0741651	0.625431	0.203821
KIRREL1	0.0370654	0.105616	0.0265119	1.57656
KIRREL2	0.0159936	0.121279	0.261329	0.582812
KIT	-0.0464857	0.16053	0.00106488	2.9727
KITLG	-0.0812804	0.131235	5.08e-09	8.29441
KLB	-0.0415663	0.0634443	0.00330173	2.48126
KLF4	0.0449791	0.158851	0.00760837	2.11871
KLHL41	-0.000607266	0.118832	0.97132	0.0126378
KLK1	-0.00336552	0.0371784	0.809844	0.0915988
KLK10	0.00114166	0.118867	0.934656	0.029348
KLK11	0.00890713	0.16572	0.526391	0.278691
KLK12	0.0143974	0.0348611	0.305553	0.514914
KLK13	0.0369591	0.11369	0.0104379	1.98139
KLK14	-0.0254271	0.0989052	0.0737155	1.13244
KLK15	0.00703595	0.118352	0.673007	0.171981
KLK3	-0.00114053	0.0716293	0.969012	0.0136707
KLK4	-0.00541149	0.080187	0.714226	0.146165
KLK6	-0.0831959	0.160112	3.44e-09	8.46367
KLK7	0.0022455	0.16813	0.895934	0.0477242
KLK8	0.00466411	0.142698	0.751964	0.123803
KLKB1	0.0432271	0.254899	0.0107791	1.96742
KLRB1	-0.0332966	0.130787	0.0172649	1.76284
KLRC1	-0.00696682	0.102638	0.676838	0.169515
KLRD1	0.036405	0.101506	0.0101835	1.9921
KLRF1	0.001547	0.153105	0.927887	0.0325049
KLRK1	-0.0192521	0.129163	0.243584	0.613351
KRT14	-0.00825399	0.162911	0.562428	0.249933
KRT17	-0.00879998	0.173851	0.599113	0.222491
KRT18	0.067333	0.0587473	4.71e-06	5.32699
KRT19	0.0189979	0.0731944	0.179086	0.746938
KRT5	-0.00319119	0.0934905	0.830288	0.080771
KRT6C	0.000775776	0.171625	0.963327	0.0162265
KRT8	0.0511721	0.120914	0.00226482	2.64497
KYAT1	0.031833	0.0840962	0.0224187	1.64939
KYNU	0.0774486	0.103372	7.12e-08	7.14746
L1CAM	0.00493254	0.164049	0.729191	0.137159
L3HYPDH	0.0248131	0.0697494	0.132582	0.877517
LACRT	-0.0179792	0.123582	0.282396	0.549141
LACTB2	0.0249113	0.0726411	0.0733608	1.13454
LAG3	-0.0106065	0.118099	0.454301	0.342656
LAIR1	0.0269491	0.135101	0.0594348	1.22596
LAIR2	0.0146763	0.0461068	0.293618	0.532217
LAMA1	-0.00746622	0.119521	0.656187	0.182972
LAMA4	0.0150721	0.144593	0.279487	0.553639
LAMB1	0.0324601	0.212642	0.0540827	1.26694
LAMP1	0.0378137	0.21689	0.0243732	1.61309
LAMP2	0.0703232	0.246692	1.22e-06	5.9148
LAMP3	0.0668719	0.0934676	3.73e-06	5.42835
LAMTOR5	0.00703883	0.151921	0.670824	0.173392
LAP3	0.024994	0.0984398	0.0753469	1.12293
LARP1	-0.000143702	0.0969804	0.993081	0.0030153
LAT	0.0263333	0.0606299	0.0576436	1.23925
LAT2	0.0335069	0.0372747	0.0168781	1.77268
LATS1	0.0310964	0.0753412	0.0639475	1.19418
LAYN	-0.0308938	0.156787	0.0353421	1.45171
LBP	0.0350244	0.0786134	0.0118398	1.92666
LBR	0.049036	0.0683943	0.000401984	3.39579
LCAT	0.0416536	0.243744	0.0117146	1.93127
LCN15	0.0162008	0.104055	0.330645	0.480638
LCN2	-0.00628348	0.136791	0.660614	0.180052
LCP1	0.0392361	0.123963	0.0176924	1.75221
LDLR	0.0487162	0.0844109	0.000541286	3.26657
LDLRAP1	0.0261774	0.0638784	0.115008	0.939273
LECT2	0.0795283	0.0956221	1.38e-05	4.86078
LEFTY2	0.000978571	0.0900849	0.947206	0.0235553
LEG1	0.0431698	0.0966546	0.0114315	1.9419
LELP1	0.0105402	0.0899447	0.528203	0.277199
LEO1	0.0370579	0.211638	0.0248781	1.60418
LEP	0.108351	0.0480121	3.13e-11	10.5046
LEPR	-0.0317681	0.144611	0.0243829	1.61291
LETM1	0.0291279	0.117563	0.0784427	1.10545
LGALS1	0.04475	0.136311	0.0016102	2.79312
LGALS3	0.0232314	0.158277	0.106162	0.974031
LGALS3BP	0.086794	0.198778	1.54e-07	6.81152
LGALS4	0.0770588	0.0927609	7.13e-08	7.14678
LGALS7_LGALS7B	0.00873901	0.11334	0.544704	0.263839
LGALS8	0.0360941	0.077435	0.00905171	2.04327
LGALS9	0.0492595	0.149681	0.000625731	3.20361
LGMN	0.0649264	0.13259	3.05e-06	5.51587
LHB	0.0272864	0.0539987	0.0581667	1.23533
LHPP	0.00781377	0.0795159	0.580244	0.236389
LIF	0.0139675	0.091041	0.319792	0.495133
LIFR	0.0552892	0.192732	7.84e-05	4.10566
LILRA2	0.0191099	0.125581	0.17455	0.758081
LILRA3	0.0078629	0.0449496	0.633886	0.197989
LILRA4	0.00430406	0.116736	0.797763	0.098126
LILRA5	0.0673993	0.142163	1.44e-06	5.84228
LILRA6	0.0276961	0.0823845	0.0930872	1.03111
LILRB1	0.0252624	0.166106	0.0708554	1.14963
LILRB2	0.0242662	0.13418	0.0815053	1.08881
LILRB4	0.0513262	0.111458	0.000361644	3.44172
LILRB5	0.00393981	0.0649966	0.775238	0.110565
LIPF	0.000649361	0.107086	0.969612	0.013402
LMNB1	0.0257798	0.110512	0.124599	0.904484
LMNB2	0.0441623	0.230156	0.00985753	2.00623
LMOD1	1.48e-05	0.181579	0.999332	0.000290268
LMOD2	0.0147288	0.0936004	0.378407	0.422041
LONP1	0.0299361	0.0742154	0.0738934	1.13139
LPA	-0.00691142	0.0347673	0.679401	0.167874
LPCAT2	0.0325889	0.11861	0.0195018	1.70992
LPL	-0.0663757	0.0995231	2.79e-05	4.55484
LPO	0.0458674	0.0839473	0.00126303	2.89859
LPP	0.0380462	0.0956277	0.023499	1.62895
LRCH4	0.0349258	0.0941607	0.0377289	1.42333
LRFN2	0.02735	0.123456	0.102208	0.990513
LRG1	0.0351555	0.246048	0.0424042	1.37259
LRIG1	-0.0061206	0.138891	0.661132	0.179712
LRIG3	-0.00164562	0.211424	0.922142	0.0352024
LRP1	0.027992	0.175145	0.0510634	1.29189
LRP11	0.0257702	0.139104	0.0679197	1.168
LRP2	-0.00851441	0.181262	0.610654	0.214205
LRP2BP	0.00309456	0.0768732	0.85343	0.0688321
LRPAP1	0.0721581	0.0828527	2.27e-07	6.64372
LRRC25	0.00699758	0.121437	0.620111	0.207531
LRRC37A2	0.0523054	0.14383	0.0015904	2.79849
LRRC38	-0.00523869	0.127492	0.759505	0.11947
LRRC59	0.0180146	0.134341	0.274975	0.560707
LRRFIP1	0.0184007	0.125648	0.266859	0.573718
LRRN1	-0.0617475	0.124254	1.31e-05	4.88342
LRTM1	-0.0141931	0.144238	0.396711	0.401526
LRTM2	-0.0847004	0.225313	5.17e-07	6.2864
LSM1	0.0219018	0.0882274	0.118503	0.926271
LSM8	0.0242074	0.06876	0.146581	0.833923
LSP1	0.0471521	0.113182	0.00080183	3.09592
LTA	0.00601469	0.119831	0.672261	0.172462
LTA4H	0.0375332	0.078317	0.00779429	2.10822
LTB	0.00988468	0.171666	0.552193	0.257909
LTBP2	0.0519819	0.155403	0.00111005	2.95466
LTBP3	0.0564486	0.0871554	8.34e-05	4.07873
LTBR	0.0204294	0.189015	0.148729	0.827606
LTO1	-0.000213444	0.114096	0.98785	0.00530901
LUZP2	-0.0636488	0.145533	0.00013392	3.87315
LXN	-0.00595972	0.0640769	0.67159	0.172896
LY6D	-0.00933444	0.137298	0.511872	0.290839
LY75	0.0179286	0.121841	0.19812	0.703073
LY9	0.0359011	0.163907	0.0103613	1.98459
LY96	0.0632231	0.131049	6.79e-06	5.16822
LYAR	0.0184647	0.0892836	0.188496	0.724698
LYN	0.0258718	0.0549976	0.0646659	1.18932
LYPD1	0.00261774	0.0744871	0.852066	0.0695267
LYPD3	0.00210315	0.140267	0.881025	0.055012
LYPD8	0.0453361	0.0953038	0.00123299	2.90904
LYPLA2	-0.0326403	0.0595487	0.0508471	1.29373
LYSMD3	-0.000250306	0.0607179	0.988077	0.0052092
LYVE1	-0.0114328	0.321801	0.497725	0.30301
LYZL2	-0.0169642	0.182324	0.359324	0.444514
LZTFL1	0.0284756	0.0886349	0.088859	1.0513
M6PR	0.002765	0.149692	0.868523	0.0612186
MAD1L1	0.0665289	0.102491	3.23e-06	5.4906
MAEA	-0.00116522	0.111485	0.93386	0.0297182
MAG	-0.00689282	0.131747	0.680291	0.167306
MAGEA3	0.0117572	0.0741919	0.479926	0.318826
MAGED1	0.0383611	0.0975738	0.00624786	2.20427
MAMDC2	0.0102254	0.188009	0.544112	0.264312
MAMDC4	0.0722147	0.114309	1.51e-05	4.82181
MAN1A2	0.0385388	0.241392	0.0254493	1.59432
MAN2B2	0.0448756	0.102333	0.00762534	2.11774
MANEAL	-0.0303137	0.124911	0.0705312	1.15162
MANF	0.0262581	0.0386462	0.0588184	1.23049
MANSC1	-0.050799	0.176961	0.000244817	3.61116
MANSC4	0.00249669	0.0992405	0.882954	0.0540618
MAP1LC3A	0.0164389	0.198128	0.325515	0.487429
MAP1LC3B2	0.0171655	0.0999308	0.305301	0.515272
MAP2	0.0082316	0.137171	0.618861	0.208407
MAP2K1	0.0103693	0.0975917	0.532273	0.273866
MAP2K6	0.0135699	0.0463439	0.330229	0.481185
MAP3K5	-0.00455699	0.0454721	0.745746	0.127409
MAP4K5	0.0219916	0.0425476	0.116195	0.934811
MAPK13	0.0283906	0.15939	0.0902186	1.0447
MAPK9	0.0322285	0.106312	0.0214174	1.66923
MAPKAPK2	0.00212556	0.0846469	0.898432	0.0465147
MAPRE3	-0.00624539	0.0416248	0.70957	0.149005
MAPT	0.00390269	0.0932448	0.780981	0.107359
MARCO	0.0319886	0.175584	0.0233889	1.63099
MARS1	0.0269613	0.0735654	0.107749	0.967586
MASP1	0.0366521	0.201173	0.00929853	2.03159
MATN2	0.0374018	0.164487	0.00847578	2.07182
MATN3	0.00395917	0.155364	0.777233	0.109448
MAVS	0.00949419	0.0502378	0.499222	0.301706
MAX	0.0364683	0.0463231	0.00972763	2.01199
MB	0.014309	0.089845	0.367678	0.434532
MBL2	-0.00432931	0.0578166	0.794721	0.0997851
MCAM	0.00434671	0.141211	0.762957	0.1175
MCEE	-0.00394647	0.138309	0.811029	0.0909634
MCEMP1	0.030732	0.0704237	0.0659868	1.18054
MCFD2	0.0305547	0.108342	0.028523	1.5448
MCTS1	-0.0058279	0.243885	0.725656	0.139269
MDGA1	-0.00196915	0.0686443	0.889925	0.0506464
MDH1	0.00525118	0.15097	0.752518	0.123483
MDK	0.0663541	0.0925208	2.13e-06	5.67164
MDM1	0.00164255	0.201444	0.921791	0.0353675
MECR	0.0296434	0.0698864	0.0769473	1.11381
MED18	0.0179617	0.0632601	0.201154	0.696472
MED21	0.0104318	0.113715	0.533341	0.272995
MEGF10	-0.00561911	0.117912	0.687052	0.16301
MEGF11	-0.00497944	0.183102	0.766687	0.115382
MEGF9	0.0274933	0.223014	0.0469576	1.32829
MELTF	0.00555632	0.213782	0.739004	0.131354
MENT	-0.0133704	0.287446	0.449578	0.347195
MEP1A	0.0700797	0.0865663	3.73e-05	4.428
MEP1B	0.0154704	0.0395539	0.268554	0.570968
MEPE	-0.00663762	0.196778	0.649988	0.187095
MERTK	0.0143554	0.189415	0.318986	0.496228
MESD	0.030969	0.0392616	0.0260557	1.5841
MET	-0.0392729	0.234837	0.00543104	2.26512
METAP1	0.010325	0.147664	0.461951	0.335404
METAP1D	0.0278816	0.0563952	0.0456323	1.34073
METAP2	0.0309743	0.080407	0.026077	1.58374
MFAP3	-0.0200451	0.0977066	0.152642	0.816326
MFAP3L	-0.0173891	0.0912144	0.298495	0.525062
MFAP4	0.0277721	0.205409	0.108009	0.966539
MFAP5	0.0136255	0.110016	0.333865	0.476429
MFGE8	0.0832809	0.11027	3.31e-09	8.47984
MGLL	0.0141853	0.0535667	0.307591	0.512026
MGMT	0.0186344	0.0383253	0.180889	0.742589
MIA	-0.0475591	0.130247	0.000640856	3.19324
MICALL2	0.000770698	0.0907226	0.963257	0.016258
MICB_MICA	0.0265709	0.0313819	0.0559541	1.25217
MIF	0.0101522	0.0688235	0.466209	0.33142
MILR1	-0.0239902	0.0963499	0.0901445	1.04506
MINDY1	0.0154679	0.0563445	0.35072	0.455039
MINK1	0.0250319	0.0665508	0.130044	0.885908
MITD1	0.0257489	0.0485771	0.065424	1.18426
MKI67	-0.0024045	0.16383	0.885738	0.0526946
MLLT1	-0.0107714	0.0845628	0.520847	0.28329
MLN	0.0368244	0.0522039	0.0131518	1.88101
MME	0.0608719	0.0598911	2.5e-05	4.60277
MMP1	0.0471144	0.0535913	0.000876447	3.05727
MMP10	0.0226997	0.0795292	0.103374	0.985591
MMP12	0.0614042	0.0941972	3.34e-05	4.47683
MMP13	0.0171059	0.144916	0.224942	0.647929
MMP15	0.0150991	0.127397	0.359509	0.444291
MMP3	0.0215095	0.104119	0.249409	0.603087
MMP7	0.0444865	0.0909087	0.0020472	2.68884
MMP8	0.0342513	0.0645643	0.0133993	1.87292
MMP9	0.0377699	0.0772838	0.00701005	2.15428
MMUT	-0.00530802	0.115347	0.751388	0.124136
MN1	0.00386838	0.107487	0.81723	0.0876555
MNAT1	-0.00575358	0.150552	0.729473	0.136991
MNDA	0.0201681	0.0465182	0.147393	0.831523
MOCS2	0.0219939	0.0938694	0.190249	0.720679
MOG	-0.0838578	0.147279	4.8e-09	8.31892
MORC3	-0.00334498	0.222516	0.839467	0.0759966
MORF4L1	0.0091723	0.146894	0.58167	0.235323
MORF4L2	-0.0218956	0.160962	0.191362	0.718145
MORN4	-0.00362405	0.0783484	0.828824	0.0815375
MPHOSPH8	0.0163599	0.0641667	0.24417	0.612307
MPI	0.0283368	0.0557717	0.0427383	1.36918
MPIG6B	0.0233692	0.0602281	0.092836	1.03228
MPO	0.0338713	0.102288	0.0147473	1.83129
MPRIP	0.00972102	0.140854	0.557796	0.253524
MRC1	0.0392147	0.217976	0.0203768	1.69086
MRI1	0.00658051	0.09199	0.696452	0.157109
MRPL24	0.0154096	0.161284	0.357728	0.446447
MRPL28	0.0216996	0.163264	0.188354	0.725026
MRPL46	0.00995299	0.173355	0.478369	0.320237
MRPL52	0.0183249	0.248331	0.275207	0.56034
MRPL58	-0.0150803	0.0854959	0.360807	0.442724
MRPS16	-0.0294753	0.20633	0.0784104	1.10563
MSLN	0.0244897	0.0895938	0.0851315	1.06991
MSLNL	0.0136717	0.17428	0.413736	0.383277
MSMB	-0.00420812	0.0695802	0.782352	0.106598
MSR1	0.0370886	0.0994838	0.010343	1.98535
MSRA	0.0380808	0.0644326	0.00612445	2.21293
MST1	0.024078	0.0869762	0.147732	0.830526
MSTN	-0.0235138	0.0943265	0.132689	0.877164
MTDH	0.0474226	0.0701238	0.00481178	2.31769
MTHFD2	-0.0083285	0.244182	0.614182	0.211703
MTHFSD	0.0209487	0.0561119	0.210082	0.677611
MTIF3	0.025348	0.0729081	0.126316	0.898543
MTPN	-0.0321244	0.140075	0.0218513	1.66052
MTR	0.0140801	0.0955037	0.400267	0.397651
MTSS1	0.00707045	0.054128	0.670344	0.173702
MTSS2	0.0230163	0.061986	0.166362	0.778947
MTUS1	0.0408802	0.112225	0.0151167	1.82054
MUC13	0.0422936	0.0990611	0.00279982	2.55287
MUC16	0.00877643	0.0239089	0.529182	0.276395
MUC2	0.0043827	0.0653788	0.792131	0.101203
MUCL3	-0.00477632	0.130717	0.775992	0.110143
MVK	0.0690903	0.0614469	1.35e-06	5.86841
MXRA8	-0.0587994	0.204162	0.00119627	2.92217
MYBPC1	0.0314538	0.0888289	0.0737544	1.13221
MYBPC2	-0.0034984	0.0750343	0.83874	0.0763728
MYCBP2	0.000451271	0.0904447	0.978217	0.00956498
MYDGF	0.0367746	0.0618472	0.0259701	1.58553
MYH4	-0.0289614	0.131678	0.0839786	1.07583
MYH7B	0.00198647	0.14618	0.905732	0.0430001
MYH9	0.0386407	0.0543273	0.0197067	1.70539
MYL1	-0.0180284	0.153447	0.284545	0.545849
MYL3	0.0404992	0.0862975	0.0232246	1.63405
MYL4	0.0103315	0.111125	0.539867	0.267713
MYL6B	-0.0240892	0.0655171	0.149713	0.824741
MYLPF	0.0185479	0.139104	0.282211	0.549427
MYO6	0.0169408	0.164745	0.304462	0.516467
MYO9B	-0.00338832	0.0703423	0.809067	0.0920155
MYOC	0.0349359	0.102566	0.0143959	1.84176
MYOM1	-0.00810901	0.127141	0.627761	0.202206
MYOM2	-0.000337849	0.122598	0.984135	0.0069452
MYOM3	0.0327956	0.0681544	0.0668162	1.17512
MZB1	0.0683784	0.0970136	9.54e-07	6.02058
MZT1	0.00478179	0.0859124	0.733334	0.134698
NAA10	0.0117011	0.123282	0.484654	0.314569
NAA80	0.0380314	0.0528021	0.0237039	1.62518
NAAA	-0.0217967	0.0817425	0.119281	0.92343
NACC1	-0.0078534	0.107489	0.636921	0.195915
NADK	0.045568	0.0843412	0.00110998	2.95468
NAGA	-0.00917941	0.102016	0.584235	0.233412
NAGK	0.0286649	0.112531	0.0922783	1.0349
NAGPA	0.0514271	0.299231	0.002073	2.6834
NAMPT	0.0184077	0.0877765	0.189498	0.722397
NAP1L4	-0.00531713	0.152284	0.749101	0.125459
NAPRT	-0.0198953	0.187779	0.233975	0.630831
NARS1	0.0175375	0.131456	0.290244	0.537237
NBL1	-0.0128596	0.188887	0.360149	0.443518
NBN	0.0191464	0.0905314	0.175707	0.755211
NCAM1	-0.0260097	0.154288	0.0754898	1.12211
NCAM2	-0.0369649	0.168817	0.00847519	2.07185
NCAN	-0.113746	0.121113	5.34e-15	14.2721
NCF2	0.0323267	0.0539474	0.0203967	1.69044
NCK2	0.0250638	0.0446045	0.0717862	1.14396
NCLN	-0.00722824	0.0858581	0.606637	0.217071
NCR1	-0.00387669	0.137848	0.78146	0.107093
NCR3LG1	-0.0291356	0.203761	0.0930489	1.03129
NCS1	0.0505871	0.16868	0.00100742	2.99679
NDRG1	0.0117421	0.0726497	0.402957	0.394741
NDST1	0.0112059	0.10265	0.498243	0.302559
NDUFA5	0.00468337	0.179053	0.780924	0.107391
NDUFB7	0.0184371	0.0712263	0.266013	0.575098
NDUFS6	0.0101055	0.0597501	0.473493	0.324687
NEB	0.018678	0.167866	0.265354	0.576174
NECAP2	0.00984935	0.0975114	0.556747	0.254342
NECTIN1	-0.0041724	0.192571	0.803357	0.0950912
NECTIN2	0.0378248	0.178246	0.006995	2.15521
NECTIN4	-0.023371	0.170421	0.0974108	1.01139
NEDD4L	-0.00357292	0.12777	0.831513	0.080131
NEDD9	0.0153502	0.189208	0.359476	0.44433
NEFL	0.0448888	0.114353	0.00489059	2.31064
NEK7	0.00986085	0.0797932	0.553477	0.2569
NELL1	-0.00629978	0.118231	0.649424	0.187471
NELL2	-0.0110771	0.169004	0.433716	0.362795
NENF	-0.0137302	0.0540079	0.406687	0.39074
NEO1	-0.00565551	0.272346	0.733936	0.134342
NEXN	0.004214	0.0882274	0.798306	0.0978303
NFASC	0.0702327	0.177155	1.1e-06	5.95713
NFAT5	-0.0121607	0.0707842	0.46785	0.329893
NFATC1	0.0321734	0.0464732	0.0219884	1.65781
NFATC3	0.0535727	0.0802592	0.000138469	3.85865
NFE2	0.0198716	0.0828174	0.234803	0.629297
NFIC	0.0191594	0.134462	0.245502	0.609944
NFKB1	0.0253382	0.0845025	0.131842	0.879946
NFKB2	0.00403351	0.104172	0.808693	0.0922163
NFKBIE	0.0445201	0.0971326	0.00156255	2.80616
NFU1	0.0210995	0.0612684	0.20281	0.69291
NFX1	0.0121851	0.0912864	0.467732	0.330002
NFYA	0.0163771	0.159235	0.327977	0.484157
NGF	0.00892111	0.373465	0.521912	0.282402
NGFR	0.0144876	0.206943	0.381296	0.418738
NGRN	0.0329857	0.290073	0.0470808	1.32716
NHLRC3	0.1079	0.198136	2.68e-10	9.5721
NID1	0.0408761	0.125555	0.00407699	2.38966
NID2	0.0180008	0.0628583	0.195447	0.708971
NINJ1	0.00704366	0.0818896	0.616049	0.210385
NIT1	0.00878574	0.12946	0.602636	0.219945
NIT2	0.031027	0.0838685	0.0613104	1.21247
NLGN1	-0.0125749	0.0915728	0.452043	0.34482
NLGN2	-0.00511687	0.127095	0.759682	0.119368
NME1	0.00716641	0.28574	0.668521	0.174885
NME3	0.0324021	0.194369	0.020113	1.69652
NMI	0.0268239	0.0872663	0.106316	0.973403
NMNAT1	0.0339405	0.0643227	0.0157037	1.804
NMRK2	-0.0201415	0.138619	0.229373	0.639457
NMT1	-0.0109121	0.0954687	0.508465	0.293739
NOMO1	0.0520126	0.188617	0.000238252	3.62296
NOP56	-0.0140758	0.0569109	0.400454	0.397447
NOS1	0.0108855	0.0895606	0.464224	0.333272
NOS2	0.0447212	0.157784	0.00789002	2.10292
NOS3	0.00659209	0.091703	0.643993	0.191119
NOTCH1	-0.0180452	0.303117	0.195251	0.709407
NOTCH2	-0.0205241	0.291717	0.218062	0.661419
NOTCH3	-0.0117486	0.141639	0.418626	0.378174
NPC2	0.029252	0.206553	0.0904386	1.04365
NPDC1	0.0203197	0.172907	0.157494	0.802735
NPHS1	0.0303135	0.185644	0.0699963	1.15492
NPHS2	0.00629593	0.0602476	0.706704	0.150762
NPL	0.0713362	0.134874	8.5e-05	4.0708
NPM1	0.0818742	0.144751	0.00259823	2.58532
NPPB	0.00322167	0.0364084	0.82198	0.0851386
NPPC	0.0105131	0.110309	0.515647	0.287648
NPR1	0.00181015	0.136457	0.914138	0.0389883
NPTN	-0.0345597	0.0611541	0.0138206	1.85947
NPTX1	0.0100545	0.119511	0.483943	0.315206
NPTX2	0.0622286	0.18291	0.00134238	2.87213
NPTXR	-0.0640033	0.139173	4.37e-06	5.35987
NPY	0.018974	0.0702253	0.183032	0.737474
NRCAM	-0.00487359	0.171353	0.72558	0.139315
NRGN	0.012559	0.0686243	0.446885	0.349804
NRN1	0.010786	0.16147	0.513251	0.28967
NRP1	0.0114127	0.175167	0.413111	0.383933
NRP2	0.0353483	0.161305	0.0132024	1.87935
NRTN	0.0197364	0.0941388	0.159446	0.797385
NRXN3	-0.0183105	0.181865	0.273589	0.562901
NSFL1C	0.0102719	0.0698233	0.463424	0.334022
NT5C	0.00572813	0.0817816	0.729354	0.137061
NT5C1A	0.0425029	0.195739	0.0132825	1.87672
NT5C3A	0.0114019	0.0536953	0.414669	0.382298
NT5E	0.0414659	0.0838039	0.0028569	2.54411
NTF3	-0.0277616	0.135281	0.0464378	1.33313
NTF4	-0.0374575	0.123914	0.00766148	2.11569
NTproBNP	0.0124381	0.0509405	0.402668	0.395053
NTRK2	0.0144573	0.181865	0.307714	0.511853
NTRK3	-0.018234	0.207634	0.19584	0.708098
NUB1	0.027353	0.0566655	0.0499824	1.30118
NUBP1	-0.037754	0.0584196	0.0224977	1.64786
NUCB2	0.0333966	0.126949	0.0168597	1.77315
NUDC	0.0324187	0.0723247	0.0192385	1.71583
NUDT10	0.00424392	0.253419	0.799278	0.0973019
NUDT15	0.00500724	0.125426	0.764974	0.116354
NUDT16	0.0301379	0.0725595	0.0687462	1.16275
NUDT2	-0.00344018	0.0844045	0.805419	0.0939779
NUDT5	0.0408974	0.092866	0.00348965	2.45722
NUMB	0.0402007	0.0741851	0.0167558	1.77584
NUP50	-0.00841497	0.184152	0.615278	0.210928
NXPE4	-0.00168914	0.180747	0.919663	0.0363711
NXPH1	-0.0329326	0.127382	0.0193147	1.71411
NXPH3	-0.0261321	0.214849	0.12508	0.902812
OBP2B	-0.0388887	0.0742235	0.0205011	1.68822
OCLN	0.0735057	0.147223	1.6e-05	4.79698
ODAM	-0.0270773	0.0903674	0.0553986	1.2565
OFD1	-4.3e-05	0.0924303	0.997943	0.000894462
OGA	0.0345689	0.0870309	0.0371544	1.42999
OGFR	-0.000787503	0.14226	0.956243	0.0194318
OGN	0.0124328	0.123993	0.401742	0.396053
OGT	-0.0102765	0.0938258	0.536962	0.270056
OLFM4	0.0224277	0.0529411	0.190037	0.721162
OLR1	0.0145611	0.0813664	0.296641	0.527769
OMD	0.00537326	0.11181	0.705399	0.151565
OMG	-0.0742187	0.0709581	1.03e-07	6.98895
OMP	-0.0050704	0.122701	0.761625	0.118259
OPHN1	0.0168853	0.0561493	0.306764	0.513196
OPLAH	0.00656431	0.0906367	0.696085	0.157337
OPTC	-0.0246139	0.100953	0.0837774	1.07687
ORM1	0.0531364	0.302277	0.00130961	2.88286
OSBPL2	0.0122428	0.166428	0.458123	0.339018
OSCAR	0.023344	0.141714	0.0943436	1.02529
OSM	0.0508392	0.0653924	0.000269852	3.56887
OSMR	0.0170426	0.233687	0.234453	0.629945
OSTN	0.0118626	0.146337	0.478604	0.320024
OTOA	-0.0118717	0.112747	0.477475	0.321049
OTUD6B	0.0155544	0.107817	0.347864	0.45859
OTUD7B	0.0260076	0.097495	0.11567	0.936779
OXCT1	0.0240681	0.0936564	0.150063	0.823725
OXT	0.0788648	0.0317362	1.7e-08	7.77005
P4HB	0.0568729	0.119698	5.12e-05	4.29038
PACS2	0.0171577	0.101971	0.306223	0.513962
PADI2	0.0119945	0.0830698	0.393542	0.405009
PADI4	0.0378859	0.0655375	0.00718699	2.14345
PAEP	-0.0330033	0.032496	0.0337197	1.47212
PAFAH1B3	-0.0109095	0.0503723	0.508718	0.293523
PAFAH2	0.0146509	0.122319	0.379787	0.42046
PAG1	0.0445505	0.0857715	0.00149757	2.82461
PAGR1	0.00707814	0.147966	0.672292	0.172442
PAIP2B	-0.012479	0.116849	0.45717	0.339922
PAK4	0.0232593	0.0812793	0.098363	1.00717
PALLD	0.00776581	0.153488	0.642367	0.192217
PALM	0.0171514	0.21731	0.316224	0.500006
PALM2	0.0833024	0.16161	8.46e-07	6.07276
PALM3	-0.0220532	0.0794611	0.187649	0.726654
PAM	0.020437	0.172272	0.141812	0.848288
PAMR1	0.0567607	0.161876	6.72e-05	4.17291
PAPPA	0.0256495	0.100385	0.0814083	1.08933
PARD3	-0.0219433	0.0823514	0.187197	0.727701
PARK7	0.0172742	0.0893313	0.218057	0.661429
PARP1	0.0423871	0.084084	0.00251772	2.59899
PAXX	0.028009	0.139619	0.0970684	1.01292
PBK	-0.00416979	0.20447	0.80345	0.095041
PBLD	0.059285	0.0928701	3.15e-05	4.5011
PBXIP1	0.0203592	0.197053	0.227506	0.643006
PCARE	0.0161065	0.0717218	0.335625	0.474146
PCBD1	0.0850813	0.137805	8.46e-07	6.07239
PCBP2	0.0231169	0.0872074	0.163466	0.786573
PCDH1	0.00362241	0.226717	0.798825	0.0975482
PCDH12	-0.00084725	0.245915	0.959103	0.0181349
PCDH17	-0.0150359	0.138244	0.2803	0.552376
PCDH7	-9.33e-05	0.175121	0.99553	0.00194546
PCDH9	-0.0218959	0.185407	0.190751	0.719533
PCDHB15	-0.0160464	0.154118	0.332441	0.478286
PCNA	-0.0277179	0.096942	0.0984344	1.00685
PCOLCE	0.0272635	0.182853	0.24779	0.605915
PCSK7	0.0236523	0.139242	0.152936	0.815491
PCSK9	0.0653802	0.116211	3.04e-06	5.51685
PCYT2	0.021978	0.0825806	0.184647	0.733659
PDAP1	0.0234904	0.0638473	0.154751	0.810367
PDCD1	-0.00901555	0.116665	0.516885	0.286606
PDCD1LG2	-0.000507462	0.153713	0.971051	0.0127581
PDCD5	0.023502	0.0792025	0.091018	1.04087
[truncated: 925 more rows]
