# Supplementary material for: Unveiling the glymphatic system’s role in brain aging: A comprehensive biomarker and modifiable intervention target
Source: Proc Natl Acad Sci U S A. 2026 Apr 27;123(18):e2516601123. doi: 10.1073/pnas.2516601123 (PMC13142974; doi:10.1073/pnas.2516601123)
Supplement: Supplementary file 20 — Dataset S19 (XLSX) [file pnas.2516601123.sd19.xlsx]

## Sheet: Dataset S19
Dataset S19. Protein tissue specificity associated with the brain age gap.
Proteins	RNA tissue specificity	Tissue
ART3	Group enriched	skeletal
EGLN1	Tissue enhanced	skeletal
IGF2R	Tissue enhanced	skeletal
PLA2G15	Tissue enhanced	skeletal
ADAMTSL2	Tissue enhanced	heart
ADGRD1	Tissue enhanced	heart
CDH2	Tissue enhanced	heart
CRIP2	Tissue enriched	heart
ACP5	Tissue enhanced	lung
AGER	Tissue enriched	lung
CXCL17	Group enriched	lung
IL18R1	Tissue enhanced	lung
LAMP3	Tissue enriched	lung
SCGB1A1	Tissue enriched	lung
TNFRSF6B	Tissue enhanced	lung
LILRA5	Tissue enhanced	bone marrow
ADM	Tissue enhanced	adipose
ANGPTL7	Tissue enhanced	adipose
CD36	Tissue enhanced	adipose
CPM	Tissue enhanced	adipose
FABP4	Group enriched	adipose
GPD1	Tissue enhanced	adipose
IL6	Tissue enhanced	adipose
LEP	Group enriched	adipose
SELE	Tissue enhanced	adipose
TIMP4	Tissue enhanced	adipose
APLP1	Tissue enriched	midbrain
BCAN	Tissue enriched	cerebral cortex
CA14	Tissue enhanced	choroid plexus
CDH3	Tissue enhanced	choroid plexus
KLK6	Tissue enriched	midbrain
LRRN1	Tissue enhanced	cerebral cortex
LRTM2	Tissue enriched	cerebral cortex
MOG	Tissue enriched	midbrain
NCAN	Tissue enriched	cerebral cortex
NFASC	Tissue enhanced	cerebral cortex
NPTXR	Tissue enriched	hippocampal
OMG	Tissue enriched	cerebral cortex
OXT	Tissue enriched	hypothalamus
PGF	Tissue enhanced	choroid plexus
PODXL2	Tissue enhanced	hypothalamus
SEZ6L	Tissue enriched	cerebral cortex
SFRP1	Tissue enhanced	choroid plexus
SLITRK1	Tissue enriched	cerebral cortex
WFIKKN2	Tissue enriched	choroid plexus
ACE2	Tissue enhanced	small intestine
ACY1	Group enriched	kidney
ADGRG1	Tissue enhanced	kidney
ADH4	Tissue enriched	liver
AFM	Tissue enriched	liver
ASGR1	Tissue enriched	liver
CD4	Tissue enhanced	parathyroid
CDCP1	Tissue enhanced	esophagus
CDHR2	Tissue enriched	duodenum
CEACAM1	Tissue enhanced	colon
CES1	Tissue enriched	liver
CES2	Tissue enhanced	duodenum
CFB	Tissue enriched	liver
CFH	Tissue enriched	liver
CFI	Tissue enriched	liver
CHI3L1	Tissue enhanced	liver
DCXR	Tissue enriched	liver
F9	Tissue enriched	liver
FABP1	Group enriched	liver
FAM20A	Tissue enhanced	liver
FASLG	Tissue enhanced	lymph node
FBP1	Tissue enhanced	liver
FGF21	Tissue enriched	liver
FUOM	Tissue enriched	liver
FURIN	Tissue enhanced	liver
GDF15	Tissue enhanced	kidney
GGT1	Tissue enhanced	kidney
GSTA1	Tissue enhanced	liver
HAVCR1	Group enriched	kidney
HYAL1	Tissue enhanced	liver
IFI30	Tissue enhanced	appendix
IGSF9	Tissue enhanced	retina
IL1RN	Tissue enriched	esophagus
INHBC	Tissue enriched	liver
ITGA5	Tissue enhanced	colon
KYNU	Tissue enhanced	liver
LECT2	Tissue enriched	liver
LGALS4	Tissue enriched	colon
MAMDC4	Tissue enhanced	liver
MVK	Tissue enhanced	liver
MZB1	Tissue enhanced	lymph node
OCLN	Tissue enhanced	pancreas
PCBD1	Tissue enhanced	liver
PCSK9	Tissue enriched	liver
PDZK1	Tissue enriched	kidney
PIGR	Tissue enhanced	duodenum
PLAT	Tissue enhanced	parathyroid
PLG	Tissue enriched	liver
PON3	Tissue enriched	liver
PRAP1	Group enriched	small intestine
PRSS8	Tissue enhanced	salivary
PTPRN2	Tissue enhanced	pancreas
RARRES2	Tissue enhanced	adrenal
RBP5	Tissue enhanced	kidney
SCLY	Tissue enhanced	liver
SELPLG	Tissue enhanced	lymph node
SERPIND1	Tissue enriched	liver
SIGLEC7	Tissue enhanced	appendix
SORD	Tissue enhanced	liver
ST6GAL1	Group enriched	liver
SULT2A1	Tissue enriched	liver
TFF2	Tissue enriched	duodenum
TIMP1	Tissue enhanced	appendix
TNFSF13B	Tissue enhanced	appendix
UMOD	Tissue enriched	kidney
HGF	Tissue enriched	placenta
MDK	Tissue enhanced	ovary
SORT1	Tissue enhanced	epididymis
SSC5D	Tissue enhanced	endometrium
VWA1	Tissue enhanced	seminal vesicle
ANGPT2	Low tissue specificity	adipose
ANGPTL2	Low tissue specificity	adipose
ARSA	Low tissue specificity	pancreas
BAIAP2	Low tissue specificity	esophagus
BOC	Low tissue specificity	fallopian tube
CNTN3	Low tissue specificity	cerebral cortex
CREG1	Low tissue specificity	liver
CRELD1	Low tissue specificity	cerebellum
CTSD	Low tissue specificity	choroid plexus
ERBB2	Low tissue specificity	esophagus
ERBB3	Low tissue specificity	liver
EZR	Low tissue specificity	parathyroid
GFRA1	Low tissue specificity	breast
GOLM2	Low tissue specificity	adrenal
GUSB	Low tissue specificity	liver
HEG1	Low tissue specificity	heart
IGSF3	Low tissue specificity	esophagus
KITLG	Low tissue specificity	lung
KRT18	Low tissue specificity	pancreas
LAMP2	Low tissue specificity	liver
LGALS3BP	Low tissue specificity	salivary
LGMN	Low tissue specificity	placenta
LRPAP1	Low tissue specificity	basal ganglia
LY96	Low tissue specificity	lymph node
MAD1L1	Low tissue specificity	basal ganglia
MFGE8	Low tissue specificity	heart
NHLRC3	Low tissue specificity	liver
PLXNB2	Low tissue specificity	cerebellum
PRCP	Low tissue specificity	choroid plexus
PTPRB	Low tissue specificity	lung
SCARB2	Low tissue specificity	skeletal
SMAD5	Low tissue specificity	skin
TCTN3	Low tissue specificity	choroid plexus
THBS2	Low tissue specificity	cervix
TNFRSF10B	Low tissue specificity	liver
TPP1	Low tissue specificity	choroid plexus
TXNDC15	Low tissue specificity	choroid plexus
