# Supplementary material for: Unveiling the glymphatic system’s role in brain aging: A comprehensive biomarker and modifiable intervention target
Source: Proc Natl Acad Sci U S A. 2026 Apr 27;123(18):e2516601123. doi: 10.1073/pnas.2516601123 (PMC13142974; doi:10.1073/pnas.2516601123)
Supplement: Supplementary file 21 — Dataset S20 (XLSX) [file pnas.2516601123.sd20.xlsx]

## Sheet: Dataset S20
Dataset S20. Gene Ontology (GO) enrichment analysis for proteins associated with brain age gap after FDR correction.
Gene name	Gene synonym	Ensembl	Gene description	Uniprot	Chromosome	Position	Protein class	Biological process	Molecular function	Disease involvement	RNA tissue specificity	RNA tissue specific nTPM
ACP5	HPAP, TRAcP, TRAP	ENSG00000102575	Acid phosphatase 5, tartrate resistant	P13686	19	11574653-11579993	Disease related genes, Enzymes, Human disease related genes, Metabolic proteins, Plasma proteins, Potential drug targets, Predicted intracellular proteins		Hydrolase	Disease variant	Tissue enhanced	lung: 159.9
AGER	RAGE, SCARJ1, sRAGE	ENSG00000204305	Advanced glycosylation end-product specific receptor	Q15109	6	32180968-32184322	Cancer-related genes, Plasma proteins, Predicted membrane proteins, Predicted secreted proteins, Transporters	Inflammatory response		Cancer-related genes	Tissue enriched	lung: 704.7
CXCL17	Dcip1, DMC, UNQ473, VCC1	ENSG00000189377	C-X-C motif chemokine ligand 17	Q6UXB2	19	42428278-42442946	Predicted secreted proteins	Angiogenesis, Chemotaxis, Differentiation	Developmental protein		Group enriched	esophagus: 117.2;lung: 144.3;salivary gland: 141.3;stomach 1: 348.8
IL18R1	CD218a, IL-1Rrp, IL1RRP	ENSG00000115604	Interleukin 18 receptor 1	Q13478	2	102311529-102398777	CD markers, Enzymes, Plasma proteins, Predicted membrane proteins	Inflammatory response	Hydrolase, Receptor		Tissue enhanced	lung: 23.5;lymphoid tissue: 18.1
LAMP3	CD208, DC-LAMP, DCLAMP, LAMP, TSC403	ENSG00000078081	Lysosomal associated membrane protein 3	Q9UQV4	3	183122215-183163839	CD markers, Predicted intracellular proteins, Predicted membrane proteins	Adaptive immunity, Host-virus interaction, Immunity			Tissue enriched	lung: 212.8
SCGB1A1	CC10, CC16, CCSP, UGB	ENSG00000149021	Secretoglobin family 1A member 1	P11684	11	62405103-62423195	Cancer-related genes, Plasma proteins, Predicted intracellular proteins, Predicted secreted proteins		Phospholipase A2 inhibitor	Cancer-related genes	Tissue enriched	lung: 2979.8
TNFRSF6B	DcR3, M68, TR6	ENSG00000243509	TNF receptor superfamily member 6b	O95407	20	63696652-63698684	Predicted secreted proteins	Apoptosis	Receptor		Tissue enhanced	lung: 49.7
ADM	AM	ENSG00000148926	Adrenomedullin	P35318	11	10305073-10307397	Cancer-related genes, Plasma proteins, Predicted intracellular proteins, Predicted secreted proteins		Hormone	Cancer-related genes	Tissue enhanced	adipose tissue: 329.3
ANGPTL7	AngX, CDT6	ENSG00000171819	Angiopoietin like 7	O43827	1	11189355-11195981	Predicted secreted proteins				Tissue enhanced	adipose tissue: 15.4
CD36	FAT, GP3B, GP4, GPIV, SCARB3	ENSG00000135218	CD36 molecule	P16671	7	80369575-80679277	Cancer-related genes, CD markers, Disease related genes, Human disease related genes, Metabolic proteins, Plasma proteins, Potential drug targets, Predicted intracellular proteins, Predicted membrane proteins, Transporters	Cell adhesion, Lipid transport, Transport	Receptor	Cancer-related genes, Disease variant	Tissue enhanced	adipose tissue: 1480.0
CPM		ENSG00000135678	Carboxypeptidase M	P14384	12	68842197-68971570	Enzymes, Plasma proteins, Predicted intracellular proteins, Predicted membrane proteins		Carboxypeptidase, Hydrolase, Metalloprotease, Protease		Tissue enhanced	adipose tissue: 150.4
FABP4	A-FABP, aP2	ENSG00000170323	Fatty acid binding protein 4	P15090	8	81478419-81483236	Cancer-related genes, Metabolic proteins, Plasma proteins, Predicted intracellular proteins	Transport		Cancer-related genes	Group enriched	adipose tissue: 3655.8;breast: 2125.1
GPD1		ENSG00000167588	Glycerol-3-phosphate dehydrogenase 1	P21695	12	50103982-50111313	Disease related genes, Enzymes, Metabolic proteins, Plasma proteins, Potential drug targets, Predicted intracellular proteins		Oxidoreductase	Disease variant	Tissue enhanced	adipose tissue: 588.7;skeletal muscle: 556.7
IL6	BSF2, HGF, HSF, IFNB2, IL-6	ENSG00000136244	Interleukin 6	P05231	7	22725884-22732002	Cancer-related genes, Candidate cardiovascular disease genes, Disease related genes, FDA approved drug targets, Human disease related genes, Plasma proteins, Predicted intracellular proteins, Predicted membrane proteins, Predicted secreted proteins	Acute phase	Cytokine, Growth factor	Cancer-related genes, FDA approved drug targets	Tissue enhanced	adipose tissue: 210.6;urinary bladder: 265.7
LEP	OB, OBS	ENSG00000174697	Leptin	P41159	7	128241278-128257629	Cancer-related genes, Candidate cardiovascular disease genes, Disease related genes, Human disease related genes, Plasma proteins, Predicted secreted proteins			Cancer-related genes, Diabetes mellitus, Disease variant, Obesity	Group enriched	adipose tissue: 296.7;breast: 87.3
SELE	CD62E, ELAM, ELAM1, ESEL	ENSG00000007908	Selectin E	P16581	1	169722640-169764705	Cancer-related genes, Candidate cardiovascular disease genes, CD markers, Plasma proteins, Predicted intracellular proteins, Predicted membrane proteins	Cell adhesion		Cancer-related genes	Tissue enhanced	urinary bladder: 54.0
TIMP4		ENSG00000157150	TIMP metallopeptidase inhibitor 4	Q99727	3	12153068-12158912	Plasma proteins, Predicted secreted proteins		Metalloenzyme inhibitor, Metalloprotease inhibitor, Protease inhibitor		Tissue enhanced	adipose tissue: 171.5;breast: 115.7
APLP1	APLP	ENSG00000105290	Amyloid beta precursor like protein 1	P51693	19	35867899-35879792	Plasma proteins, Predicted intracellular proteins, Predicted membrane proteins	Apoptosis, Cell adhesion, Endocytosis	Heparin-binding	Neurodegeneration	Tissue enriched	brain: 1106.0
BCAN	BEHAB, CSPG7, MGC13038	ENSG00000132692	Brevican	Q96GW7	1	156641390-156659532	Plasma proteins, Predicted secreted proteins				Tissue enriched	brain: 245.5
CA14		ENSG00000118298	Carbonic anhydrase 14	Q9ULX7	1	150257251-150265078	Enzymes, FDA approved drug targets, Metabolic proteins, Predicted intracellular proteins, Predicted membrane proteins		Lyase	FDA approved drug targets	Tissue enhanced	choroid plexus: 116.2;retina: 38.2;tongue: 45.6
CDH3	CDHP, PCAD	ENSG00000062038	Cadherin 3	P22223	16	68636189-68727468	Disease related genes, Human disease related genes, Predicted intracellular proteins, Predicted membrane proteins	Cell adhesion, Sensory transduction, Vision		Disease variant, Ectodermal dysplasia, Hypotrichosis	Tissue enhanced	choroid plexus: 53.3;ovary: 31.7
KLK6	Bssp, Klk7, neurosin, PRSS18, PRSS9	ENSG00000167755	Kallikrein related peptidase 6	Q92876	19	50958631-50969673	Cancer-related genes, Enzymes, Plasma proteins, Predicted intracellular proteins, Predicted secreted proteins		Hydrolase, Protease, Serine protease	Cancer-related genes	Tissue enriched	brain: 457.6
LRRN1	FIGLER3	ENSG00000175928	Leucine rich repeat neuronal 1	Q6UXK5	3	3799431-3849834	Predicted membrane proteins				Tissue enhanced	brain: 16.2
LRTM2		ENSG00000166159	Leucine rich repeats and transmembrane domains 2	Q8N967	12	1820267-1836753	Predicted intracellular proteins, Predicted membrane proteins				Tissue enriched	brain: 9.7
MOG	BTN6, BTNL11	ENSG00000204655	Myelin oligodendrocyte glycoprotein	Q16653	6	29657002-29672372	Disease related genes, Human disease related genes, Predicted membrane proteins	Cell adhesion, Host-virus interaction	Host cell receptor for virus entry, Receptor	Disease variant	Tissue enriched	brain: 656.9
NCAN	CSPG3	ENSG00000130287	Neurocan	O14594	19	19211958-19252233	Plasma proteins, Predicted intracellular proteins, Predicted secreted proteins	Cell adhesion			Tissue enriched	brain: 102.1
NFASC	FLJ46866, KIAA0756, NF, NRCAML	ENSG00000163531	Neurofascin	O94856	1	204828651-205022822	Disease related genes, Human disease related genes, Plasma proteins, Predicted intracellular proteins, Predicted membrane proteins	Cell adhesion		Disease variant	Tissue enhanced	brain: 33.3
NPTXR		ENSG00000221890	Neuronal pentraxin receptor	O95502	22	38818452-38844028	Plasma proteins, Predicted intracellular proteins		Receptor		Tissue enriched	brain: 179.4
OMG	OMGP	ENSG00000126861	Oligodendrocyte myelin glycoprotein	P23515	17	31272013-31297539	Plasma proteins, Predicted intracellular proteins	Cell adhesion			Tissue enriched	brain: 83.2
OXT	OT, OT-NPI, OXT-NPI	ENSG00000101405	Oxytocin/neurophysin I prepropeptide	P01178	20	3071620-3072517	Plasma proteins, Predicted secreted proteins		Hormone		Tissue enriched	brain: 2690.9
PGF	D12S1900, PGFL, PIGF, PLGF, PlGF-2, SHGC-10760	ENSG00000119630	Placental growth factor	P49763	14	74941834-74955626	Cancer-related genes, Candidate cardiovascular disease genes, FDA approved drug targets, Plasma proteins, Predicted secreted proteins, RAS pathway related proteins	Angiogenesis, Differentiation	Developmental protein, Growth factor, Heparin-binding, Mitogen	Cancer-related genes, FDA approved drug targets	Tissue enhanced	choroid plexus: 50.6;thyroid gland: 51.0
PODXL2	endoglycan, PODLX2	ENSG00000114631	Podocalyxin like 2	Q9NZ53	3	127629185-127672802	Predicted membrane proteins	Cell adhesion			Tissue enhanced	brain: 97.6;pituitary gland: 57.4
SEZ6L		ENSG00000100095	Seizure related 6 homolog like	Q9BYH1	22	26169462-26383597	Predicted membrane proteins				Tissue enriched	brain: 48.0
SFRP1	FRP, FRP-1, SARP2	ENSG00000104332	Secreted frizzled related protein 1	Q8N474	8	41261962-41309473	Predicted intracellular proteins, Predicted secreted proteins, Transporters	Differentiation, Wnt signaling pathway	Developmental protein		Tissue enhanced	choroid plexus: 668.4
SLITRK1	KIAA1910, LRRC12	ENSG00000178235	SLIT and NTRK like family member 1	Q96PX8	13	83877205-83882474	Disease related genes, Human disease related genes, Plasma proteins, Predicted membrane proteins, Predicted secreted proteins				Tissue enriched	brain: 14.3
WFIKKN2	WFDC20B, WFIKKNRP	ENSG00000173714	WAP, follistatin/kazal, immunoglobulin, kunitz and netrin domain containing 2	Q8TEU8	17	50834650-50842353	Predicted intracellular proteins, Predicted secreted proteins		Metalloenzyme inhibitor, Metalloprotease inhibitor, Protease inhibitor, Serine protease inhibitor		Tissue enriched	choroid plexus: 1135.6
