# Supplementary material for: Unveiling the glymphatic system’s role in brain aging: A comprehensive biomarker and modifiable intervention target
Source: Proc Natl Acad Sci U S A. 2026 Apr 27;123(18):e2516601123. doi: 10.1073/pnas.2516601123 (PMC13142974; doi:10.1073/pnas.2516601123)
Supplement: Supplementary file 22 — Dataset S21 (XLSX) [file pnas.2516601123.sd21.xlsx]

## Sheet: Dataset S21
Dataset S21. Associations of proteins associated with brain age gap with incident dementia.
Proteins	Model 1: adjusted for chronological age, sex, TDI, education level, and ethnicity						Model 2: further adjusted for smoke status, alcohol frequency, SBP, and BMI
	N_total	N_dementia	Hazard Ratio	95% Confidence Interval		P-value	N_total	N_dementia	Hazard Ratio	95% Confidence Interval		P-value
ART3	50800	1113	1.0261	0.963017	1.09331	0.426125	50336	1094	0.99962	0.936467	1.06703	0.99089
EGLN1	50519	1106	1.01667	0.958324	1.07856	0.583546	50061	1087	0.99593	0.936282	1.05938	0.897033
IGF2R	50610	1114	1.08584	1.02129	1.15446	0.00844702	50149	1095	1.10053	1.03304	1.17242	0.00300776
PLA2G15	50763	1116	1.08394	1.02125	1.15048	0.00800405	50301	1097	1.07496	1.01067	1.14334	0.0215949
ADAMTSL2	43985	904	1.09081	1.02312	1.16299	0.00783543	43590	890	1.09611	1.02264	1.17487	0.00953319
ADGRD1	43018	881	0.910331	0.843364	0.982615	0.0159606	42630	867	0.941243	0.869311	1.01913	0.135471
CDH2	50596	1103	1.00827	0.94443	1.07643	0.805083	50138	1084	0.99336	0.927559	1.06383	0.848906
CRIP2	50201	1101	1.07269	1.0107	1.13848	0.0208728	49744	1082	1.03957	0.975314	1.10807	0.233199
ACP5	50819	1110	1.01769	0.955736	1.08367	0.58417	50358	1092	1.01038	0.94796	1.07691	0.750955
AGER	50487	1110	0.968118	0.911712	1.02801	0.290098	50025	1091	0.927373	0.871434	0.986902	0.0175332
CXCL17	51150	1117	1.02923	0.960191	1.10323	0.41606	50685	1098	0.954345	0.881253	1.0335	0.250362
IL18R1	51150	1117	1.01943	0.958995	1.08366	0.537194	50685	1098	0.990208	0.927913	1.05669	0.766617
LAMP3	51066	1115	1.05346	0.988333	1.12288	0.109705	50602	1096	1.00214	0.936187	1.07274	0.950959
SCGB1A1	50650	1112	0.9621	0.905906	1.02178	0.208287	50187	1093	0.957924	0.900494	1.01902	0.172957
TNFRSF6B	50201	1101	1.14626	1.08401	1.21209	1.65887e-06	49744	1082	1.14924	1.08406	1.21834	3.02337e-06
LILRA5	50520	1101	1.04255	0.980247	1.1088	0.185055	50063	1082	1.00832	0.94533	1.0755	0.801262
ADM	51031	1123	1.22438	1.14435	1.31001	4.37288e-09	50567	1104	1.2722	1.17928	1.37244	4.92546e-10
ANGPTL7	51031	1123	1.0594	0.995862	1.12699	0.0674662	50567	1104	1.06932	1.0044	1.13845	0.035976
CD36	42705	874	1.00308	0.936465	1.07444	0.930018	42321	860	1.01013	0.94207	1.0831	0.777054
CPM	50794	1108	1.02023	0.957317	1.08727	0.537451	50331	1089	1.01502	0.94706	1.08787	0.673225
FABP4	51225	1124	1.04958	0.984267	1.11922	0.139896	50756	1105	1.03591	0.955884	1.12263	0.389788
GPD1	43777	898	0.869072	0.807662	0.935151	0.000174622	43381	884	0.841037	0.776123	0.91138	2.39766e-05
IL6	50357	1105	1.1235	1.06589	1.18421	1.45026e-05	49902	1086	1.11138	1.05218	1.17391	0.000156079
LEP	50596	1103	0.989902	0.92094	1.06403	0.782951	50138	1084	0.992627	0.892927	1.10346	0.891017
SELE	51225	1124	0.985087	0.926771	1.04707	0.629384	50756	1105	0.991079	0.929509	1.05673	0.784208
TIMP4	50610	1114	1.16451	1.09956	1.23329	1.97563e-07	50149	1095	1.17433	1.10751	1.24518	7.59575e-08
APLP1	50596	1103	0.950726	0.894544	1.01044	0.103968	50138	1084	0.954233	0.896096	1.01614	0.144101
BCAN	50201	1101	0.799508	0.752793	0.849123	3.23736e-13	49744	1082	0.79174	0.743353	0.843277	3.93391e-13
CA14	51031	1123	0.920897	0.864745	0.980696	0.0102512	50567	1104	0.908274	0.85053	0.969939	0.00409601
CDH3	51044	1118	1.08284	1.02198	1.14731	0.0069995	50579	1099	1.06196	1.00141	1.12616	0.0447418
KLK6	50678	1114	1.02483	0.966493	1.08668	0.41212	50216	1095	1.00876	0.950637	1.07045	0.773204
LRRN1	49649	1091	0.834018	0.78535	0.885702	3.2889e-09	49197	1072	0.835889	0.786116	0.888813	1.04664e-08
LRTM2	43900	901	0.861396	0.800976	0.926374	5.79254e-05	43506	887	0.845058	0.783232	0.911766	1.40634e-05
MOG	51031	1123	1.02672	0.966671	1.09049	0.39117	50567	1104	1.01521	0.95453	1.07975	0.631173
NCAN	51044	1118	0.946409	0.88937	1.00711	0.0824425	50579	1099	0.950242	0.889795	1.0148	0.12801
NFASC	51150	1117	1.00111	0.940889	1.06519	0.972026	50685	1098	1.00308	0.941057	1.06919	0.924737
NPTXR	50596	1103	0.82609	0.774455	0.881168	6.57389e-09	50138	1084	0.820378	0.767344	0.877078	6.37757e-09
OMG	50357	1105	0.796479	0.750907	0.844816	3.73986e-14	49902	1086	0.805633	0.758397	0.85581	2.3689e-12
OXT	51044	1118	0.950155	0.894086	1.00974	0.0994278	50579	1099	0.97696	0.914276	1.04394	0.490857
PGF	51150	1117	1.12844	1.05845	1.20306	0.000216499	50685	1098	1.1054	1.03355	1.18225	0.00347551
PODXL2	50763	1116	1.01006	0.951911	1.07176	0.740746	50301	1097	0.991288	0.932777	1.05347	0.778032
SEZ6L	50763	1116	0.96757	0.909526	1.02932	0.29626	50301	1097	0.944445	0.885399	1.00743	0.0826976
SFRP1	50033	1097	1.07461	1.01099	1.14222	0.0208317	49578	1078	1.06588	1.0009	1.13509	0.0468068
SLITRK1	42705	874	0.988314	0.920987	1.06056	0.744022	42321	860	0.984662	0.913428	1.06145	0.686646
WFIKKN2	50650	1113	0.966446	0.910326	1.02602	0.263475	50186	1094	0.967461	0.907724	1.03113	0.309025
TDI, Townsend deprivation index; SBP, systolic blood pressure; BMI, Body Mass Index
