# Supplementary material for: Unveiling the glymphatic system’s role in brain aging: A comprehensive biomarker and modifiable intervention target
Source: Proc Natl Acad Sci U S A. 2026 Apr 27;123(18):e2516601123. doi: 10.1073/pnas.2516601123 (PMC13142974; doi:10.1073/pnas.2516601123)
Supplement: Supplementary file 23 — Dataset S22 (XLSX) [file pnas.2516601123.sd22.xlsx]

## Sheet: Dataset S22
Dataset S22. Associations of proteins associated with brain age gap with all-cause mortality risk.
Proteins	N_total	N_death	Hazard Ratio	95% Confidence Interval		P-value
Model 1: adjusted for chronological age, sex, TDI, education level, and ethnicity
ART3	50849	4746	0.970419	0.94104	1.00071	0.0555625
EGLN1	50568	4701	1.15166	1.12592	1.17799	1.80709e-34
IGF2R	50655	4742	1.19782	1.1636	1.23304	2.8862e-34
PLA2G15	50810	4748	1.30867	1.27411	1.34417	2.16459e-86
ADAMTSL2	44021	4004	1.33712	1.30304	1.3721	9.08359e-108
ADGRD1	43053	3926	1.21275	1.17349	1.25331	1.47326e-30
CDH2	50644	4714	1.27947	1.24117	1.31895	7.04309e-57
CRIP2	50246	4672	1.19795	1.16865	1.22799	2.39673e-46
ACP5	50868	4743	1.14258	1.11068	1.17539	2.78392e-20
AGER	50536	4740	0.947245	0.920033	0.975262	0.000268153
CXCL17	51199	4760	1.4035	1.36786	1.44007	4.28072e-147
IL18R1	51199	4760	1.24147	1.20682	1.27711	1.06024e-50
LAMP3	51115	4754	1.44181	1.40103	1.48378	7.06172e-138
SCGB1A1	50699	4754	0.985095	0.956673	1.01436	0.314743
TNFRSF6B	50246	4672	1.37551	1.34411	1.40765	2.96735e-161
LILRA5	50568	4706	1.28181	1.24475	1.31998	8.66987e-62
ADM	51078	4767	1.61568	1.56414	1.66891	5.72862e-185
ANGPTL7	51078	4767	1.13974	1.1071	1.17335	1.11082e-18
CD36	42741	3887	1.10211	1.06817	1.13713	1.11754e-09
CPM	50840	4729	1.1756	1.14103	1.21122	2.32989e-26
FABP4	51274	4781	1.3631	1.32489	1.40241	3.66821e-101
GPD1	43811	3985	1.12229	1.08867	1.15695	1.04359e-13
IL6	50404	4714	1.30253	1.27617	1.32943	1.14982e-141
LEP	50644	4714	1.19038	1.14945	1.23278	1.66448e-22
SELE	51274	4781	1.16104	1.12738	1.19571	2.58405e-23
TIMP4	50655	4742	1.28427	1.25091	1.31851	1.73577e-77
APLP1	50644	4714	0.86242	0.837211	0.888389	1.39206e-22
BCAN	50246	4672	0.7748	0.752719	0.797528	4.99618e-67
CA14	51078	4767	0.863629	0.838018	0.890022	1.35351e-21
CDH3	51090	4757	1.2216	1.18965	1.25439	1.32958e-49
KLK6	50725	4739	1.04376	1.01449	1.07387	0.00316599
LRRN1	49695	4630	0.7586	0.737194	0.780627	8.07319e-80
LRTM2	43934	3995	0.869171	0.839875	0.899489	1.09977e-15
MOG	51078	4767	1.05534	1.0251	1.08647	0.000281562
NCAN	51090	4757	0.813233	0.78963	0.837542	4.6222e-43
NFASC	51199	4760	1.27791	1.24276	1.31406	1.52385e-66
NPTXR	50644	4714	0.95558	0.927654	0.984348	0.00267826
OMG	50404	4714	0.82088	0.798025	0.844388	1.00294e-42
OXT	51090	4757	1.08839	1.05755	1.12012	7.64579e-09
PGF	51199	4760	1.38262	1.35465	1.41116	4.89354e-212
PODXL2	50810	4748	1.03532	1.00626	1.06522	0.0168771
SEZ6L	50810	4748	0.991707	0.962621	1.02167	0.583457
SFRP1	50078	4658	1.27125	1.2393	1.30401	2.79089e-76
SLITRK1	42741	3887	0.847328	0.819637	0.875955	1.47966e-22
WFIKKN2	50699	4747	0.94412	0.917197	0.971833	9.79587e-05
Model2: further adjusted for smoke status, alcohol frequency, SBP, and BMI
ART3	50384	4643	1.00348	0.972338	1.03562	0.829036
EGLN1	50109	4599	1.12052	1.09355	1.14815	5.44856e-20
IGF2R	50193	4639	1.19532	1.15995	1.23178	2.57267e-31
PLA2G15	50347	4646	1.24875	1.21423	1.28425	2.149e-54
ADAMTSL2	43626	3921	1.2973	1.26037	1.33532	8.18393e-70
ADGRD1	42665	3845	1.20686	1.166	1.24915	1.02337e-26
CDH2	50185	4612	1.22259	1.18318	1.26332	2.78116e-33
CRIP2	49788	4569	1.14887	1.11722	1.18141	2.07339e-22
ACP5	50406	4642	1.11546	1.08299	1.1489	4.1735e-13
AGER	50073	4639	0.956232	0.927885	0.985446	0.00355905
CXCL17	50733	4659	1.32175	1.27949	1.3654	1.56307e-63
IL18R1	50733	4659	1.19407	1.1583	1.23095	3.00974e-30
LAMP3	50650	4653	1.33293	1.29115	1.37606	5.29407e-70
SCGB1A1	50235	4653	1.04736	1.0164	1.07926	0.00250576
TNFRSF6B	49788	4569	1.33166	1.2989	1.36524	1.64514e-112
LILRA5	50110	4604	1.22243	1.1852	1.26083	4.21289e-37
ADM	50613	4664	1.57956	1.52279	1.63845	2.47089e-132
ANGPTL7	50613	4664	1.13945	1.10661	1.17328	2.18737e-18
CD36	42357	3805	1.08547	1.05124	1.12081	5.27256e-07
CPM	50376	4626	1.12394	1.08745	1.16167	3.997e-12
FABP4	50804	4678	1.36464	1.31689	1.41412	1.30185e-65
GPD1	43415	3903	1.05933	1.02406	1.09582	0.000849964
IL6	49948	4612	1.25789	1.2305	1.2859	1.05726e-92
LEP	50185	4612	1.12434	1.06825	1.18337	7.15968e-06
SELE	50804	4678	1.12064	1.08636	1.15601	6.71466e-13
TIMP4	50193	4639	1.25858	1.22471	1.29339	2.58606e-61
APLP1	50185	4612	0.917016	0.88929	0.945607	3.19619e-08
BCAN	49788	4569	0.829069	0.804081	0.854834	3.33575e-33
CA14	50613	4664	0.905283	0.876929	0.934553	8.84338e-10
CDH3	50624	4654	1.20528	1.17318	1.23827	7.4665e-42
KLK6	50262	4637	1.06513	1.03481	1.09635	1.85697e-05
LRRN1	49242	4532	0.797662	0.774593	0.821417	1.65582e-51
LRTM2	43540	3914	0.918235	0.886418	0.951194	2.12732e-06
MOG	50613	4664	1.09309	1.06114	1.126	4.08971e-09
NCAN	50624	4654	0.881046	0.853659	0.909312	3.82914e-15
NFASC	50733	4659	1.24794	1.21233	1.28459	7.77685e-51
NPTXR	50185	4612	0.998411	0.969208	1.02849	0.916361
OMG	49948	4612	0.873142	0.84816	0.89886	5.22554e-20
OXT	50624	4654	1.06157	1.02869	1.09549	0.000197045
PGF	50733	4659	1.36226	1.33079	1.39447	3.13812e-148
PODXL2	50347	4646	1.07558	1.0449	1.10716	8.05022e-07
SEZ6L	50347	4646	1.03628	1.00464	1.06892	0.0243039
SFRP1	49622	4555	1.2272	1.19406	1.26125	1.14988e-48
SLITRK1	42357	3805	0.907755	0.876009	0.940651	9.89756e-08
WFIKKN2	50234	4646	1.01922	0.988209	1.0512	0.227234
Model3: further adjusted for 19 pre-defined chronic diseases
ART3	50384	4643	0.976638	0.946672	1.00755	0.137074
EGLN1	50109	4599	1.10545	1.07801	1.13359	5.40407e-15
IGF2R	50193	4639	1.16201	1.12772	1.19735	8.89612e-23
PLA2G15	50347	4646	1.20498	1.17159	1.23932	1.14761e-38
ADAMTSL2	43626	3921	1.21778	1.18186	1.25478	4.44348e-38
ADGRD1	42665	3845	1.16729	1.12794	1.20802	9.56677e-19
CDH2	50185	4612	1.16987	1.13235	1.20864	3.99901e-21
CRIP2	49788	4569	1.1133	1.08141	1.14614	4.57189e-13
ACP5	50406	4642	1.10809	1.07565	1.14152	1.29051e-11
AGER	50073	4639	0.949641	0.922056	0.978052	0.000591495
CXCL17	50733	4659	1.27701	1.23479	1.32067	4.15333e-46
IL18R1	50733	4659	1.14238	1.10784	1.178	1.95016e-17
LAMP3	50650	4653	1.28793	1.2479	1.32925	1.33797e-55
SCGB1A1	50235	4653	1.03519	1.00505	1.06624	0.0217922
TNFRSF6B	49788	4569	1.2645	1.23182	1.29804	4.41084e-69
LILRA5	50110	4604	1.17229	1.13646	1.20924	1.02917e-23
ADM	50613	4664	1.41922	1.36721	1.47322	1.99205e-75
ANGPTL7	50613	4664	1.09586	1.06422	1.12844	9.10277e-10
CD36	42357	3805	1.07883	1.04445	1.11435	4.39054e-06
CPM	50376	4626	1.06444	1.0294	1.10069	0.00025614
FABP4	50804	4678	1.22773	1.1839	1.27319	1.94396e-28
GPD1	43415	3903	1.04042	1.00568	1.07636	0.0222185
IL6	49948	4612	1.21218	1.18467	1.24033	1.17713e-60
LEP	50185	4612	1.02777	0.976885	1.0813	0.290424
SELE	50804	4678	1.08715	1.054	1.12134	1.23438e-07
TIMP4	50193	4639	1.20373	1.17094	1.23743	1.46088e-39
APLP1	50185	4612	0.922063	0.894228	0.950764	2.12172e-07
BCAN	49788	4569	0.862215	0.836186	0.889054	2.56656e-21
CA14	50613	4664	0.918569	0.890145	0.947901	1.18254e-07
CDH3	50624	4654	1.14903	1.11802	1.18091	2.49383e-23
KLK6	50262	4637	1.0329	1.00404	1.06258	0.0251568
LRRN1	49242	4532	0.847052	0.822573	0.872258	1.33158e-28
LRTM2	43540	3914	0.924865	0.892832	0.958047	1.40547e-05
MOG	50613	4664	1.05534	1.02498	1.08661	0.00029843
NCAN	50624	4654	0.898688	0.870785	0.927486	3.18717e-11
NFASC	50733	4659	1.16857	1.13413	1.20406	1.84936e-24
NPTXR	50185	4612	0.99773	0.968488	1.02785	0.880958
OMG	49948	4612	0.902133	0.87618	0.928855	4.66512e-12
OXT	50624	4654	1.03928	1.00694	1.07265	0.0168969
PGF	50733	4659	1.28456	1.25	1.32008	2.09119e-72
PODXL2	50347	4646	1.0585	1.02846	1.08942	0.000108649
SEZ6L	50347	4646	1.00583	0.975452	1.03714	0.710449
SFRP1	49622	4555	1.1728	1.14115	1.20533	3.39627e-30
SLITRK1	42357	3805	0.904042	0.873008	0.936179	1.51061e-08
WFIKKN2	50234	4646	1.02131	0.990412	1.05318	0.178509
TDI, Townsend deprivation index; SBP, systolic blood pressure; BMI, Body Mass Index
