# Supplementary material for: Unveiling the glymphatic system’s role in brain aging: A comprehensive biomarker and modifiable intervention target
Source: Proc Natl Acad Sci U S A. 2026 Apr 27;123(18):e2516601123. doi: 10.1073/pnas.2516601123 (PMC13142974; doi:10.1073/pnas.2516601123)
Supplement: Supplementary file 24 — Dataset S23 (XLSX) [file pnas.2516601123.sd23.xlsx]

## Sheet: Dataset S23
Dataset S23. Details of the lead SNPs for each locus in the GWAS of brain age gap.
SNP	CHR	BP	Gene	EA	NEA	EAF	Beta	SE	P-value
rs577801785	1	238564469	ZP4	AT	A	0.084	0.291	0.053	3.02e-08
rs61067594	3	190650833	GMNC	A	G	0.391	-0.205	0.029	2.23e-12
rs4313034	6	29973925	POLR1H	C	T	0.178	0.218	0.037	3.95e-09
rs533953983	6	82969138	IBTK	T	C	0.003	1.788	0.314	1.29e-08
rs55963900	7	120977734	WNT16	A	G	0.283	-0.181	0.031	9.34e-09
rs13264791	8	120013090	COLEC10	T	C	0.476	-0.175	0.028	7.48e-10
rs10739671	9	129160560	MVB12B	A	G	0.19	-0.202	0.036	1.89e-08
rs4630220	10	105459116	SH3PXD2A	A	G	0.285	-0.201	0.032	2.15e-10
11:47456968_ATT_A	11	47456968	RAPSN	ATT	A	0.289	0.195	0.031	5.41e-10
rs375822897	17	43557054	PLEKHM1	AAAAACAAAAC	A	0.169	0.21	0.038	4.63e-08
rs55823223	17	73890363	TRIM65	A	G	0.146	0.238	0.04	2.1e-09
GWAS, genome wide association study;SNP, single nucleotide polymorphisms; CHR, chromosome; BP, base pair position; EAF, effect allele frequency; EA/NEA, effect allele/non effect allele; SE, standard error.
