# Supplementary material for: Unveiling the glymphatic system’s role in brain aging: A comprehensive biomarker and modifiable intervention target
Source: Proc Natl Acad Sci U S A. 2026 Apr 27;123(18):e2516601123. doi: 10.1073/pnas.2516601123 (PMC13142974; doi:10.1073/pnas.2516601123)
Supplement: Supplementary file 25 — Dataset S24 (XLSX) [file pnas.2516601123.sd24.xlsx]

## Sheet: Dataset S24
Dataset S24. Catalogue of previously reported GWAS associations for SNPs identified in the brain age gap GWAS.
GenomicLocus	IndSigSNP	Chr	Bp	rsID	DateAddedToCatalog	PMID	FirstAuthor	Date	Journal	Link	Study	Trait	Classification	InitialN	ReplicationN	Region	ReportedGene	MappedGene	UpGene	DownGene	SNP_Gene_ID	UpGeneDist	DownGeneDist	Strongest	SNPs	marged	SNP_ID_cur	Context	intergenic	RiskAF	P	Pmlog	Ptext	OrBeta	95CI	Platform	CNV
2	rs61067594	3	190613450	rs13075101	2020-10-23	32665545	van der Meer D	2020-07-14	Nat Commun	www.ncbi.nlm.nih.gov/pubmed/32665545	Understanding the genetic determinants of the brain with MOSTest.	Cortical thickness (MOSTest)	Brain structure	26,502 European ancestry individuals	NA	3q28	TBX15, WARS2	GMNC - NA	ENSG00000205835			3232	NA	rs13075101-?	rs13075101	0	13075101	intergenic_variant	1		6e-10	9.22185		NA		NR [7428630] (imputed)	N
2	rs61067594	3	190620146	rs34113929	2019-02-14	30258056	Vojinovic D	2018-09-26	Nat Commun	www.ncbi.nlm.nih.gov/pubmed/30258056	Genome-wide association study of 23,500 individuals identifies 7 loci associated with brain ventricular volume.	Lateral ventricular volume in normal aging	Brain structure	22,045 European ancestry individuals, 1,488 African American individuals	NA	3q28	SNAR-I, OSTN	GMNC - NA	ENSG00000205835			9928	NA	rs34113929-A	rs34113929	0	34113929	intergenic_variant	1	0.41	1e-16	16		8.27	z score decrease	Affymetrix, Illumina [NR] (imputed)	N
2	rs61067594	3	190629975	rs13070564	2022-11-23	35164939	van der Meer D	2022-02-11	Biol Psychiatry	www.ncbi.nlm.nih.gov/pubmed/35164939	Boosting Schizophrenia Genetics by Utilizing Genetic Overlap With Brain Morphology.	Brain morphology (MOSTest)	Brain structure	33,735 white British ancestry individuals	NA	3q28		GMNC - OSTN	ENSG00000205835	ENSG00000188729		19757	287055	rs13070564-?	rs13070564	0	13070564	intergenic_variant	1	NR	9e-105	104.046		NA		NR [9061072] (imputed)	N
2	rs61067594	3	190636749	rs61500084	2020-01-28	31676860	Zhao B	2019-11-01	Nat Genet	www.ncbi.nlm.nih.gov/pubmed/31676860	Genome-wide association analysis of 19,629 individuals identifies variants influencing regional brain volumes and refines their genetic co-architecture with cognitive and mental health traits.	Brain region volumes	Brain structure	19,629 British ancestry individuals	NA	3q28	NR	GMNC - NA	ENSG00000205835			26531	NA	rs61500084-?	rs61500084	0	61500084	intergenic_variant	1	NR	1e-12	12	(left lateral ventricle)	NA		NR [9227495] (imputed)	N
2	rs61067594	3	190636749	rs61500084	2020-01-28	31676860	Zhao B	2019-11-01	Nat Genet	www.ncbi.nlm.nih.gov/pubmed/31676860	Genome-wide association analysis of 19,629 individuals identifies variants influencing regional brain volumes and refines their genetic co-architecture with cognitive and mental health traits.	Brain region volumes	Brain structure	19,629 British ancestry individuals	NA	3q28	NR	GMNC - NA	ENSG00000205835			26531	NA	rs61500084-?	rs61500084	0	61500084	intergenic_variant	1	NR	5e-16	15.301	(right lateral ventricle)	NA		NR [9227495] (imputed)	N
2	rs61067594	3	190640134	rs4308324	2022-05-31	33875891	Smith SM	2021-04-19	Nat Neurosci	www.ncbi.nlm.nih.gov/pubmed/33875891	An expanded set of genome-wide association studies of brain imaging phenotypes in UK Biobank.	IDP dMRI TBSS L1 Fornix	Brain structure	20,860 British ancestry individuals	10,496 British ancestry individuals	3q28		GMNC - OSTN	ENSG00000205835	ENSG00000188729		29916	276896	rs4308324-T	rs4308324	0	4308324	intergenic_variant	1	0.379	2e-17	16.699		0.087	[0.067-0.107] unit decrease	Affymetrix [17103079] (imputed)	N
2	rs61067594	3	190640155	rs4308325	2020-10-23	32665545	van der Meer D	2020-07-14	Nat Commun	www.ncbi.nlm.nih.gov/pubmed/32665545	Understanding the genetic determinants of the brain with MOSTest.	Cortical surface area (min-P)	Brain structure	26,502 European ancestry individuals	NA	3q28	NR	GMNC - NA	ENSG00000205835			29937	NA	rs4308325-?	rs4308325	0	4308325	intergenic_variant	1		8e-12	11.0969		NA		NR [7428630] (imputed)	N
2	rs61067594	3	190640634	rs56234707	2020-02-05	31666681	Zhao B	2019-10-30	Mol Psychiatry	www.ncbi.nlm.nih.gov/pubmed/31666681	Large-scale GWAS reveals genetic architecture of brain white matter microstructure and genetic overlap with cognitive and mental health traits (n = 17,706).	White matter microstructure (fractional anisotropy)	Brain structure	17,706 European ancestry individuals	NA	3q28	NR	GMNC - NA	ENSG00000205835			30416	NA	rs56234707-?	rs56234707	0	56234707	intergenic_variant	1		2e-10	9.69897	(Fornix (column and body))	NA		NR [8955960] (imputed)	N
2	rs61067594	3	190640936	rs141962260	2020-02-05	31666681	Zhao B	2019-10-30	Mol Psychiatry	www.ncbi.nlm.nih.gov/pubmed/31666681	Large-scale GWAS reveals genetic architecture of brain white matter microstructure and genetic overlap with cognitive and mental health traits (n = 17,706).	White matter microstructure (mean diusivities)	Brain structure	17,706 European ancestry individuals	NA	3q28	NR	GMNC - NA	ENSG00000205835			30718	NA	rs141962260-?	rs141962260	1	56268441	intergenic_variant	1		1e-19	19	(Fornix (column and body))	NA		NR [8955960] (imputed)	N
2	rs61067594	3	190640936	rs141962260	2020-02-05	31666681	Zhao B	2019-10-30	Mol Psychiatry	www.ncbi.nlm.nih.gov/pubmed/31666681	Large-scale GWAS reveals genetic architecture of brain white matter microstructure and genetic overlap with cognitive and mental health traits (n = 17,706).	White matter microstructure (radial diusivities)	Brain structure	17,706 European ancestry individuals	NA	3q28	NR	GMNC - NA	ENSG00000205835			30718	NA	rs141962260-?	rs141962260	1	56268441	intergenic_variant	1		1e-17	17	(Fornix (column and body))	NA		NR [8955960] (imputed)	N
2	rs61067594	3	190641109	rs12727448	2020-02-05	31666681	Zhao B	2019-10-30	Mol Psychiatry	www.ncbi.nlm.nih.gov/pubmed/31666681	Large-scale GWAS reveals genetic architecture of brain white matter microstructure and genetic overlap with cognitive and mental health traits (n = 17,706).	White matter microstructure (axial diusivities)	Brain structure	17,706 European ancestry individuals	NA	3q28	NR	GMNC - NA	ENSG00000205835			30891	NA	rs12727448-?	rs12727448	0	12727448	intergenic_variant	1		2e-22	21.699	(Fornix (column and body))	NA		NR [8955960] (imputed)	N
2	rs61067594	3	190641109	rs12727448	2020-10-23	32665545	van der Meer D	2020-07-14	Nat Commun	www.ncbi.nlm.nih.gov/pubmed/32665545	Understanding the genetic determinants of the brain with MOSTest.	Cortical thickness (min-P)	Brain structure	26,502 European ancestry individuals	NA	3q28	LACTBL1, C1orf234, KDM1A, LUZP1, HTR1D	GMNC - NA	ENSG00000205835			30891	NA	rs12727448-?	rs12727448	0	12727448	intergenic_variant	1		3e-08	7.52288		NA		NR [7428630] (imputed)	N
2	rs61067594	3	190647187	rs13066753	2020-01-28	31676860	Zhao B	2019-11-01	Nat Genet	www.ncbi.nlm.nih.gov/pubmed/31676860	Genome-wide association analysis of 19,629 individuals identifies variants influencing regional brain volumes and refines their genetic co-architecture with cognitive and mental health traits.	Brain region volumes	Brain structure	19,629 British ancestry individuals	NA	3q28	NR	GMNC - OSTN	ENSG00000205835	ENSG00000188729		36969	269843	rs13066753-?	rs13066753	0	13066753	intergenic_variant	1	NR	1e-11	11	(left inferior lateral ventricle)	NA		NR [9227495] (imputed)	N
2	rs61067594	3	190647187	rs13066753	2022-05-31	33875891	Smith SM	2021-04-19	Nat Neurosci	www.ncbi.nlm.nih.gov/pubmed/33875891	An expanded set of genome-wide association studies of brain imaging phenotypes in UK Biobank.	aseg lh volume Inf-Lat-Vent	Brain structure	21,282 British ancestry individuals	10,686 British ancestry individuals	3q28		GMNC - OSTN	ENSG00000205835	ENSG00000188729		36969	269843	rs13066753-T	rs13066753	0	13066753	intergenic_variant	1	0.387	7e-19	18.1549		0.088	[0.068-0.108] unit decrease	Affymetrix [17103079] (imputed)	N
2	rs61067594	3	190647187	rs13066753	2021-12-15	34560273	Shadrin AA	2021-09-21	Neuroimage	www.ncbi.nlm.nih.gov/pubmed/34560273	Vertex-wise multivariate genome-wide association study identifies 780 unique genetic loci associated with cortical morphology.	Cortical surface area	Brain structure	35,657 White British ancestry individuals	NA	3q28	NR	GMNC - OSTN	ENSG00000205835	ENSG00000188729		36969	269843	rs13066753-T	rs13066753	0	13066753	intergenic_variant	1	0.3879	1e-17	17		NA		NR [9056863] (imputed)	N
2	rs61067594	3	190647187	rs13066753	2021-12-15	34560273	Shadrin AA	2021-09-21	Neuroimage	www.ncbi.nlm.nih.gov/pubmed/34560273	Vertex-wise multivariate genome-wide association study identifies 780 unique genetic loci associated with cortical morphology.	Cortical thickness	Brain structure	35,657 White British ancestry individuals	NA	3q28	NR	GMNC - OSTN	ENSG00000205835	ENSG00000188729		36969	269843	rs13066753-T	rs13066753	0	13066753	intergenic_variant	1	0.3879	1e-17	17		NA		NR [9056863] (imputed)	N
2	rs61067594	3	190647187	rs13066753	2022-03-07	34910505	van der Meer D	2021-12-15	Sci Adv	www.ncbi.nlm.nih.gov/pubmed/34910505	The genetic architecture of human cortical folding.	Vertex-wise cortical thickness	Brain structure	33,748 European ancestry individuals	NA	3q28		GMNC - OSTN	ENSG00000205835	ENSG00000188729		36969	269843	rs13066753-T	rs13066753	0	13066753	intergenic_variant	1	0.4	1e-77	77		18.66	z score increase	Affymetrix [9061022] (imputed)	N
2	rs61067594	3	190652830	rs34859790	2022-08-04	35505052	Fan CC	2022-05-03	Nat Commun	www.ncbi.nlm.nih.gov/pubmed/35505052	Multivariate genome-wide association study on tissue-sensitive diffusion metrics highlights pathways that shape the human brain.	Whole brain free water diffusion (multivariate analysis)	Brain structure	23,543 European ancestry individuals	11,555 European ancestry individuals, 3,030 non-European ancestry individuals	3q28		GMNC - OSTN	ENSG00000205835	ENSG00000188729		42612	264200	rs34859790-?	rs34859790	0	34859790	regulatory_region_variant	1	NR	4e-63	62.3979		NA		NR [NR] (imputed)	N
2	rs61067594	3	190652830	rs34859790	2022-03-07	34910505	van der Meer D	2021-12-15	Sci Adv	www.ncbi.nlm.nih.gov/pubmed/34910505	The genetic architecture of human cortical folding.	Vertex-wise sulcal depth	Brain structure	33,748 European ancestry individuals	NA	3q28		GMNC - OSTN	ENSG00000205835	ENSG00000188729		42612	264200	rs34859790-T	rs34859790	0	34859790	regulatory_region_variant	1	0.4	1e-128	128		24.13	z score increase	Affymetrix [9061022] (imputed)	N
2	rs61067594	3	190652830	rs34859790	2022-03-07	34910505	van der Meer D	2021-12-15	Sci Adv	www.ncbi.nlm.nih.gov/pubmed/34910505	The genetic architecture of human cortical folding.	Vertex-wise cortical surface area	Brain structure	33,748 European ancestry individuals	NA	3q28		GMNC - OSTN	ENSG00000205835	ENSG00000188729		42612	264200	rs34859790-T	rs34859790	0	34859790	regulatory_region_variant	1	0.4	1e-71	71		17.9	z score increase	Affymetrix [9061022] (imputed)	N
2	rs61067594	3	190653006	rs13060370	2022-08-04	35505052	Fan CC	2022-05-03	Nat Commun	www.ncbi.nlm.nih.gov/pubmed/35505052	Multivariate genome-wide association study on tissue-sensitive diffusion metrics highlights pathways that shape the human brain.	Whole brain restricted directional diffusion (multivariate analysis)	Brain structure	23,543 European ancestry individuals	11,555 European ancestry individuals, 3,030 non-European ancestry individuals	3q28		GMNC - OSTN	ENSG00000205835	ENSG00000188729		42788	264024	rs13060370-?	rs13060370	0	13060370	intergenic_variant	1	NR	5e-64	63.301		NA		NR [NR] (imputed)	N
2	rs61067594	3	190654424	rs13089287	2020-01-28	31676860	Zhao B	2019-11-01	Nat Genet	www.ncbi.nlm.nih.gov/pubmed/31676860	Genome-wide association analysis of 19,629 individuals identifies variants influencing regional brain volumes and refines their genetic co-architecture with cognitive and mental health traits.	Brain region volumes	Brain structure	19,629 British ancestry individuals	NA	3q28	NR	GMNC - NA	ENSG00000205835			44206	NA	rs13089287-?	rs13089287	0	13089287	intergenic_variant	1	NR	9e-09	8.04576	(X3rd ventricle)	NA		NR [9227495] (imputed)	N
2	rs61067594	3	190655515	rs1909960	2020-10-23	32665545	van der Meer D	2020-07-14	Nat Commun	www.ncbi.nlm.nih.gov/pubmed/32665545	Understanding the genetic determinants of the brain with MOSTest.	Brain morphology (MOSTest)	Brain structure	26,502 European ancestry individuals	NA	3q28	GMNC	GMNC - NA	ENSG00000205835			45297	NA	rs1909960-?	rs1909960	0	1909960	intergenic_variant	1		1e-72	72		NA		NR [7428630] (imputed)	N
2	rs61067594	3	190655515	rs1909960	2020-10-23	32665545	van der Meer D	2020-07-14	Nat Commun	www.ncbi.nlm.nih.gov/pubmed/32665545	Understanding the genetic determinants of the brain with MOSTest.	Subcortical volume (MOSTest)	Brain structure	26,502 European ancestry individuals	NA	3q28	KCNK3, SLC35F6, CENPA, DPYSL5, MAPRE3, TMEM214, AGBL5, OST4, EMILIN1, KHK, CGREF1, ABHD1, PREB, C2orf53, TCF23	GMNC - NA	ENSG00000205835			45297	NA	rs1909960-?	rs1909960	0	1909960	intergenic_variant	1		2e-64	63.699		NA		NR [7428630] (imputed)	N
2	rs61067594	3	190657360	rs905124	2020-07-21	32193296	Grasby KL	2020-03-01	Science	www.ncbi.nlm.nih.gov/pubmed/32193296	The genetic architecture of the human cerebral cortex.	Cortical surface area	Brain structure	33,992 European ancestry individuals	14,727 European ancestry individuals, 2,943 individuals	3q28	NR	GMNC - OSTN	ENSG00000205835	ENSG00000188729		47142	259670	rs905124-A	rs905124	0	905124	intergenic_variant	1	0.3605	4e-13	12.3979	(Precuneus)	17.1124	[12.5-21.73] unit increase	Affymetrix, Illumina [NR]	N
2	rs61067594	3	190657360	rs905124	2022-05-31	33875891	Smith SM	2021-04-19	Nat Neurosci	www.ncbi.nlm.nih.gov/pubmed/33875891	An expanded set of genome-wide association studies of brain imaging phenotypes in UK Biobank.	aseg rh volume Lateral-Ventricle	Brain structure	21,282 British ancestry individuals	10,686 British ancestry individuals	3q28		GMNC - OSTN	ENSG00000205835	ENSG00000188729		47142	259670	rs905124-A	rs905124	0	905124	intergenic_variant	1	0.383	1e-22	22		0.098	[0.078-0.118] unit decrease	Affymetrix [17103079] (imputed)	N
2	rs61067594	3	190657360	rs905124	2022-05-31	33875891	Smith SM	2021-04-19	Nat Neurosci	www.ncbi.nlm.nih.gov/pubmed/33875891	An expanded set of genome-wide association studies of brain imaging phenotypes in UK Biobank.	IDP T1 SIENAX CSF normalised volume	Brain structure	22,138 British ancestry individuals	11,086 British ancestry individuals	3q28		GMNC - OSTN	ENSG00000205835	ENSG00000188729		47142	259670	rs905124-A	rs905124	0	905124	intergenic_variant	1	0.383	2e-19	18.699		0.088	[0.068-0.108] unit decrease	Affymetrix [17103079] (imputed)	N
2	rs61067594	3	190657360	rs905124	2022-05-31	33875891	Smith SM	2021-04-19	Nat Neurosci	www.ncbi.nlm.nih.gov/pubmed/33875891	An expanded set of genome-wide association studies of brain imaging phenotypes in UK Biobank.	IDP T1 SIENAX CSF unnormalised volume	Brain structure	22,138 British ancestry individuals	11,086 British ancestry individuals	3q28		GMNC - OSTN	ENSG00000205835	ENSG00000188729		47142	259670	rs905124-A	rs905124	0	905124	intergenic_variant	1	0.383	3e-19	18.5229		0.088	[0.068-0.108] unit decrease	Affymetrix [17103079] (imputed)	N
2	rs61067594	3	190657360	rs905124	2022-05-31	33875891	Smith SM	2021-04-19	Nat Neurosci	www.ncbi.nlm.nih.gov/pubmed/33875891	An expanded set of genome-wide association studies of brain imaging phenotypes in UK Biobank.	aseg global volume VentricleChoroid	Brain structure	21,282 British ancestry individuals	10,686 British ancestry individuals	3q28		GMNC - OSTN	ENSG00000205835	ENSG00000188729		47142	259670	rs905124-A	rs905124	0	905124	intergenic_variant	1	0.383	1e-20	20		0.093	[0.073-0.113] unit decrease	Affymetrix [17103079] (imputed)	N
2	rs61067594	3	190663557	rs35055419	2021-05-04	32963231	Hofer E	2020-09-22	Nat Commun	www.ncbi.nlm.nih.gov/pubmed/32963231	Genetic correlations and genome-wide associations of cortical structure in general population samples of 22,824 adults.	Cortical volume	Brain structure	22,824 European and African American ancestry individuals	NA	3q28	OSTN	GMNC - NA	ENSG00000205835			53339	NA	rs35055419-?	rs35055419	0	35055419	intergenic_variant	1		2e-10	9.69897	(Precuneus)	NA		Affymetrix, Illumina [NR] (imputed)	N
2	rs61067594	3	190666643	rs1159211	2021-05-04	32963231	Hofer E	2020-09-22	Nat Commun	www.ncbi.nlm.nih.gov/pubmed/32963231	Genetic correlations and genome-wide associations of cortical structure in general population samples of 22,824 adults.	Cortical surface area	Brain structure	18,617 European and African American ancestry individuals	22,363 European ancestry individuals	3q28	SNAR-I	GMNC - NA	ENSG00000205835			56425	NA	rs1159211-?	rs1159211	0	1159211	intergenic_variant	1		2e-13	12.699	(Precuneus)	NA		Affymetrix, Illumina [NR] (imputed)	N
2	rs61067594	3	190670370	rs200690866	2022-08-04	35505052	Fan CC	2022-05-03	Nat Commun	www.ncbi.nlm.nih.gov/pubmed/35505052	Multivariate genome-wide association study on tissue-sensitive diffusion metrics highlights pathways that shape the human brain.	Whole brain restricted isotropic diffusion (multivariate analysis)	Brain structure	23,543 European ancestry individuals	11,555 European ancestry individuals, 3,030 non-European ancestry individuals	3q28		GMNC - OSTN	ENSG00000205835	ENSG00000188729		60152	246660	rs200690866-?	rs200690866	0	200690866	intergenic_variant	1	NR	5e-63	62.301	(EA)	NA		NR [NR] (imputed)	N
2	rs61067594	3	190670370	rs200690866	2021-07-07	34006833	Elvsashagen T	2021-05-18	Nat Commun	www.ncbi.nlm.nih.gov/pubmed/34006833	The genetic architecture of the human thalamus and its overlap with ten common brain disorders.	Ventral thalamic nuclei volume	Brain structure	30,114 white British ancestry individuals		3q28	GMNC	GMNC - OSTN	ENSG00000205835	ENSG00000188729		60152	246660	rs200690866-C	rs200690866	0	200690866	intergenic_variant	1	0.3803	1e-13	13		0.0632765	[0.047-0.08] unit decrease	Affymetrix [8165723] (imputed)	N
2	rs61067594	3	190673127	rs35872768	2020-10-23	32665545	van der Meer D	2020-07-14	Nat Commun	www.ncbi.nlm.nih.gov/pubmed/32665545	Understanding the genetic determinants of the brain with MOSTest.	Cortical surface area (MOSTest)	Brain structure	26,502 European ancestry individuals	NA	3q28	VIT, AC007382.1, STRN, HEATR5B	GMNC - NA	ENSG00000205835			62909	NA	rs35872768-?	rs35872768	0	35872768	intergenic_variant	1		4e-16	15.3979		NA		NR [7428630] (imputed)	N
4	rs55963900	7	120983343	rs10242100	2022-11-23	35164939	van der Meer D	2022-02-11	Biol Psychiatry	www.ncbi.nlm.nih.gov/pubmed/35164939	Boosting Schizophrenia Genetics by Utilizing Genetic Overlap With Brain Morphology.	Brain morphology (MOSTest)	Brain structure	33,735 white British ancestry individuals	NA	7q31.31		WNT16 - FAM3C	ENSG00000002745	ENSG00000196937		2185	5589	rs10242100-?	rs10242100	0	10242100	downstream_gene_variant	1	NR	8e-22	21.0969		NA		NR [9061072] (imputed)	N
4	rs55963900	7	120994169	rs3801383	2022-05-31	33875891	Smith SM	2021-04-19	Nat Neurosci	www.ncbi.nlm.nih.gov/pubmed/33875891	An expanded set of genome-wide association studies of brain imaging phenotypes in UK Biobank.	IDP T1 FAST ROIs R temporal pole	Brain structure	22,133 British ancestry individuals	11,086 British ancestry individuals	7q31.31		FAM3C			ENSG00000196937	NA	NA	rs3801383-T	rs3801383	0	3801383	intron_variant	0	0.279	4e-15	14.3979		0.083	[0.061-0.105] unit increase	Affymetrix [17103079] (imputed)	N
4	rs55963900	7	121000718	rs7807953	2022-03-07	34910505	van der Meer D	2021-12-15	Sci Adv	www.ncbi.nlm.nih.gov/pubmed/34910505	The genetic architecture of human cortical folding.	Vertex-wise cortical thickness	Brain structure	33,748 European ancestry individuals	NA	7q31.31		FAM3C			ENSG00000196937	NA	NA	rs7807953-T	rs7807953	0	7807953	intron_variant	0	0.26	2e-13	12.699		7.36	z score increase	Affymetrix [9061022] (imputed)	N
4	rs55963900	7	121000931	rs7808155	2022-05-31	33875891	Smith SM	2021-04-19	Nat Neurosci	www.ncbi.nlm.nih.gov/pubmed/33875891	An expanded set of genome-wide association studies of brain imaging phenotypes in UK Biobank.	QC T1-to-standard nonlinear alignment discrepancy	Brain structure	22,138 British ancestry individuals	11,086 British ancestry individuals	7q31.31		FAM3C			ENSG00000196937	NA	NA	rs7808155-G	rs7808155	0	7808155	intron_variant	0	0.279	6e-31	30.2218		0.122	[0.1-0.14] unit decrease	Affymetrix [17103079] (imputed)	N
5	rs13264791	8	119941277	rs4876869	2022-05-31	33875891	Smith SM	2021-04-19	Nat Neurosci	www.ncbi.nlm.nih.gov/pubmed/33875891	An expanded set of genome-wide association studies of brain imaging phenotypes in UK Biobank.	IDP dMRI TBSS MD Corticospinal tract R	Brain structure	20,860 British ancestry individuals	10,496 British ancestry individuals	8q24.12		TNFRSF11B			ENSG00000164761	NA	NA	rs4876869-G	rs4876869	0	4876869	non_coding_transcript_exon_variant	0	0.468	1e-08	8		0.056	[0.036-0.076] unit decrease	Affymetrix [17103079] (imputed)	N
5	rs13264791	8	119963547	rs10955915	2022-08-04	35505052	Fan CC	2022-05-03	Nat Commun	www.ncbi.nlm.nih.gov/pubmed/35505052	Multivariate genome-wide association study on tissue-sensitive diffusion metrics highlights pathways that shape the human brain.	Whole brain restricted directional diffusion (multivariate analysis)	Brain structure	23,543 European ancestry individuals	11,555 European ancestry individuals, 3,030 non-European ancestry individuals	8q24.12		TNFRSF11B			ENSG00000164761	NA	NA	rs10955915-?	rs10955915	0	10955915	intron_variant	0	NR	1e-17	17	(EA)	NA		NR [NR] (imputed)	N
5	rs13264791	8	120013090	rs13264791	2022-08-04	35505052	Fan CC	2022-05-03	Nat Commun	www.ncbi.nlm.nih.gov/pubmed/35505052	Multivariate genome-wide association study on tissue-sensitive diffusion metrics highlights pathways that shape the human brain.	Whole brain restricted isotropic diffusion (multivariate analysis)	Brain structure	23,543 European ancestry individuals	11,555 European ancestry individuals, 3,030 non-European ancestry individuals	8q24.12		COLEC10			ENSG00000184374	NA	NA	rs13264791-?	rs13264791	0	13264791	intron_variant	0	NR	4e-31	30.3979	(EA)	NA		NR [NR] (imputed)	N
5	rs13264791	8	120013469	rs4335155	2020-02-05	31666681	Zhao B	2019-10-30	Mol Psychiatry	www.ncbi.nlm.nih.gov/pubmed/31666681	Large-scale GWAS reveals genetic architecture of brain white matter microstructure and genetic overlap with cognitive and mental health traits (n = 17,706).	White matter microstructure (radial diusivities)	Brain structure	17,706 European ancestry individuals	NA	8q24.12	NR	COLEC10			ENSG00000184374	NA	NA	rs4335155-?	rs4335155	0	4335155	intron_variant	0		2e-08	7.69897	(Corticospinal tract )	NA		NR [8955960] (imputed)	N
7	rs4630220	10	105459116	rs4630220	2020-06-25	32358547	Persyn E	2020-05-01	Nat Commun	www.ncbi.nlm.nih.gov/pubmed/32358547	Genome-wide association study of MRI markers of cerebral small vessel disease in 42,310 participants.	White matter hyperintensities	Brain structure	39,011 European ancestry individuals, 2,099 African ancestry individuals, 795 Hispanic individuals, 3,299 Asian ancestry individuals	NA	10q24.33	SH3PXD2A	SH3PXD2A			ENSG00000107957	NA	NA	rs4630220-A	rs4630220	0	4630220	intron_variant	0		1e-14	14		7.236	[NR] Zscore decrease	Affymetrix [9700000] (imputed)	N
7	rs4630220	10	105459116	rs4630220	2021-06-22	33293549	Sargurupremraj M	2020-12-08	Nat Commun	www.ncbi.nlm.nih.gov/pubmed/33293549	Cerebral small vessel disease genomics and its implications across the lifespan.	White matter hyperintensity volume x hypertension interaction (2df)	Brain structure	46,055 European ancestry individuals, 2,469 African American individuals	NA	10q24.33	SH3PXD2A	SH3PXD2A			ENSG00000107957	NA	NA	rs4630220-G	rs4630220	0	4630220	intron_variant	0	0.7122	3e-13	12.5229		NA		Affymetrix, Illumina [9900000] (imputed)	N
7	rs4630220	10	105459116	rs4630220	2021-06-22	33293549	Sargurupremraj M	2020-12-08	Nat Commun	www.ncbi.nlm.nih.gov/pubmed/33293549	Cerebral small vessel disease genomics and its implications across the lifespan.	White matter hyperintensity volume (adjusted for hypertension)	Brain structure	46,055 European ancestry individuals, 2,469 African American individuals	NA	10q24.33	SH3PXD2A	SH3PXD2A			ENSG00000107957	NA	NA	rs4630220-G	rs4630220	0	4630220	intron_variant	0	NR	2e-13	12.699		0.0483	[0.035-0.061] unit increase	Affymetrix, Illumina [9900000] (imputed)	N
7	rs4630220	10	105459116	rs4630220	2021-06-22	33293549	Sargurupremraj M	2020-12-08	Nat Commun	www.ncbi.nlm.nih.gov/pubmed/33293549	Cerebral small vessel disease genomics and its implications across the lifespan.	White matter hyperintensity volume	Brain structure	2,516 African American individuals, 48,454 European ancestry individuals	NA	10q24.33	SH3PXD2A	SH3PXD2A			ENSG00000107957	NA	NA	rs4630220-G	rs4630220	0	4630220	intron_variant	0	0.712	1e-13	13		0.048	[0.035-0.061] unit increase	Affymetrix, Illumina [9900000] (imputed)	N
7	rs4630220	10	105459116	rs4630220	2021-06-22	33293549	Sargurupremraj M	2020-12-08	Nat Commun	www.ncbi.nlm.nih.gov/pubmed/33293549	Cerebral small vessel disease genomics and its implications across the lifespan.	White matter hyperintensity volume	Brain structure	48,454 European ancestry individuals	NA	10q24.33	SH3PXD2A	SH3PXD2A			ENSG00000107957	NA	NA	rs4630220-G	rs4630220	0	4630220	intron_variant	0	NR	7e-13	12.1549		0.0461	[0.034-0.059] unit increase	Affymetrix, Illumina [9900000] (imputed)	N
9	rs375822897	17	43463493	rs79724577	2022-05-31	33875891	Smith SM	2021-04-19	Nat Neurosci	www.ncbi.nlm.nih.gov/pubmed/33875891	An expanded set of genome-wide association studies of brain imaging phenotypes in UK Biobank.	IDP dMRI TBSS ICVF Retrolenticular part of internal capsule L	Brain structure	20,859 British ancestry individuals	10,496 British ancestry individuals	17q21.31		RNA5SP443 - ARHGAP27	ENSG00000199953	ENSG00000159314		58630	7775	rs79724577-C	rs79724577	0	79724577	regulatory_region_variant	1	0.181	3e-13	12.5229		0.093	[0.068-0.118] unit decrease	Affymetrix [17103079] (imputed)	N
9	rs375822897	17	43463493	rs79724577	2022-05-31	33875891	Smith SM	2021-04-19	Nat Neurosci	www.ncbi.nlm.nih.gov/pubmed/33875891	An expanded set of genome-wide association studies of brain imaging phenotypes in UK Biobank.	IDP dMRI ProbtrackX MD atr l	Brain structure	20,860 British ancestry individuals	10,495 British ancestry individuals	17q21.31		RNA5SP443 - ARHGAP27	ENSG00000199953	ENSG00000159314		58630	7775	rs79724577-C	rs79724577	0	79724577	regulatory_region_variant	1	0.181	9e-13	12.0458		0.091	[0.066-0.116] unit increase	Affymetrix [17103079] (imputed)	N
9	rs375822897	17	43463493	rs79724577	2022-05-31	33875891	Smith SM	2021-04-19	Nat Neurosci	www.ncbi.nlm.nih.gov/pubmed/33875891	An expanded set of genome-wide association studies of brain imaging phenotypes in UK Biobank.	IDP dMRI TBSS ICVF Anterior corona radiata R	Brain structure	20,859 British ancestry individuals	10,496 British ancestry individuals	17q21.31		RNA5SP443 - ARHGAP27	ENSG00000199953	ENSG00000159314		58630	7775	rs79724577-C	rs79724577	0	79724577	regulatory_region_variant	1	0.181	1e-14	14		0.099	[0.074-0.124] unit decrease	Affymetrix [17103079] (imputed)	N
9	rs375822897	17	43471489	rs4763	2020-02-05	31666681	Zhao B	2019-10-30	Mol Psychiatry	www.ncbi.nlm.nih.gov/pubmed/31666681	Large-scale GWAS reveals genetic architecture of brain white matter microstructure and genetic overlap with cognitive and mental health traits (n = 17,706).	White matter microstructure (axial diusivities)	Brain structure	17,706 European ancestry individuals	NA	17q21.31	NR	ARHGAP27			ENSG00000159314	NA	NA	rs4763-?	rs4763	0	4763	3_prime_UTR_variant	0		9e-10	9.04576	(Superior longitudinal fasciculus)	NA		NR [8955960] (imputed)	N
9	rs375822897	17	43484598	rs73984391	2022-05-31	33875891	Smith SM	2021-04-19	Nat Neurosci	www.ncbi.nlm.nih.gov/pubmed/33875891	An expanded set of genome-wide association studies of brain imaging phenotypes in UK Biobank.	IDP dMRI TBSS L3 Anterior corona radiata L	Brain structure	20,860 British ancestry individuals	10,496 British ancestry individuals	17q21.31		ARHGAP27			ENSG00000159314	NA	NA	rs73984391-T	rs73984391	0	73984391	intron_variant	0	0.182	2e-10	9.69897		0.081	[0.056-0.106] unit increase	Affymetrix [17103079] (imputed)	N
9	rs375822897	17	43499328	rs35519908	2020-02-05	31666681	Zhao B	2019-10-30	Mol Psychiatry	www.ncbi.nlm.nih.gov/pubmed/31666681	Large-scale GWAS reveals genetic architecture of brain white matter microstructure and genetic overlap with cognitive and mental health traits (n = 17,706).	White matter microstructure (mean diusivities)	Brain structure	17,706 European ancestry individuals	NA	17q21.31	NR	ARHGAP27			ENSG00000159314	NA	NA	rs35519908-?	rs35519908	0	35519908	intron_variant	0		3e-09	8.52288	(Cingulate gyrus)	NA		NR [8955960] (imputed)	N
9	rs375822897	17	43512318	rs56168933	2020-07-20	32198502	Shin J	2020-03-20	Cereb Cortex	www.ncbi.nlm.nih.gov/pubmed/32198502	Global and Regional Development of the Human Cerebral Cortex: Molecular Architecture and Occupational Aptitudes.	Cortical surface area (global PC1)	Brain structure	23,784 European ancestry individuals	19,512 European ancestry individuals, 6,234 individuals	17q21.31	ARHGAP27	ARHGAP27 - PLEKHM1	ENSG00000159314	ENSG00000277111		531	948	rs56168933-?	rs56168933	0	56168933	intergenic_variant	1	NR	8e-28	27.0969		2.0304	[1.67-2.39] unit decrease	Affymetrix, Illumina [NR] (imputed)	N
9	rs375822897	17	43549608	rs149366495	2021-05-04	32963231	Hofer E	2020-09-22	Nat Commun	www.ncbi.nlm.nih.gov/pubmed/32963231	Genetic correlations and genome-wide associations of cortical structure in general population samples of 22,824 adults.	Cortical volume	Brain structure	22,824 European and African American ancestry individuals	NA	17q21.31	PLEKHM1	PLEKHM1			ENSG00000277111	NA	NA	rs149366495-?	rs149366495	0	149366495	intron_variant	0		8e-13	12.0969	(Global)	NA		Affymetrix, Illumina [NR] (imputed)	N
9	rs375822897	17	43573061	rs62065452	2022-05-31	33875891	Smith SM	2021-04-19	Nat Neurosci	www.ncbi.nlm.nih.gov/pubmed/33875891	An expanded set of genome-wide association studies of brain imaging phenotypes in UK Biobank.	aparc-Desikan rh volume fusiform	Brain structure	21,282 British ancestry individuals	10,686 British ancestry individuals	17q21.31		PLEKHM1 - LRRC37A4P	ENSG00000277111	ENSG00000282331		4946	11046	rs62065452-C	rs62065452	0	62065452	intergenic_variant	1	0.223	6e-10	9.22185		0.072	[0.048-0.096] unit decrease	Affymetrix [17103079] (imputed)	N
9	rs375822897	17	43573061	rs62065452	2022-05-31	33875891	Smith SM	2021-04-19	Nat Neurosci	www.ncbi.nlm.nih.gov/pubmed/33875891	An expanded set of genome-wide association studies of brain imaging phenotypes in UK Biobank.	aparc-Desikan rh area lateraloccipital	Brain structure	21,282 British ancestry individuals	10,686 British ancestry individuals	17q21.31		PLEKHM1 - LRRC37A4P	ENSG00000277111	ENSG00000282331		4946	11046	rs62065452-C	rs62065452	0	62065452	intergenic_variant	1	0.223	3e-14	13.5229		0.088	[0.064-0.112] unit decrease	Affymetrix [17103079] (imputed)	N
9	rs375822897	17	43573061	rs62065452	2022-05-31	33875891	Smith SM	2021-04-19	Nat Neurosci	www.ncbi.nlm.nih.gov/pubmed/33875891	An expanded set of genome-wide association studies of brain imaging phenotypes in UK Biobank.	aparc-DKTatlas rh area lateraloccipital	Brain structure	21,282 British ancestry individuals	10,686 British ancestry individuals	17q21.31		PLEKHM1 - LRRC37A4P	ENSG00000277111	ENSG00000282331		4946	11046	rs62065452-C	rs62065452	0	62065452	intergenic_variant	1	0.223	2e-14	13.699		0.089	[0.065-0.113] unit decrease	Affymetrix [17103079] (imputed)	N
9	rs375822897	17	43654468	rs62064364	2020-02-05	31666681	Zhao B	2019-10-30	Mol Psychiatry	www.ncbi.nlm.nih.gov/pubmed/31666681	Large-scale GWAS reveals genetic architecture of brain white matter microstructure and genetic overlap with cognitive and mental health traits (n = 17,706).	White matter microstructure (axial diusivities)	Brain structure	17,706 European ancestry individuals	NA	17q21.31	NR	RDM1P1 - DND1P1	ENSG00000266504	ENSG00000282614		18032	8769	rs62064364-?	rs62064364	0	62064364	intron_variant	1		5e-10	9.30103	(External capsule )	NA		NR [8955960] (imputed)	N
9	rs375822897	17	43654468	rs62064364	2022-05-31	33875891	Smith SM	2021-04-19	Nat Neurosci	www.ncbi.nlm.nih.gov/pubmed/33875891	An expanded set of genome-wide association studies of brain imaging phenotypes in UK Biobank.	IDP dMRI TBSS L3 Anterior limb of internal capsule L	Brain structure	20,860 British ancestry individuals	10,496 British ancestry individuals	17q21.31		RDM1P1 - DND1P1	ENSG00000266504	ENSG00000282614		18032	8769	rs62064364-T	rs62064364	0	62064364	intron_variant	1	0.22	2e-28	27.699		0.132	[0.11-0.16] unit increase	Affymetrix [17103079] (imputed)	N
9	rs375822897	17	43656176	rs1724438	2022-05-31	33875891	Smith SM	2021-04-19	Nat Neurosci	www.ncbi.nlm.nih.gov/pubmed/33875891	An expanded set of genome-wide association studies of brain imaging phenotypes in UK Biobank.	IDP dMRI TBSS MD Cingulum cingulate gyrus R	Brain structure	20,860 British ancestry individuals	10,496 British ancestry individuals	17q21.31		RDM1P1 - DND1P1	ENSG00000266504	ENSG00000282614		19740	7061	rs1724438-A	rs1724438	0	1724438	intron_variant	1	0.205	4e-11	10.3979		0.081	[0.057-0.105] unit increase	Affymetrix [17103079] (imputed)	N
9	rs375822897	17	43656627	rs2463518	2022-05-31	33875891	Smith SM	2021-04-19	Nat Neurosci	www.ncbi.nlm.nih.gov/pubmed/33875891	An expanded set of genome-wide association studies of brain imaging phenotypes in UK Biobank.	ThalamNuclei lh volume VAmc	Brain structure	21,282 British ancestry individuals	10,686 British ancestry individuals	17q21.31		LRRC37A4P, LRRC37A4P			ENSG00000214425, ENSG00000282331	NA	NA	rs2463518-C	rs2463518	0	2463518	intron_variant	0	0.203	8e-11	10.0969		0.08	[0.056-0.104] unit decrease	Affymetrix [17103079] (imputed)	N
9	rs375822897	17	43658409	rs769375	2022-05-31	33875891	Smith SM	2021-04-19	Nat Neurosci	www.ncbi.nlm.nih.gov/pubmed/33875891	An expanded set of genome-wide association studies of brain imaging phenotypes in UK Biobank.	IDP dMRI TBSS L3 Superior fronto-occipital fasciculus L	Brain structure	20,860 British ancestry individuals	10,496 British ancestry individuals	17q21.31		LRRC37A4P, LRRC37A4P			ENSG00000214425, ENSG00000282331	NA	NA	rs769375-A	rs769375	0	769375	intron_variant	0	0.211	7e-11	10.1549		0.078	[0.054-0.102] unit increase	Affymetrix [17103079] (imputed)	N
9	rs375822897	17	43666001	rs62064395	2022-05-31	33875891	Smith SM	2021-04-19	Nat Neurosci	www.ncbi.nlm.nih.gov/pubmed/33875891	An expanded set of genome-wide association studies of brain imaging phenotypes in UK Biobank.	IDP dMRI TBSS L3 Genu of corpus callosum	Brain structure	20,860 British ancestry individuals	10,496 British ancestry individuals	17q21.31		DND1P1 - MAPK8IP1P2	ENSG00000282614	ENSG00000263503		1706	12234	rs62064395-C	rs62064395	0	62064395	intergenic_variant	1	0.233	5e-15	14.301		0.091	[0.067-0.115] unit increase	Affymetrix [17103079] (imputed)	N
9	rs375822897	17	43666001	rs62064395	2022-05-31	33875891	Smith SM	2021-04-19	Nat Neurosci	www.ncbi.nlm.nih.gov/pubmed/33875891	An expanded set of genome-wide association studies of brain imaging phenotypes in UK Biobank.	IDP dMRI TBSS MD Anterior corona radiata L	Brain structure	20,860 British ancestry individuals	10,496 British ancestry individuals	17q21.31		DND1P1 - MAPK8IP1P2	ENSG00000282614	ENSG00000263503		1706	12234	rs62064395-C	rs62064395	0	62064395	intergenic_variant	1	0.233	1e-16	16		0.096	[0.072-0.12] unit increase	Affymetrix [17103079] (imputed)	N
9	rs375822897	17	43666001	rs62064395	2022-05-31	33875891	Smith SM	2021-04-19	Nat Neurosci	www.ncbi.nlm.nih.gov/pubmed/33875891	An expanded set of genome-wide association studies of brain imaging phenotypes in UK Biobank.	IDP dMRI TBSS L2 Genu of corpus callosum	Brain structure	20,860 British ancestry individuals	10,496 British ancestry individuals	17q21.31		DND1P1 - MAPK8IP1P2	ENSG00000282614	ENSG00000263503		1706	12234	rs62064395-C	rs62064395	0	62064395	intergenic_variant	1	0.233	3e-15	14.5229		0.092	[0.068-0.116] unit increase	Affymetrix [17103079] (imputed)	N
9	rs375822897	17	43666001	rs62064395	2022-05-31	33875891	Smith SM	2021-04-19	Nat Neurosci	www.ncbi.nlm.nih.gov/pubmed/33875891	An expanded set of genome-wide association studies of brain imaging phenotypes in UK Biobank.	IDP dMRI ProbtrackX MD str l	Brain structure	20,860 British ancestry individuals	10,495 British ancestry individuals	17q21.31		DND1P1 - MAPK8IP1P2	ENSG00000282614	ENSG00000263503		1706	12234	rs62064395-C	rs62064395	0	62064395	intergenic_variant	1	0.233	4e-14	13.3979		0.088	[0.064-0.112] unit increase	Affymetrix [17103079] (imputed)	N
9	rs375822897	17	43669931	rs1724411	2022-05-31	33875891	Smith SM	2021-04-19	Nat Neurosci	www.ncbi.nlm.nih.gov/pubmed/33875891	An expanded set of genome-wide association studies of brain imaging phenotypes in UK Biobank.	IDP dMRI ProbtrackX L1 atr l	Brain structure	20,860 British ancestry individuals	10,495 British ancestry individuals	17q21.31		DND1P1 - MAPK8IP1P2	ENSG00000282614	ENSG00000263503		5636	8304	rs1724411-C	rs1724411	0	1724411	TF_binding_site_variant	1	0.227	5e-13	12.301		0.084	[0.06-0.108] unit increase	Affymetrix [17103079] (imputed)	N
9	rs375822897	17	43679193	rs55826010	2022-05-31	33875891	Smith SM	2021-04-19	Nat Neurosci	www.ncbi.nlm.nih.gov/pubmed/33875891	An expanded set of genome-wide association studies of brain imaging phenotypes in UK Biobank.	aparc-a2009s lh thickness S-orbital-H-Shaped	Brain structure	21,282 British ancestry individuals	10,685 British ancestry individuals	17q21.31		MAPK8IP1P2, MAPK8IP1P2			ENSG00000282351, ENSG00000263503	NA	NA	rs55826010-A	rs55826010	0	55826010	non_coding_transcript_exon_variant	0	0.237	7e-09	8.1549		0.067	[0.045-0.089] unit increase	Affymetrix [17103079] (imputed)	N
9	rs375822897	17	43686419	rs385199	2022-05-31	33875891	Smith SM	2021-04-19	Nat Neurosci	www.ncbi.nlm.nih.gov/pubmed/33875891	An expanded set of genome-wide association studies of brain imaging phenotypes in UK Biobank.	aparc-pial lh area TotalSurface	Brain structure	21,282 British ancestry individuals	10,686 British ancestry individuals	17q21.31		RPS26P8 - LINC02210	ENSG00000282238	ENSG00000204650		135	11275	rs385199-C	rs385199	0	385199	intergenic_variant	1	0.227	1e-10	10		0.075	[0.051-0.099] unit decrease	Affymetrix [17103079] (imputed)	N
9	rs375822897	17	43686420	rs440778	2022-05-31	33875891	Smith SM	2021-04-19	Nat Neurosci	www.ncbi.nlm.nih.gov/pubmed/33875891	An expanded set of genome-wide association studies of brain imaging phenotypes in UK Biobank.	aseg rh volume CerebralWhiteMatter	Brain structure	21,282 British ancestry individuals	10,686 British ancestry individuals	17q21.31		RPS26P8 - LINC02210	ENSG00000282238	ENSG00000204650		136	11274	rs440778-G	rs440778	0	440778	intergenic_variant	1	0.223	1e-15	15		0.093	[0.069-0.117] unit decrease	Affymetrix [17103079] (imputed)	N
9	rs375822897	17	43686420	rs440778	2022-05-31	33875891	Smith SM	2021-04-19	Nat Neurosci	www.ncbi.nlm.nih.gov/pubmed/33875891	An expanded set of genome-wide association studies of brain imaging phenotypes in UK Biobank.	aseg lh volume CerebralWhiteMatter	Brain structure	21,282 British ancestry individuals	10,686 British ancestry individuals	17q21.31		RPS26P8 - LINC02210	ENSG00000282238	ENSG00000204650		136	11274	rs440778-G	rs440778	0	440778	intergenic_variant	1	0.223	9e-14	13.0458		0.087	[0.063-0.111] unit decrease	Affymetrix [17103079] (imputed)	N
9	rs375822897	17	43686420	rs440778	2022-05-31	33875891	Smith SM	2021-04-19	Nat Neurosci	www.ncbi.nlm.nih.gov/pubmed/33875891	An expanded set of genome-wide association studies of brain imaging phenotypes in UK Biobank.	IDP T1 SIENAX brain-unnormalised volume	Brain structure	22,138 British ancestry individuals	11,086 British ancestry individuals	17q21.31		RPS26P8 - LINC02210	ENSG00000282238	ENSG00000204650		136	11274	rs440778-G	rs440778	0	440778	intergenic_variant	1	0.223	1e-12	12		0.081	[0.059-0.103] unit decrease	Affymetrix [17103079] (imputed)	N
9	rs375822897	17	43686420	rs440778	2022-05-31	33875891	Smith SM	2021-04-19	Nat Neurosci	www.ncbi.nlm.nih.gov/pubmed/33875891	An expanded set of genome-wide association studies of brain imaging phenotypes in UK Biobank.	IDP T1 SIENAX brain-normalised volume	Brain structure	22,138 British ancestry individuals	11,086 British ancestry individuals	17q21.31		RPS26P8 - LINC02210	ENSG00000282238	ENSG00000204650		136	11274	rs440778-G	rs440778	0	440778	intergenic_variant	1	0.223	1e-12	12		0.081	[0.059-0.103] unit decrease	Affymetrix [17103079] (imputed)	N
9	rs375822897	17	43686420	rs440778	2022-05-31	33875891	Smith SM	2021-04-19	Nat Neurosci	www.ncbi.nlm.nih.gov/pubmed/33875891	An expanded set of genome-wide association studies of brain imaging phenotypes in UK Biobank.	aseg global volume BrainSeg	Brain structure	21,282 British ancestry individuals	10,686 British ancestry individuals	17q21.31		RPS26P8 - LINC02210	ENSG00000282238	ENSG00000204650		136	11274	rs440778-G	rs440778	0	440778	intergenic_variant	1	0.223	4e-13	12.3979		0.085	[0.061-0.109] unit decrease	Affymetrix [17103079] (imputed)	N
9	rs375822897	17	43686420	rs440778	2022-05-31	33875891	Smith SM	2021-04-19	Nat Neurosci	www.ncbi.nlm.nih.gov/pubmed/33875891	An expanded set of genome-wide association studies of brain imaging phenotypes in UK Biobank.	aseg global volume BrainSegNotVent	Brain structure	21,282 British ancestry individuals	10,686 British ancestry individuals	17q21.31		RPS26P8 - LINC02210	ENSG00000282238	ENSG00000204650		136	11274	rs440778-G	rs440778	0	440778	intergenic_variant	1	0.223	1e-13	13		0.087	[0.063-0.111] unit decrease	Affymetrix [17103079] (imputed)	N
9	rs375822897	17	43686420	rs440778	2022-05-31	33875891	Smith SM	2021-04-19	Nat Neurosci	www.ncbi.nlm.nih.gov/pubmed/33875891	An expanded set of genome-wide association studies of brain imaging phenotypes in UK Biobank.	aseg global volume BrainSegNotVentSurf	Brain structure	21,282 British ancestry individuals	10,686 British ancestry individuals	17q21.31		RPS26P8 - LINC02210	ENSG00000282238	ENSG00000204650		136	11274	rs440778-G	rs440778	0	440778	intergenic_variant	1	0.223	8e-14	13.0969		0.087	[0.063-0.111] unit decrease	Affymetrix [17103079] (imputed)	N
9	rs375822897	17	43686420	rs440778	2022-05-31	33875891	Smith SM	2021-04-19	Nat Neurosci	www.ncbi.nlm.nih.gov/pubmed/33875891	An expanded set of genome-wide association studies of brain imaging phenotypes in UK Biobank.	aseg global volume SupraTentorial	Brain structure	21,282 British ancestry individuals	10,686 British ancestry individuals	17q21.31		RPS26P8 - LINC02210	ENSG00000282238	ENSG00000204650		136	11274	rs440778-G	rs440778	0	440778	intergenic_variant	1	0.223	5e-12	11.301		0.081	[0.057-0.105] unit decrease	Affymetrix [17103079] (imputed)	N
9	rs375822897	17	43686420	rs440778	2022-05-31	33875891	Smith SM	2021-04-19	Nat Neurosci	www.ncbi.nlm.nih.gov/pubmed/33875891	An expanded set of genome-wide association studies of brain imaging phenotypes in UK Biobank.	aseg global volume SupraTentorialNotVent	Brain structure	21,282 British ancestry individuals	10,686 British ancestry individuals	17q21.31		RPS26P8 - LINC02210	ENSG00000282238	ENSG00000204650		136	11274	rs440778-G	rs440778	0	440778	intergenic_variant	1	0.223	2e-12	11.699		0.082	[0.058-0.106] unit decrease	Affymetrix [17103079] (imputed)	N
9	rs375822897	17	43687268	rs391338	2022-05-31	33875891	Smith SM	2021-04-19	Nat Neurosci	www.ncbi.nlm.nih.gov/pubmed/33875891	An expanded set of genome-wide association studies of brain imaging phenotypes in UK Biobank.	IDP dMRI TBSS L3 Anterior limb of internal capsule R	Brain structure	20,860 British ancestry individuals	10,496 British ancestry individuals	17q21.31		RPS26P8 - LINC02210	ENSG00000282238	ENSG00000204650		984	10426	rs391338-A	rs391338	0	391338	regulatory_region_variant	1	0.221	5e-17	16.301		0.099	[0.075-0.123] unit increase	Affymetrix [17103079] (imputed)	N
9	rs375822897	17	43688042	rs62066084	2022-08-04	35505052	Fan CC	2022-05-03	Nat Commun	www.ncbi.nlm.nih.gov/pubmed/35505052	Multivariate genome-wide association study on tissue-sensitive diffusion metrics highlights pathways that shape the human brain.	Whole brain free water diffusion (multivariate analysis)	Brain structure	23,543 European ancestry individuals	11,555 European ancestry individuals, 3,030 non-European ancestry individuals	17q21.31		RPS26P8 - LINC02210	ENSG00000282238	ENSG00000204650		1758	9652	rs62066084-?	rs62066084	0	62066084	downstream_gene_variant	1	NR	4e-57	56.3979		NA		NR [NR] (imputed)	N
9	rs375822897	17	43758887	rs76539714	2022-05-31	33875891	Smith SM	2021-04-19	Nat Neurosci	www.ncbi.nlm.nih.gov/pubmed/33875891	An expanded set of genome-wide association studies of brain imaging phenotypes in UK Biobank.	aparc-Desikan lh area fusiform	Brain structure	21,282 British ancestry individuals	10,686 British ancestry individuals	17q21.31		LINC02210-CRHR1, LINC02210-CRHR1			ENSG00000282456, ENSG00000263715	NA	NA	rs76539714-G	rs76539714	0	76539714	intron_variant	0	0.224	1e-22	22		0.114	[0.09-0.138] unit decrease	Affymetrix [17103079] (imputed)	N
9	rs375822897	17	43758887	rs76539714	2022-05-31	33875891	Smith SM	2021-04-19	Nat Neurosci	www.ncbi.nlm.nih.gov/pubmed/33875891	An expanded set of genome-wide association studies of brain imaging phenotypes in UK Biobank.	aparc-DKTatlas lh area fusiform	Brain structure	21,282 British ancestry individuals	10,686 British ancestry individuals	17q21.31		LINC02210-CRHR1, LINC02210-CRHR1			ENSG00000282456, ENSG00000263715	NA	NA	rs76539714-G	rs76539714	0	76539714	intron_variant	0	0.224	4e-23	22.3979		0.116	[0.092-0.14] unit decrease	Affymetrix [17103079] (imputed)	N
9	rs375822897	17	43758887	rs76539714	2022-05-31	33875891	Smith SM	2021-04-19	Nat Neurosci	www.ncbi.nlm.nih.gov/pubmed/33875891	An expanded set of genome-wide association studies of brain imaging phenotypes in UK Biobank.	IDP dMRI TBSS L1 External capsule R	Brain structure	20,860 British ancestry individuals	10,496 British ancestry individuals	17q21.31		LINC02210-CRHR1, LINC02210-CRHR1			ENSG00000282456, ENSG00000263715	NA	NA	rs76539714-G	rs76539714	0	76539714	intron_variant	0	0.224	6e-15	14.2218		0.092	[0.068-0.116] unit increase	Affymetrix [17103079] (imputed)	N
9	rs375822897	17	43785098	rs112123127	2022-05-31	33875891	Smith SM	2021-04-19	Nat Neurosci	www.ncbi.nlm.nih.gov/pubmed/33875891	An expanded set of genome-wide association studies of brain imaging phenotypes in UK Biobank.	IDP dMRI TBSS MD Anterior limb of internal capsule R	Brain structure	20,860 British ancestry individuals	10,496 British ancestry individuals	17q21.31		LINC02210-CRHR1, LINC02210-CRHR1			ENSG00000282456, ENSG00000263715	NA	NA	rs112123127-T	rs112123127	0	112123127	intron_variant	0	0.221	8e-14	13.0969		0.088	[0.064-0.112] unit increase	Affymetrix [17103079] (imputed)	N
9	rs375822897	17	43790005	rs62056934	2022-03-07	34910505	van der Meer D	2021-12-15	Sci Adv	www.ncbi.nlm.nih.gov/pubmed/34910505	The genetic architecture of human cortical folding.	Vertex-wise cortical surface area	Brain structure	8,072 individuals	NA	17q21.31		LINC02210-CRHR1, LINC02210-CRHR1			ENSG00000282456, ENSG00000263715	NA	NA	rs62056934-G	rs62056934	0	62056934	intron_variant	0	0.24	9e-12	11.0458		NA		NR [13131314] (imputed)	N
9	rs375822897	17	43790005	rs62056934	2022-03-07	34910505	van der Meer D	2021-12-15	Sci Adv	www.ncbi.nlm.nih.gov/pubmed/34910505	The genetic architecture of human cortical folding.	Vertex-wise cortical surface area	Brain structure	33,748 European ancestry individuals	NA	17q21.31		LINC02210-CRHR1, LINC02210-CRHR1			ENSG00000282456, ENSG00000263715	NA	NA	rs62056934-G	rs62056934	0	62056934	intron_variant	0	0.24	3e-140	139.523		25.21	z score increase	Affymetrix [9061022] (imputed)	N
9	rs375822897	17	43790005	rs62056934	2022-03-07	34910505	van der Meer D	2021-12-15	Sci Adv	www.ncbi.nlm.nih.gov/pubmed/34910505	The genetic architecture of human cortical folding.	Vertex-wise cortical thickness	Brain structure	33,748 European ancestry individuals	NA	17q21.31		LINC02210-CRHR1, LINC02210-CRHR1			ENSG00000282456, ENSG00000263715	NA	NA	rs62056934-G	rs62056934	0	62056934	intron_variant	0	0.24	3e-203	202.523		30.42	z score increase	Affymetrix [9061022] (imputed)	N
9	rs375822897	17	43798360	rs55938136	2020-01-28	31676860	Zhao B	2019-11-01	Nat Genet	www.ncbi.nlm.nih.gov/pubmed/31676860	Genome-wide association analysis of 19,629 individuals identifies variants influencing regional brain volumes and refines their genetic co-architecture with cognitive and mental health traits.	Brain region volumes	Brain structure	19,629 British ancestry individuals	NA	17q21.31	NR	LINC02210-CRHR1, LINC02210-CRHR1			ENSG00000282456, ENSG00000263715	NA	NA	rs55938136-?	rs55938136	0	55938136	intron_variant	0	NR	8e-13	12.0969	(total brain volume)	NA		NR [9227495] (imputed)	N
9	rs375822897	17	43798360	rs55938136	2020-02-05	31666681	Zhao B	2019-10-30	Mol Psychiatry	www.ncbi.nlm.nih.gov/pubmed/31666681	Large-scale GWAS reveals genetic architecture of brain white matter microstructure and genetic overlap with cognitive and mental health traits (n = 17,706).	White matter microstructure (radial diusivities)	Brain structure	17,706 European ancestry individuals	NA	17q21.31	NR	LINC02210-CRHR1, LINC02210-CRHR1			ENSG00000282456, ENSG00000263715	NA	NA	rs55938136-?	rs55938136	0	55938136	intron_variant	0		5e-12	11.301	(Anterior limb of internal capsule)	NA		NR [8955960] (imputed)	N
9	rs375822897	17	43798360	rs55938136	2020-02-05	31666681	Zhao B	2019-10-30	Mol Psychiatry	www.ncbi.nlm.nih.gov/pubmed/31666681	Large-scale GWAS reveals genetic architecture of brain white matter microstructure and genetic overlap with cognitive and mental health traits (n = 17,706).	White matter microstructure (axial diusivities)	Brain structure	17,706 European ancestry individuals	NA	17q21.31	NR	LINC02210-CRHR1, LINC02210-CRHR1			ENSG00000282456, ENSG00000263715	NA	NA	rs55938136-?	rs55938136	0	55938136	intron_variant	0		4e-09	8.39794	(Superior longitudinal fasciculus)	NA		NR [8955960] (imputed)	N
9	rs375822897	17	43798360	rs55938136	2020-02-05	31666681	Zhao B	2019-10-30	Mol Psychiatry	www.ncbi.nlm.nih.gov/pubmed/31666681	Large-scale GWAS reveals genetic architecture of brain white matter microstructure and genetic overlap with cognitive and mental health traits (n = 17,706).	White matter microstructure (axial diusivities)	Brain structure	17,706 European ancestry individuals	NA	17q21.31	NR	LINC02210-CRHR1, LINC02210-CRHR1			ENSG00000282456, ENSG00000263715	NA	NA	rs55938136-?	rs55938136	0	55938136	intron_variant	0		1e-08	8	(External capsule )	NA		NR [8955960] (imputed)	N
9	rs375822897	17	43798360	rs55938136	2020-02-05	31666681	Zhao B	2019-10-30	Mol Psychiatry	www.ncbi.nlm.nih.gov/pubmed/31666681	Large-scale GWAS reveals genetic architecture of brain white matter microstructure and genetic overlap with cognitive and mental health traits (n = 17,706).	White matter microstructure (axial diusivities)	Brain structure	17,706 European ancestry individuals	NA	17q21.31	NR	LINC02210-CRHR1, LINC02210-CRHR1			ENSG00000282456, ENSG00000263715	NA	NA	rs55938136-?	rs55938136	0	55938136	intron_variant	0		3e-09	8.52288	(Inferior fronto-occipital fasciculus)	NA		NR [8955960] (imputed)	N
9	rs375822897	17	43798360	rs55938136	2020-02-05	31666681	Zhao B	2019-10-30	Mol Psychiatry	www.ncbi.nlm.nih.gov/pubmed/31666681	Large-scale GWAS reveals genetic architecture of brain white matter microstructure and genetic overlap with cognitive and mental health traits (n = 17,706).	White matter microstructure (mean diusivities)	Brain structure	17,706 European ancestry individuals	NA	17q21.31	NR	LINC02210-CRHR1, LINC02210-CRHR1			ENSG00000282456, ENSG00000263715	NA	NA	rs55938136-?	rs55938136	0	55938136	intron_variant	0		9e-10	9.04576	(External capsule )	NA		NR [8955960] (imputed)	N
9	rs375822897	17	43798360	rs55938136	2020-02-05	31666681	Zhao B	2019-10-30	Mol Psychiatry	www.ncbi.nlm.nih.gov/pubmed/31666681	Large-scale GWAS reveals genetic architecture of brain white matter microstructure and genetic overlap with cognitive and mental health traits (n = 17,706).	White matter microstructure (mean diusivities)	Brain structure	17,706 European ancestry individuals	NA	17q21.31	NR	LINC02210-CRHR1, LINC02210-CRHR1			ENSG00000282456, ENSG00000263715	NA	NA	rs55938136-?	rs55938136	0	55938136	intron_variant	0		2e-08	7.69897	(Average across all tracts)	NA		NR [8955960] (imputed)	N
9	rs375822897	17	43798360	rs55938136	2020-02-05	31666681	Zhao B	2019-10-30	Mol Psychiatry	www.ncbi.nlm.nih.gov/pubmed/31666681	Large-scale GWAS reveals genetic architecture of brain white matter microstructure and genetic overlap with cognitive and mental health traits (n = 17,706).	White matter microstructure (mean diusivities)	Brain structure	17,706 European ancestry individuals	NA	17q21.31	NR	LINC02210-CRHR1, LINC02210-CRHR1			ENSG00000282456, ENSG00000263715	NA	NA	rs55938136-?	rs55938136	0	55938136	intron_variant	0		3e-12	11.5229	(Anterior limb of internal capsule)	NA		NR [8955960] (imputed)	N
9	rs375822897	17	43798360	rs55938136	2020-02-05	31666681	Zhao B	2019-10-30	Mol Psychiatry	www.ncbi.nlm.nih.gov/pubmed/31666681	Large-scale GWAS reveals genetic architecture of brain white matter microstructure and genetic overlap with cognitive and mental health traits (n = 17,706).	White matter microstructure (mean diusivities)	Brain structure	17,706 European ancestry individuals	NA	17q21.31	NR	LINC02210-CRHR1, LINC02210-CRHR1			ENSG00000282456, ENSG00000263715	NA	NA	rs55938136-?	rs55938136	0	55938136	intron_variant	0		2e-09	8.69897	(Cingulate gyrus)	NA		NR [8955960] (imputed)	N
9	rs375822897	17	43798360	rs55938136	2020-02-05	31666681	Zhao B	2019-10-30	Mol Psychiatry	www.ncbi.nlm.nih.gov/pubmed/31666681	Large-scale GWAS reveals genetic architecture of brain white matter microstructure and genetic overlap with cognitive and mental health traits (n = 17,706).	White matter microstructure (mean diusivities)	Brain structure	17,706 European ancestry individuals	NA	17q21.31	NR	LINC02210-CRHR1, LINC02210-CRHR1			ENSG00000282456, ENSG00000263715	NA	NA	rs55938136-?	rs55938136	0	55938136	intron_variant	0		2e-09	8.69897	(Genu of corpus callosum)	NA		NR [8955960] (imputed)	N
9	rs375822897	17	43798360	rs55938136	2020-02-05	31666681	Zhao B	2019-10-30	Mol Psychiatry	www.ncbi.nlm.nih.gov/pubmed/31666681	Large-scale GWAS reveals genetic architecture of brain white matter microstructure and genetic overlap with cognitive and mental health traits (n = 17,706).	White matter microstructure (radial diusivities)	Brain structure	17,706 European ancestry individuals	NA	17q21.31	NR	LINC02210-CRHR1, LINC02210-CRHR1			ENSG00000282456, ENSG00000263715	NA	NA	rs55938136-?	rs55938136	0	55938136	intron_variant	0		9e-09	8.04576	(Average across all tracts)	NA		NR [8955960] (imputed)	N
9	rs375822897	17	43798360	rs55938136	2020-02-05	31666681	Zhao B	2019-10-30	Mol Psychiatry	www.ncbi.nlm.nih.gov/pubmed/31666681	Large-scale GWAS reveals genetic architecture of brain white matter microstructure and genetic overlap with cognitive and mental health traits (n = 17,706).	White matter microstructure (radial diusivities)	Brain structure	17,706 European ancestry individuals	NA	17q21.31	NR	LINC02210-CRHR1, LINC02210-CRHR1			ENSG00000282456, ENSG00000263715	NA	NA	rs55938136-?	rs55938136	0	55938136	intron_variant	0		2e-10	9.69897	(Fornix (cres) / Stria terminalis)	NA		NR [8955960] (imputed)	N
9	rs375822897	17	43798360	rs55938136	2020-02-05	31666681	Zhao B	2019-10-30	Mol Psychiatry	www.ncbi.nlm.nih.gov/pubmed/31666681	Large-scale GWAS reveals genetic architecture of brain white matter microstructure and genetic overlap with cognitive and mental health traits (n = 17,706).	White matter microstructure (radial diusivities)	Brain structure	17,706 European ancestry individuals	NA	17q21.31	NR	LINC02210-CRHR1, LINC02210-CRHR1			ENSG00000282456, ENSG00000263715	NA	NA	rs55938136-?	rs55938136	0	55938136	intron_variant	0		7e-09	8.1549	(Genu of corpus callosum)	NA		NR [8955960] (imputed)	N
9	rs375822897	17	43798360	rs55938136	2020-02-05	31666681	Zhao B	2019-10-30	Mol Psychiatry	www.ncbi.nlm.nih.gov/pubmed/31666681	Large-scale GWAS reveals genetic architecture of brain white matter microstructure and genetic overlap with cognitive and mental health traits (n = 17,706).	White matter microstructure (fractional anisotropy)	Brain structure	17,706 European ancestry individuals	NA	17q21.31	NR	LINC02210-CRHR1, LINC02210-CRHR1			ENSG00000282456, ENSG00000263715	NA	NA	rs55938136-?	rs55938136	0	55938136	intron_variant	0		5e-10	9.30103	(Anterior limb of internal capsule)	NA		NR [8955960] (imputed)	N
9	rs375822897	17	43798360	rs55938136	2020-02-05	31666681	Zhao B	2019-10-30	Mol Psychiatry	www.ncbi.nlm.nih.gov/pubmed/31666681	Large-scale GWAS reveals genetic architecture of brain white matter microstructure and genetic overlap with cognitive and mental health traits (n = 17,706).	White matter microstructure (fractional anisotropy)	Brain structure	17,706 European ancestry individuals	NA	17q21.31	NR	LINC02210-CRHR1, LINC02210-CRHR1			ENSG00000282456, ENSG00000263715	NA	NA	rs55938136-?	rs55938136	0	55938136	intron_variant	0		3e-08	7.52288	(Genu of corpus callosum)	NA		NR [8955960] (imputed)	N
9	rs375822897	17	43798360	rs55938136	2020-02-05	31666681	Zhao B	2019-10-30	Mol Psychiatry	www.ncbi.nlm.nih.gov/pubmed/31666681	Large-scale GWAS reveals genetic architecture of brain white matter microstructure and genetic overlap with cognitive and mental health traits (n = 17,706).	White matter microstructure (fractional anisotropy)	Brain structure	17,706 European ancestry individuals	NA	17q21.31	NR	LINC02210-CRHR1, LINC02210-CRHR1			ENSG00000282456, ENSG00000263715	NA	NA	rs55938136-?	rs55938136	0	55938136	intron_variant	0		1e-08	8	(Fornix (cres) / Stria terminalis)	NA		NR [8955960] (imputed)	N
9	rs375822897	17	43798360	rs55938136	2021-03-30	33723403	Sha Z	2021-03-15	Nat Hum Behav	www.ncbi.nlm.nih.gov/pubmed/33723403	The genetic architecture of structural left-right asymmetry of the human brain.	Left–right brain asymmetry	Brain structure	32,256 European ancestry individuals	NA	17q21.31	CRHR1	LINC02210-CRHR1, LINC02210-CRHR1			ENSG00000282456, ENSG00000263715	NA	NA	rs55938136-G	rs55938136	0	55938136	intron_variant	0	0.22	5e-15	14.301		NA		NR [9312144] (imputed)	N
9	rs375822897	17	43828764	rs79172804	2022-05-31	33875891	Smith SM	2021-04-19	Nat Neurosci	www.ncbi.nlm.nih.gov/pubmed/33875891	An expanded set of genome-wide association studies of brain imaging phenotypes in UK Biobank.	IDP dMRI TBSS MD Superior fronto-occipital fasciculus R	Brain structure	20,860 British ancestry individuals	10,496 British ancestry individuals	17q21.31		LINC02210-CRHR1, LINC02210-CRHR1			ENSG00000282456, ENSG00000263715	NA	NA	rs79172804-A	rs79172804	0	79172804	intron_variant	0	0.189	2e-18	17.699		0.111	[0.086-0.136] unit increase	Affymetrix [17103079] (imputed)	N
9	rs375822897	17	43828764	rs79172804	2022-05-31	33875891	Smith SM	2021-04-19	Nat Neurosci	www.ncbi.nlm.nih.gov/pubmed/33875891	An expanded set of genome-wide association studies of brain imaging phenotypes in UK Biobank.	IDP dMRI TBSS MD Superior fronto-occipital fasciculus L	Brain structure	20,860 British ancestry individuals	10,496 British ancestry individuals	17q21.31		LINC02210-CRHR1, LINC02210-CRHR1			ENSG00000282456, ENSG00000263715	NA	NA	rs79172804-A	rs79172804	0	79172804	intron_variant	0	0.189	3e-13	12.5229		0.092	[0.067-0.117] unit increase	Affymetrix [17103079] (imputed)	N
9	rs375822897	17	43828764	rs79172804	2022-05-31	33875891	Smith SM	2021-04-19	Nat Neurosci	www.ncbi.nlm.nih.gov/pubmed/33875891	An expanded set of genome-wide association studies of brain imaging phenotypes in UK Biobank.	IDP dMRI TBSS L2 Superior fronto-occipital fasciculus L	Brain structure	20,860 British ancestry individuals	10,496 British ancestry individuals	17q21.31		LINC02210-CRHR1, LINC02210-CRHR1			ENSG00000282456, ENSG00000263715	NA	NA	rs79172804-A	rs79172804	0	79172804	intron_variant	0	0.189	1e-11	11		0.086	[0.061-0.111] unit increase	Affymetrix [17103079] (imputed)	N
9	rs375822897	17	43828764	rs79172804	2022-05-31	33875891	Smith SM	2021-04-19	Nat Neurosci	www.ncbi.nlm.nih.gov/pubmed/33875891	An expanded set of genome-wide association studies of brain imaging phenotypes in UK Biobank.	IDP dMRI TBSS ICVF Superior fronto-occipital fasciculus R	Brain structure	20,859 British ancestry individuals	10,496 British ancestry individuals	17q21.31		LINC02210-CRHR1, LINC02210-CRHR1			ENSG00000282456, ENSG00000263715	NA	NA	rs79172804-A	rs79172804	0	79172804	intron_variant	0	0.189	3e-27	26.5229		0.137	[0.11-0.16] unit decrease	Affymetrix [17103079] (imputed)	N
9	rs375822897	17	43828764	rs79172804	2022-05-31	33875891	Smith SM	2021-04-19	Nat Neurosci	www.ncbi.nlm.nih.gov/pubmed/33875891	An expanded set of genome-wide association studies of brain imaging phenotypes in UK Biobank.	IDP dMRI TBSS ICVF Superior fronto-occipital fasciculus L	Brain structure	20,859 British ancestry individuals	10,496 British ancestry individuals	17q21.31		LINC02210-CRHR1, LINC02210-CRHR1			ENSG00000282456, ENSG00000263715	NA	NA	rs79172804-A	rs79172804	0	79172804	intron_variant	0	0.189	2e-23	22.699		0.126	[0.1-0.15] unit decrease	Affymetrix [17103079] (imputed)	N
9	rs375822897	17	43828764	rs79172804	2022-05-31	33875891	Smith SM	2021-04-19	Nat Neurosci	www.ncbi.nlm.nih.gov/pubmed/33875891	An expanded set of genome-wide association studies of brain imaging phenotypes in UK Biobank.	IDP dMRI TBSS MD Superior corona radiata L	Brain structure	20,860 British ancestry individuals	10,496 British ancestry individuals	17q21.31		LINC02210-CRHR1, LINC02210-CRHR1			ENSG00000282456, ENSG00000263715	NA	NA	rs79172804-A	rs79172804	0	79172804	intron_variant	0	0.189	2e-12	11.699		0.089	[0.064-0.114] unit increase	Affymetrix [17103079] (imputed)	N
9	rs375822897	17	43828764	rs79172804	2022-05-31	33875891	Smith SM	2021-04-19	Nat Neurosci	www.ncbi.nlm.nih.gov/pubmed/33875891	An expanded set of genome-wide association studies of brain imaging phenotypes in UK Biobank.	IDP dMRI TBSS L1 Superior fronto-occipital fasciculus R	Brain structure	20,860 British ancestry individuals	10,496 British ancestry individuals	17q21.31		LINC02210-CRHR1, LINC02210-CRHR1			ENSG00000282456, ENSG00000263715	NA	NA	rs79172804-A	rs79172804	0	79172804	intron_variant	0	0.189	8e-13	12.0969		0.091	[0.066-0.116] unit increase	Affymetrix [17103079] (imputed)	N
9	rs375822897	17	43859640	rs62057070	2020-07-21	32193296	Grasby KL	2020-03-01	Science	www.ncbi.nlm.nih.gov/pubmed/32193296	The genetic architecture of the human cerebral cortex.	Cortical surface area	Brain structure	33,992 European ancestry individuals	14,727 European ancestry individuals, 2,943 individuals	17q21.31	NR	LINC02210-CRHR1, LINC02210-CRHR1			ENSG00000282456, ENSG00000263715	NA	NA	rs62057070-A	rs62057070	0	62057070	intron_variant	0	0.7896	5e-13	12.301	(Fusiform)	17.6402	[12.86-22.42] unit increase	Affymetrix, Illumina [NR]	N
9	rs375822897	17	43893716	rs8072451	2015-11-03	25607358	Hibar DP	2015-01-21	Nature	www.ncbi.nlm.nih.gov/pubmed/25607358	Common genetic variants influence human subcortical brain structures.	Subcortical brain region volumes	Brain structure	up to 13,171 European ancestry individuals	up to 15,130 European ancestry individuals, 545 Japanese ancestry individuals, 736 Mexican American individuals	17q21.31	MAPT, GRN, CRHR1, STH	CRHR1, CRHR1, CRHR1, LINC02210-CRHR1, LINC02210-CRHR1, MAPT-AS1, MAPT-AS1, MAPT-AS1			ENSG00000276191, ENSG00000278232, ENSG00000120088, ENSG00000282456, ENSG00000263715, ENSG00000264589, ENSG00000281578, ENSG00000282067	NA	NA	rs8072451-?	rs8072451	0	8072451	intron_variant	0	NR	1e-08	8	(Intracranial volume, EA)	14490	[9539.28-19440.70] unit decrease	Affymetrix, Illumina [NR] (imputed)	N
9	rs375822897	17	43897722	rs79600142	2020-07-21	32193296	Grasby KL	2020-03-01	Science	www.ncbi.nlm.nih.gov/pubmed/32193296	The genetic architecture of the human cerebral cortex.	Cortical surface area	Brain structure	33,992 European ancestry individuals	14,727 European ancestry individuals, 2,943 individuals	17q21.31	NR	MAPT-AS1, MAPT-AS1, MAPT-AS1, CRHR1, CRHR1, CRHR1, LINC02210-CRHR1, LINC02210-CRHR1			ENSG00000264589, ENSG00000281578, ENSG00000282067, ENSG00000276191, ENSG00000278232, ENSG00000120088, ENSG00000282456, ENSG00000263715	NA	NA	rs79600142-T	rs79600142	0	79600142	intron_variant	0	0.79	1e-43	43	(total)	1414.63	[1214.65-1614.6] unit increase	Affymetrix, Illumina [NR]	N
9	rs375822897	17	43906828	rs17689882	2015-11-03	25607358	Hibar DP	2015-01-21	Nature	www.ncbi.nlm.nih.gov/pubmed/25607358	Common genetic variants influence human subcortical brain structures.	Subcortical brain region volumes	Brain structure	up to 13,171 European ancestry individuals	up to 15,130 European ancestry individuals, 545 Japanese ancestry individuals, 736 Mexican American individuals	17q21.31	CRHR1	CRHR1, CRHR1, CRHR1, LINC02210-CRHR1, LINC02210-CRHR1, MAPT-AS1, MAPT-AS1, MAPT-AS1			ENSG00000276191, ENSG00000278232, ENSG00000120088, ENSG00000282456, ENSG00000263715, ENSG00000264589, ENSG00000281578, ENSG00000282067	NA	NA	rs17689882-A	rs17689882	0	17689882	intron_variant	0	0.22	8e-09	8.09691	(Intracranial volume, EA)	13460.5	[8891.61-18029.33] mm3 decrease	Affymetrix, Illumina [NR] (imputed)	N
9	rs375822897	17	43919068	rs2316766	2020-07-21	32193296	Grasby KL	2020-03-01	Science	www.ncbi.nlm.nih.gov/pubmed/32193296	The genetic architecture of the human cerebral cortex.	Cortical thickness	Brain structure	33,992 European ancestry individuals	14,727 European ancestry individuals, 2,943 individuals	17q21.31	NR	MAPT-AS1, MAPT-AS1, MAPT-AS1			ENSG00000264589, ENSG00000281578, ENSG00000282067	NA	NA	rs2316766-T	rs2316766	0	2316766	non_coding_transcript_exon_variant	0	0.2061	3e-07	6.52288	(average)	0.00372596	[0.0023-0.0051] unit increase	Affymetrix, Illumina [NR]	N
9	rs375822897	17	43919096	rs2106786	2020-01-28	31676860	Zhao B	2019-11-01	Nat Genet	www.ncbi.nlm.nih.gov/pubmed/31676860	Genome-wide association analysis of 19,629 individuals identifies variants influencing regional brain volumes and refines their genetic co-architecture with cognitive and mental health traits.	Brain region volumes	Brain structure	19,629 British ancestry individuals	NA	17q21.31	NR	MAPT-AS1, MAPT-AS1, MAPT-AS1			ENSG00000264589, ENSG00000281578, ENSG00000282067	NA	NA	rs2106786-?	rs2106786	0	2106786	non_coding_transcript_exon_variant	0	NR	3e-08	7.52288	(right pallidum)	NA		NR [9227495] (imputed)	N
9	rs375822897	17	43933171	rs10445368	2020-10-23	32665545	van der Meer D	2020-07-14	Nat Commun	www.ncbi.nlm.nih.gov/pubmed/32665545	Understanding the genetic determinants of the brain with MOSTest.	Cortical surface area (MOSTest)	Brain structure	26,502 European ancestry individuals	NA	17q21.31	VCAN	MAPT-AS1, MAPT-AS1, MAPT-AS1			ENSG00000264589, ENSG00000281578, ENSG00000282067	NA	NA	rs10445368-?	rs10445368	0	10445368	intron_variant	0		2e-38	37.699		NA		NR [7428630] (imputed)	N
9	rs375822897	17	43950441	rs62055489	2021-12-15	34560273	Shadrin AA	2021-09-21	Neuroimage	www.ncbi.nlm.nih.gov/pubmed/34560273	Vertex-wise multivariate genome-wide association study identifies 780 unique genetic loci associated with cortical morphology.	Cortical surface area	Brain structure	35,657 White British ancestry individuals	NA	17q21.31	NR	MAPT-AS1, MAPT-AS1, MAPT-AS1			ENSG00000264589, ENSG00000281578, ENSG00000282067	NA	NA	rs62055489-A	rs62055489	0	62055489	intron_variant	0	0.2195	1e-17	17		NA		NR [9056863] (imputed)	N
9	rs375822897	17	44019107	rs111825734	2022-05-31	33875891	Smith SM	2021-04-19	Nat Neurosci	www.ncbi.nlm.nih.gov/pubmed/33875891	An expanded set of genome-wide association studies of brain imaging phenotypes in UK Biobank.	IDP dMRI TBSS MD Anterior corona radiata R	Brain structure	20,860 British ancestry individuals	10,496 British ancestry individuals	17q21.31		MAPT, MAPT, MAPT			ENSG00000277956, ENSG00000276155, ENSG00000186868	NA	NA	rs111825734-G	rs111825734	0	111825734	intron_variant	0	0.232	9e-15	14.0458		0.09	[0.066-0.114] unit increase	Affymetrix [17103079] (imputed)	N
9	rs375822897	17	44027366	rs62062797	2020-02-05	31666681	Zhao B	2019-10-30	Mol Psychiatry	www.ncbi.nlm.nih.gov/pubmed/31666681	Large-scale GWAS reveals genetic architecture of brain white matter microstructure and genetic overlap with cognitive and mental health traits (n = 17,706).	White matter microstructure (fractional anisotropy)	Brain structure	17,706 European ancestry individuals	NA	17q21.31	NR	MAPT, MAPT, MAPT			ENSG00000277956, ENSG00000276155, ENSG00000186868	NA	NA	rs62062797-?	rs62062797	0	62062797	intron_variant	0		5e-11	10.301	(Anterior limb of internal capsule)	NA		NR [8955960] (imputed)	N
9	rs375822897	17	44051589	rs118087478	2020-01-28	31676860	Zhao B	2019-11-01	Nat Genet	www.ncbi.nlm.nih.gov/pubmed/31676860	Genome-wide association analysis of 19,629 individuals identifies variants influencing regional brain volumes and refines their genetic co-architecture with cognitive and mental health traits.	Brain region volumes	Brain structure	19,629 British ancestry individuals	NA	17q21.31	NR	MAPT, MAPT, MAPT			ENSG00000277956, ENSG00000276155, ENSG00000186868	NA	NA	rs118087478-?	rs118087478	0	118087478	5_prime_UTR_variant	0	NR	8e-14	13.0969	(total brain volume)	NA		NR [9227495] (imputed)	N
9	rs375822897	17	44082528	rs62064667	2022-05-31	33875891	Smith SM	2021-04-19	Nat Neurosci	www.ncbi.nlm.nih.gov/pubmed/33875891	An expanded set of genome-wide association studies of brain imaging phenotypes in UK Biobank.	IDP dMRI TBSS L1 Anterior corona radiata L	Brain structure	20,860 British ancestry individuals	10,496 British ancestry individuals	17q21.31		MAPT, MAPT, MAPT			ENSG00000277956, ENSG00000276155, ENSG00000186868	NA	NA	rs62064667-T	rs62064667	0	62064667	intron_variant	0	0.224	2e-13	12.699		0.087	[0.063-0.111] unit increase	Affymetrix [17103079] (imputed)	N
9	rs375822897	17	44091988	rs62062271	2022-05-31	33875891	Smith SM	2021-04-19	Nat Neurosci	www.ncbi.nlm.nih.gov/pubmed/33875891	An expanded set of genome-wide association studies of brain imaging phenotypes in UK Biobank.	IDP dMRI TBSS ICVF Genu of corpus callosum	Brain structure	20,859 British ancestry individuals	10,496 British ancestry individuals	17q21.31		MAPT, MAPT, MAPT			ENSG00000277956, ENSG00000276155, ENSG00000186868	NA	NA	rs62062271-C	rs62062271	0	62062271	intron_variant	0	0.227	3e-19	18.5229		0.105	[0.081-0.129] unit decrease	Affymetrix [17103079] (imputed)	N
9	rs375822897	17	44183317	rs371996525	2022-03-28	33821002	Naqvi S	2021-04-05	Nat Genet	www.ncbi.nlm.nih.gov/pubmed/33821002	Shared heritability of human face and brain shape.	Brain shape (segment 1)	Brain structure	19,670 European ancestry individuals	NA	17q21.31		KANSL1, KANSL1, KANSL1			ENSG00000120071, ENSG00000275867, ENSG00000278458	NA	NA	rs371996525-?	rs371996525	0	371996525	intron_variant	0	NR	4e-48	47.3979		NA		NR [9705931] (imputed)	N
9	rs375822897	17	44187257	rs9303525	2012-06-01	22504418	Ikram MA	2012-04-15	Nat Genet	www.ncbi.nlm.nih.gov/pubmed/22504418	Common variants at 6q22 and 17q21 are associated with intracranial volume.	Intracranial volume	Brain structure	8,175 European ancestry individuals	1,752 European ancestry individuals	17q21.31	MAPT, GRN, CRHR1, STH	KANSL1, KANSL1, KANSL1			ENSG00000120071, ENSG00000275867, ENSG00000278458	NA	NA	rs9303525-G	rs9303525	0	9303525	intron_variant	0	0.22	8e-15	14.0969		14.9	[NR] ml decrease	Affymetrix, Illumina [2229753] (imputed)	N
9	rs375822897	17	44205690	rs4471723	2022-08-04	35505052	Fan CC	2022-05-03	Nat Commun	www.ncbi.nlm.nih.gov/pubmed/35505052	Multivariate genome-wide association study on tissue-sensitive diffusion metrics highlights pathways that shape the human brain.	Whole brain restricted isotropic diffusion (multivariate analysis)	Brain structure	23,543 European ancestry individuals	11,555 European ancestry individuals, 3,030 non-European ancestry individuals	17q21.31		KANSL1, KANSL1, KANSL1			ENSG00000120071, ENSG00000275867, ENSG00000278458	NA	NA	rs4471723-?	rs4471723	0	4471723	intron_variant	0	NR	1e-104	104		NA		NR [NR] (imputed)	N
9	rs375822897	17	44228169	rs114974956	2019-12-06	31530798	Alliey-Rodriguez N	2019-09-17	Transl Psychiatry	www.ncbi.nlm.nih.gov/pubmed/31530798	NRXN1 is associated with enlargement of the temporal horns of the lateral ventricles in psychosis.	Ventral diencephalon volume	Brain structure	87 European ancestry Schizophrenia cases, 85 African American Schizophrenia cases, 15 Schizophrenia cases, 67 European ancestry Schizoaffective disorder cases, 53 African American Schizoaffective disorder cases, 7 Schizoaffective disorder cases, 130 European ancestry Bipolar disorders cases, 33 African American Bipolar disorders cases, 6 Bipolar disorders cases, 199 European ancestry controls, 79…	NA	17q21.31	KANSL1	KANSL1, KANSL1, KANSL1			ENSG00000120071, ENSG00000275867, ENSG00000278458	NA	NA	rs114974956-?	rs114974956	1	1918793	intron_variant	0		6e-06	5.22185		NA		Illumina [4322238] (imputed)	N
9	rs375822897	17	44228169	rs1918793	2022-05-31	33875891	Smith SM	2021-04-19	Nat Neurosci	www.ncbi.nlm.nih.gov/pubmed/33875891	An expanded set of genome-wide association studies of brain imaging phenotypes in UK Biobank.	IDP dMRI TBSS L3 Genu of corpus callosum	Brain structure	20,860 British ancestry individuals	10,496 British ancestry individuals	17q21.31		KANSL1, KANSL1, KANSL1			ENSG00000120071, ENSG00000275867, ENSG00000278458	NA	NA	rs1918793-T	rs1918793	0	1918793	intron_variant	0	0.227	2e-15	14.699		0.093	[0.069-0.117] unit increase	Affymetrix [17103079] (imputed)	N
9	rs375822897	17	44243870	rs62060891	2021-12-15	34560273	Shadrin AA	2021-09-21	Neuroimage	www.ncbi.nlm.nih.gov/pubmed/34560273	Vertex-wise multivariate genome-wide association study identifies 780 unique genetic loci associated with cortical morphology.	Cortical thickness	Brain structure	35,657 White British ancestry individuals	NA	17q21.31	NR	KANSL1, KANSL1, KANSL1			ENSG00000120071, ENSG00000275867, ENSG00000278458	NA	NA	rs62060891-C	rs62060891	0	62060891	intron_variant	0	0.2215	1e-17	17		NA		NR [9056863] (imputed)	N
9	rs375822897	17	44245766	rs2696658	2020-10-23	32665545	van der Meer D	2020-07-14	Nat Commun	www.ncbi.nlm.nih.gov/pubmed/32665545	Understanding the genetic determinants of the brain with MOSTest.	Brain morphology (MOSTest)	Brain structure	26,502 European ancestry individuals	NA	17q21.31	KIF18B, C1QL1, DCAKD, NMT1, PLCD3, ACBD4, HEXIM1, HEXIM2, ARHGAP27, PLEKHM1, CRHR1, SPPL2C, MAPT, STH, KANSL1, ARL17B, LRRC37A, LRRC37A2, ARL17A, NSF, WNT3	KANSL1, KANSL1, KANSL1			ENSG00000120071, ENSG00000275867, ENSG00000278458	NA	NA	rs2696658-?	rs2696658	0	2696658	intron_variant	0		2e-65	64.699		NA		NR [7428630] (imputed)	N
9	rs375822897	17	44284057	rs548785130	2020-02-05	31666681	Zhao B	2019-10-30	Mol Psychiatry	www.ncbi.nlm.nih.gov/pubmed/31666681	Large-scale GWAS reveals genetic architecture of brain white matter microstructure and genetic overlap with cognitive and mental health traits (n = 17,706).	White matter microstructure (radial diusivities)	Brain structure	17,706 European ancestry individuals	NA	17q21.31	NR	KANSL1, KANSL1, KANSL1			ENSG00000120071, ENSG00000275867, ENSG00000278458	NA	NA	rs548785130-?	rs548785130	1	2696457	intron_variant	0		6e-12	11.2218	(Fornix (cres) / Stria terminalis)	NA		NR [8955960] (imputed)	N
9	rs375822897	17	44310101	rs2696682	2022-11-23	35164939	van der Meer D	2022-02-11	Biol Psychiatry	www.ncbi.nlm.nih.gov/pubmed/35164939	Boosting Schizophrenia Genetics by Utilizing Genetic Overlap With Brain Morphology.	Brain morphology (MOSTest)	Brain structure	33,735 white British ancestry individuals	NA	17q21.31		KANSL1 - MAPK8IP1P1	ENSG00000278458	ENSG00000282723		7346	10871	rs2696682-?	rs2696682	0	2696682	intergenic_variant	1	NR	1e-122	122		NA		NR [9061072] (imputed)	N
9	rs375822897	17	44318663	rs2696591	2022-08-04	35505052	Fan CC	2022-05-03	Nat Commun	www.ncbi.nlm.nih.gov/pubmed/35505052	Multivariate genome-wide association study on tissue-sensitive diffusion metrics highlights pathways that shape the human brain.	Whole brain restricted directional diffusion (multivariate analysis)	Brain structure	23,543 European ancestry individuals	11,555 European ancestry individuals, 3,030 non-European ancestry individuals	17q21.31		KANSL1 - MAPK8IP1P1	ENSG00000278458	ENSG00000282723		15908	2309	rs2696591-?	rs2696591	0	2696591	upstream_gene_variant	1	NR	8e-96	95.0969		NA		NR [NR] (imputed)	N
9	rs375822897	17	44318863	rs2696606	2022-05-31	33875891	Smith SM	2021-04-19	Nat Neurosci	www.ncbi.nlm.nih.gov/pubmed/33875891	An expanded set of genome-wide association studies of brain imaging phenotypes in UK Biobank.	aseg global volume BrainSegNotVentSurf	Brain structure	21,282 British ancestry individuals	10,686 British ancestry individuals	17q21.31		KANSL1 - MAPK8IP1P1	ENSG00000278458	ENSG00000282723		16108	2109	rs2696606-C	rs2696606	0	2696606	intergenic_variant	1	0.228	5e-14	13.301		0.087	[0.063-0.111] unit decrease	Affymetrix [17103079] (imputed)	N
9	rs375822897	17	44318863	rs2696606	2022-05-31	33875891	Smith SM	2021-04-19	Nat Neurosci	www.ncbi.nlm.nih.gov/pubmed/33875891	An expanded set of genome-wide association studies of brain imaging phenotypes in UK Biobank.	aseg global volume SupraTentorialNotVent	Brain structure	21,282 British ancestry individuals	10,686 British ancestry individuals	17q21.31		KANSL1 - MAPK8IP1P1	ENSG00000278458	ENSG00000282723		16108	2109	rs2696606-C	rs2696606	0	2696606	intergenic_variant	1	0.228	1e-12	12		0.082	[0.058-0.106] unit decrease	Affymetrix [17103079] (imputed)	N
9	rs375822897	17	44318863	rs2696606	2022-05-31	33875891	Smith SM	2021-04-19	Nat Neurosci	www.ncbi.nlm.nih.gov/pubmed/33875891	An expanded set of genome-wide association studies of brain imaging phenotypes in UK Biobank.	BA-exvivo rh area V2	Brain structure	21,281 British ancestry individuals	10,686 British ancestry individuals	17q21.31		KANSL1 - MAPK8IP1P1	ENSG00000278458	ENSG00000282723		16108	2109	rs2696606-C	rs2696606	0	2696606	intergenic_variant	1	0.228	2e-16	15.699		0.095	[0.071-0.119] unit decrease	Affymetrix [17103079] (imputed)	N
9	rs375822897	17	44324539	rs2668639	2022-05-31	33875891	Smith SM	2021-04-19	Nat Neurosci	www.ncbi.nlm.nih.gov/pubmed/33875891	An expanded set of genome-wide association studies of brain imaging phenotypes in UK Biobank.	IDP dMRI ProbtrackX L1 slf r	Brain structure	20,860 British ancestry individuals	10,495 British ancestry individuals	17q21.31		MAPK8IP1P1 - ARL17B	ENSG00000282723	ENSG00000228696		2129	27611	rs2668639-C	rs2668639	0	2668639	intergenic_variant	1	0.773	3e-13	12.5229		0.085	[0.061-0.109] unit decrease	Affymetrix [17103079] (imputed)	N
9	rs375822897	17	44324539	rs2668639	2022-05-31	33875891	Smith SM	2021-04-19	Nat Neurosci	www.ncbi.nlm.nih.gov/pubmed/33875891	An expanded set of genome-wide association studies of brain imaging phenotypes in UK Biobank.	IDP dMRI TBSS L1 Superior longitudinal fasciculus R	Brain structure	20,860 British ancestry individuals	10,496 British ancestry individuals	17q21.31		MAPK8IP1P1 - ARL17B	ENSG00000282723	ENSG00000228696		2129	27611	rs2668639-C	rs2668639	0	2668639	intergenic_variant	1	0.773	3e-15	14.5229		0.092	[0.068-0.116] unit decrease	Affymetrix [17103079] (imputed)	N
9	rs375822897	17	44325635	rs2696618	2022-05-31	33875891	Smith SM	2021-04-19	Nat Neurosci	www.ncbi.nlm.nih.gov/pubmed/33875891	An expanded set of genome-wide association studies of brain imaging phenotypes in UK Biobank.	aparc-DKTatlas lh area fusiform	Brain structure	21,282 British ancestry individuals	10,686 British ancestry individuals	17q21.31		MAPK8IP1P1 - ARL17B	ENSG00000282723	ENSG00000228696		3225	26515	rs2696618-G	rs2696618	0	2696618	intergenic_variant	1	0.772	6e-24	23.2218		0.117	[0.093-0.141] unit increase	Affymetrix [17103079] (imputed)	N
9	rs375822897	17	44327482	rs2696630	2022-05-31	33875891	Smith SM	2021-04-19	Nat Neurosci	www.ncbi.nlm.nih.gov/pubmed/33875891	An expanded set of genome-wide association studies of brain imaging phenotypes in UK Biobank.	aparc-Desikan lh area fusiform	Brain structure	21,282 British ancestry individuals	10,686 British ancestry individuals	17q21.31		MAPK8IP1P1 - ARL17B	ENSG00000282723	ENSG00000228696		5072	24668	rs2696630-A	rs2696630	0	2696630	intergenic_variant	1	0.229	1e-23	23		0.116	[0.092-0.14] unit decrease	Affymetrix [17103079] (imputed)	N
9	rs375822897	17	44333889	rs2696422	2022-05-31	33875891	Smith SM	2021-04-19	Nat Neurosci	www.ncbi.nlm.nih.gov/pubmed/33875891	An expanded set of genome-wide association studies of brain imaging phenotypes in UK Biobank.	IDP SWI T2star left putamen	Brain structure	20,043 British ancestry individuals	10,013 British ancestry individuals	17q21.31		MAPK8IP1P1 - ARL17B	ENSG00000282723	ENSG00000228696		11479	18261	rs2696422-C	rs2696422	0	2696422	intergenic_variant	1	0.221	1e-15	15		0.096	[0.072-0.12] unit decrease	Affymetrix [17103079] (imputed)	N
9	rs375822897	17	44335635	rs147431626	2020-02-05	31666681	Zhao B	2019-10-30	Mol Psychiatry	www.ncbi.nlm.nih.gov/pubmed/31666681	Large-scale GWAS reveals genetic architecture of brain white matter microstructure and genetic overlap with cognitive and mental health traits (n = 17,706).	White matter microstructure (radial diusivities)	Brain structure	17,706 European ancestry individuals	NA	17q21.31	NR	MAPK8IP1P1 - ARL17B	ENSG00000282723	ENSG00000228696		13225	16515	rs147431626-?	rs147431626	0	147431626	intergenic_variant	1		4e-13	12.3979	(Anterior limb of internal capsule)	NA		NR [8955960] (imputed)	N
9	rs375822897	17	44347218	rs2696557	2022-05-31	33875891	Smith SM	2021-04-19	Nat Neurosci	www.ncbi.nlm.nih.gov/pubmed/33875891	An expanded set of genome-wide association studies of brain imaging phenotypes in UK Biobank.	IDP dMRI TBSS ICVF Superior fronto-occipital fasciculus R	Brain structure	20,859 British ancestry individuals	10,496 British ancestry individuals	17q21.31		MAPK8IP1P1 - ARL17B	ENSG00000282723	ENSG00000228696		24808	4932	rs2696557-A	rs2696557	0	2696557	intergenic_variant	1	0.221	8e-27	26.0969		0.128	[0.1-0.15] unit decrease	Affymetrix [17103079] (imputed)	N
9	rs375822897	17	44356793	rs2696524	2020-02-05	31666681	Zhao B	2019-10-30	Mol Psychiatry	www.ncbi.nlm.nih.gov/pubmed/31666681	Large-scale GWAS reveals genetic architecture of brain white matter microstructure and genetic overlap with cognitive and mental health traits (n = 17,706).	White matter microstructure (fractional anisotropy)	Brain structure	17,706 European ancestry individuals	NA	17q21.31	NR	ARL17B, ARL17B, ARL17B			ENSG00000275748, ENSG00000276276, ENSG00000228696	NA	NA	rs2696524-?	rs2696524	0	2696524	intron_variant	0		5e-11	10.301	(Fornix (cres) / Stria terminalis)	NA		NR [8955960] (imputed)	N
10	rs55823223	17	73871467	rs3744017	2022-05-31	33875891	Smith SM	2021-04-19	Nat Neurosci	www.ncbi.nlm.nih.gov/pubmed/33875891	An expanded set of genome-wide association studies of brain imaging phenotypes in UK Biobank.	aseg global volume WM-hypointensities	Brain structure	21,282 British ancestry individuals	10,686 British ancestry individuals	17q25.1		TRIM47			ENSG00000132481	NA	NA	rs3744017-A	rs3744017	0	3744017	intron_variant	0	0.188	1e-26	26		0.132	[0.11-0.16] unit increase	Affymetrix [17103079] (imputed)	N
10	rs55823223	17	73871773	rs3744020	2018-08-13	29752348	Rutten-Jacobs LCA	2018-05-11	Stroke	www.ncbi.nlm.nih.gov/pubmed/29752348	Genetic Study of White Matter Integrity in UK Biobank (N=8448) and the Overlap With Stroke, Depression, and Dementia.	White matter hyperintensity volume	Brain structure	8,429 European ancestry individuals	NA	17q25.1	TRIM47	TRIM47			ENSG00000132481	NA	NA	rs3744020-A	rs3744020	0	3744020	intron_variant	0	0.19	4e-11	10.3979		0.109	[0.078-0.140] unit increase	Affymetrix [up to 39131578] (imputed)	N
10	rs55823223	17	73871773	rs3744020	2020-11-02	32517579	Armstrong NJ	2020-06-10	Stroke	www.ncbi.nlm.nih.gov/pubmed/32517579	Common Genetic Variation Indicates Separate Causes for Periventricular and Deep White Matter Hyperintensities.	Periventricular white matter hyperintensities	Brain structure	16,832 European ancestry individuals, 736 African American individuals, 658 Hispanic individuals	8,428 European and unknown ancestry individuals	17q25.1	TRIM47	TRIM47			ENSG00000132481	NA	NA	rs3744020-A	rs3744020	0	3744020	intron_variant	0	0.1897	7e-35	34.1549		0.0899	[0.076-0.104] unit increase	Affymetrix, Illumina [NR] (imputed)	N
10	rs55823223	17	73871773	rs3744020	2019-03-15	30659137	Traylor M	2019-01-18	Neurology	www.ncbi.nlm.nih.gov/pubmed/30659137	Genetic variation in PLEKHG1 is associated with white matter hyperintensities (n = 11,226).	White matter hyperintensity volume	Brain structure	8,429 European ancestry individuals, 2,797 European ancestry individuals with ischemic stroke	1,202 European ancestry individuals	17q25.1	TRIM65	TRIM47			ENSG00000132481	NA	NA	rs3744020-A	rs3744020	0	3744020	intron_variant	0	NR	1e-11	11		0.106	[0.075-0.137] unit increase	Affymetrix, Illumina [at least 39131578] (imputed)	N
10	rs55823223	17	73871773	rs3744020	2022-05-31	33875891	Smith SM	2021-04-19	Nat Neurosci	www.ncbi.nlm.nih.gov/pubmed/33875891	An expanded set of genome-wide association studies of brain imaging phenotypes in UK Biobank.	IDP T2 FLAIR BIANCA WMH volume	Brain structure	21,381 British ancestry individuals	10,733 British ancestry individuals	17q25.1		TRIM47			ENSG00000132481	NA	NA	rs3744020-A	rs3744020	0	3744020	intron_variant	0	0.188	2e-38	37.699		0.16	[0.14-0.18] unit increase	Affymetrix [17103079] (imputed)	N
10	rs55823223	17	73871773	rs3744020	2022-05-31	33875891	Smith SM	2021-04-19	Nat Neurosci	www.ncbi.nlm.nih.gov/pubmed/33875891	An expanded set of genome-wide association studies of brain imaging phenotypes in UK Biobank.	aseg global intensity WM-hypointensities	Brain structure	21,282 British ancestry individuals	10,686 British ancestry individuals	17q25.1		TRIM47			ENSG00000132481	NA	NA	rs3744020-A	rs3744020	0	3744020	intron_variant	0	0.188	3e-20	19.5229		0.115	[0.091-0.139] unit increase	Affymetrix [17103079] (imputed)	N
10	rs55823223	17	73882148	rs7214628	2020-06-25	32358547	Persyn E	2020-05-01	Nat Commun	www.ncbi.nlm.nih.gov/pubmed/32358547	Genome-wide association study of MRI markers of cerebral small vessel disease in 42,310 participants.	White matter hyperintensities	Brain structure	39,011 European ancestry individuals, 2,099 African ancestry individuals, 795 Hispanic individuals, 3,299 Asian ancestry individuals	NA	17q25.1	WBP2, TRIM47, TRIM65	TRIM65			ENSG00000141569	NA	NA	rs7214628-A	rs7214628	0	7214628	intron_variant	0		5e-36	35.301		12.488	[NR] Zscore decrease	Affymetrix [9700000] (imputed)	N
10	rs55823223	17	73882148	rs7214628	2016-06-29	25663218	Verhaaren BF	2015-07-02	Circ Cardiovasc Genet	www.ncbi.nlm.nih.gov/pubmed/25663218	Multiethnic genome-wide association study of cerebral white matter hyperintensities on MRI.	White matter hyperintensity burden	Brain structure	17,936 European ancestry individuals, 1,943 African American ancestry individuals, 795 Hispanic individuals, 204 Chinese ancestry individuals, 201 Malay ancestry individuals	NA	17q25.1	TRIM65, ACOX1, UNC13D, TRIM47, FBF1	TRIM65			ENSG00000141569	NA	NA	rs7214628-G	rs7214628	0	7214628	intron_variant	0	0.19	5e-19	18.301		NA		Affymetrix, Illumina [14227402] (imputed)	N
10	rs55823223	17	73882148	rs7214628	2016-06-29	25663218	Verhaaren BF	2015-07-02	Circ Cardiovasc Genet	www.ncbi.nlm.nih.gov/pubmed/25663218	Multiethnic genome-wide association study of cerebral white matter hyperintensities on MRI.	White matter hyperintensity burden	Brain structure	17,936 European ancestry individuals, 1,943 African American ancestry individuals, 795 Hispanic individuals, 204 Chinese ancestry individuals, 201 Malay ancestry individuals	NA	17q25.1	TRIM65, ACOX1, UNC13D, TRIM47, FBF1	TRIM65			ENSG00000141569	NA	NA	rs7214628-G	rs7214628	0	7214628	intron_variant	0	0.19	3e-19	18.5229	(EA)	NA		Affymetrix, Illumina [14227402] (imputed)	N
10	rs55823223	17	73882148	rs7214628	2022-08-04	35505052	Fan CC	2022-05-03	Nat Commun	www.ncbi.nlm.nih.gov/pubmed/35505052	Multivariate genome-wide association study on tissue-sensitive diffusion metrics highlights pathways that shape the human brain.	Whole brain restricted isotropic diffusion (multivariate analysis)	Brain structure	23,543 European ancestry individuals	11,555 European ancestry individuals, 3,030 non-European ancestry individuals	17q25.1		TRIM65			ENSG00000141569	NA	NA	rs7214628-?	rs7214628	0	7214628	intron_variant	0	NR	3e-11	10.5229	(EA)	NA		NR [NR] (imputed)	N
10	rs55823223	17	73883918	rs35392904	2020-11-02	32517579	Armstrong NJ	2020-06-10	Stroke	www.ncbi.nlm.nih.gov/pubmed/32517579	Common Genetic Variation Indicates Separate Causes for Periventricular and Deep White Matter Hyperintensities.	Deep white matter hyperintensities	Brain structure	16,832 European ancestry individuals, 736 African American individuals, 658 Hispanic individuals	8,428 European and unknown ancestry individuals	17q25.1	TRIM65	TRIM65			ENSG00000141569	NA	NA	rs35392904-T	rs35392904	0	35392904	intron_variant	0	0.7981	4e-28	27.3979		0.0765	[0.063-0.09] unit decrease	Affymetrix, Illumina [NR] (imputed)	N
10	rs55823223	17	73888354	rs34974290	2021-06-22	33293549	Sargurupremraj M	2020-12-08	Nat Commun	www.ncbi.nlm.nih.gov/pubmed/33293549	Cerebral small vessel disease genomics and its implications across the lifespan.	White matter hyperintensity volume	Brain structure	48,454 European ancestry individuals	NA	17q25.1	TRIM65	TRIM65			ENSG00000141569	NA	NA	rs34974290-A	rs34974290	0	34974290	missense_variant	0	NR	3e-46	45.5229		0.1035	[0.089-0.118] unit increase	Affymetrix, Illumina [9900000] (imputed)	N
10	rs55823223	17	73888354	rs34974290	2020-02-05	31666681	Zhao B	2019-10-30	Mol Psychiatry	www.ncbi.nlm.nih.gov/pubmed/31666681	Large-scale GWAS reveals genetic architecture of brain white matter microstructure and genetic overlap with cognitive and mental health traits (n = 17,706).	White matter microstructure (mean diusivities)	Brain structure	17,706 European ancestry individuals	NA	17q25.1	NR	TRIM65			ENSG00000141569	NA	NA	rs34974290-?	rs34974290	0	34974290	missense_variant	0		3e-09	8.52288	(Uncinate fasciculus)	NA		NR [8955960] (imputed)	N
10	rs55823223	17	73888672	rs3744028	2011-07-08	21681796	Fornage M	2011-06-16	Ann Neurol	www.ncbi.nlm.nih.gov/pubmed/21681796	Genome-wide association studies of cerebral white matter lesion burden: the CHARGE consortium.	White matter hyperintensity burden	Brain structure	9,361 European ancestry individuals	3,024 European ancestry individuals	17q25.1	TRIM65	TRIM65			ENSG00000141569	NA	NA	rs3744028-C	rs3744028	0	3744028	non_coding_transcript_exon_variant	0	0.18	4e-15	14.3979		NA		Affymetrix, Illumina [2153274] (imputed)	N
10	rs55823223	17	73890363	rs55823223	2021-06-22	33293549	Sargurupremraj M	2020-12-08	Nat Commun	www.ncbi.nlm.nih.gov/pubmed/33293549	Cerebral small vessel disease genomics and its implications across the lifespan.	White matter hyperintensity volume (adjusted for hypertension)	Brain structure	46,055 European ancestry individuals, 2,469 African American individuals	NA	17q25.1	TRIM65	TRIM65			ENSG00000141569	NA	NA	rs55823223-A	rs55823223	0	55823223	intron_variant	0	NR	3e-43	42.5229		0.1165	[0.1-0.13] unit increase	Affymetrix, Illumina [9900000] (imputed)	N
10	rs55823223	17	73890363	rs55823223	2021-06-22	33293549	Sargurupremraj M	2020-12-08	Nat Commun	www.ncbi.nlm.nih.gov/pubmed/33293549	Cerebral small vessel disease genomics and its implications across the lifespan.	White matter hyperintensity volume x hypertension interaction (2df)	Brain structure	46,055 European ancestry individuals, 2,469 African American individuals	NA	17q25.1	TRIM65	TRIM65			ENSG00000141569	NA	NA	rs55823223-A	rs55823223	0	55823223	intron_variant	0	0.1399	2e-41	40.699		NA		Affymetrix, Illumina [9900000] (imputed)	N
10	rs55823223	17	73890363	rs55823223	2021-06-22	33293549	Sargurupremraj M	2020-12-08	Nat Commun	www.ncbi.nlm.nih.gov/pubmed/33293549	Cerebral small vessel disease genomics and its implications across the lifespan.	White matter hyperintensity volume	Brain structure	2,516 African American individuals, 48,454 European ancestry individuals	NA	17q25.1	TRIM65	TRIM65			ENSG00000141569	NA	NA	rs55823223-A	rs55823223	0	55823223	intron_variant	0	0.1414	2e-42	41.699		0.1141	[0.098-0.131] unit increase	Affymetrix, Illumina [9900000] (imputed)	N
2	rs61067594	3	190652328	rs10937450	2022-09-14	36066633	Jansen IE	2022-09-06	Acta Neuropathol	www.ncbi.nlm.nih.gov/pubmed/36066633	Genome-wide meta-analysis for Alzheimer's disease cerebrospinal fluid biomarkers.	Cerebrospinal fluid p-tau levels in APOE e4 carriers	Brain function	3,047 European ancestry individuals	NA	3q28		GMNC - OSTN	ENSG00000205835	ENSG00000188729		42110	264702	rs10937450-C	rs10937450	0	10937450	regulatory_region_variant	1	0.3962	2e-08	7.69897		5.625	z score increase	Illumina [NR] (imputed)	N
2	rs61067594	3	190652328	rs10937450	2022-09-14	36066633	Jansen IE	2022-09-06	Acta Neuropathol	www.ncbi.nlm.nih.gov/pubmed/36066633	Genome-wide meta-analysis for Alzheimer's disease cerebrospinal fluid biomarkers.	Cerebrospinal fluid p-tau levels in normal amyloid levels	Brain function	3,174 European ancestry individuals	NA	3q28		GMNC - OSTN	ENSG00000205835	ENSG00000188729		42110	264702	rs10937450-C	rs10937450	0	10937450	regulatory_region_variant	1	0.3935	2e-11	10.699		6.71	z score increase	Illumina [NR] (imputed)	N
2	rs61067594	3	190663557	rs35055419	2017-05-23	28247064	Deming Y	2017-02-28	Acta Neuropathol	www.ncbi.nlm.nih.gov/pubmed/28247064	Genome-wide association study identifies four novel loci associated with Alzheimer's endophenotypes and disease modifiers.	Cerebrospinal T-tau levels	Brain function	3,146 individuals	NA	3q28	GMNC, SNAR-I, OSTN	GMNC - NA	ENSG00000205835			53339	NA	rs35055419-C	rs35055419	0	35055419	intergenic_variant	1	0.357	3e-11	10.5229		0.04	[0.028-0.052] unit increase	Illumina [7358575] (imputed)	N
2	rs61067594	3	190667970	rs4686570	2022-09-14	36066633	Jansen IE	2022-09-06	Acta Neuropathol	www.ncbi.nlm.nih.gov/pubmed/36066633	Genome-wide meta-analysis for Alzheimer's disease cerebrospinal fluid biomarkers.	Cerebrospinal fluid p-tau levels in APOE e4 non-carriers	Brain function	3,141 European ancestry individuals	NA	3q28		GMNC - OSTN	ENSG00000205835	ENSG00000188729		57752	249060	rs4686570-A	rs4686570	0	4686570	intergenic_variant	1	0.3853	2e-12	11.699		7.015	z score increase	Illumina [NR] (imputed)	N
2	rs61067594	3	190669518	rs9877502	2013-09-27	23562540	Cruchaga C	2013-04-04	Neuron	www.ncbi.nlm.nih.gov/pubmed/23562540	GWAS of cerebrospinal fluid tau levels identifies risk variants for Alzheimer's disease.	Alzheimer's disease biomarkers	Brain function	591 European ancestry cases, 687 European ancestry controls		3q28	UTS2D, SNAR-I, GEMC1, OSTNIL1-RAP, CCDC50	GMNC - OSTN	ENSG00000205835	ENSG00000188729		59300	247512	rs9877502-A	rs9877502	0	9877502	intergenic_variant	1	NR	5e-09	8.30103	(tau)	0.052	[NR] unit increase	Illumina [5815690] (imputed)	N
2	rs61067594	3	190669518	rs9877502	2022-09-14	36066633	Jansen IE	2022-09-06	Acta Neuropathol	www.ncbi.nlm.nih.gov/pubmed/36066633	Genome-wide meta-analysis for Alzheimer's disease cerebrospinal fluid biomarkers.	Cerebrospinal fluid p-tau levels	Brain function	7,798 European ancestry individuals	4,755 individuals	3q28		GMNC - OSTN	ENSG00000205835	ENSG00000188729		59300	247512	rs9877502-A	rs9877502	0	9877502	intergenic_variant	1	0.39	1e-36	36		12.66	z score increase	Illumina [9782734] (imputed)	N
2	rs61067594	3	190669518	rs9877502	2022-09-14	36066633	Jansen IE	2022-09-06	Acta Neuropathol	www.ncbi.nlm.nih.gov/pubmed/36066633	Genome-wide meta-analysis for Alzheimer's disease cerebrospinal fluid biomarkers.	Cerebrospinal fluid p-tau levels in abnormal amyloid levels	Brain function	3,534 European ancestry individuals	NA	3q28		GMNC - OSTN	ENSG00000205835	ENSG00000188729		59300	247512	rs9877502-A	rs9877502	0	9877502	intergenic_variant	1	0.3873	6e-12	11.2218		6.875	z score increase	Illumina [NR] (imputed)	N
9	rs375822897	17	43474668	rs62064598	2019-05-02	30867560	Hill WD	2019-03-13	Mol Psychiatry	www.ncbi.nlm.nih.gov/pubmed/30867560	Genetic contributions to two special factors of neuroticism are associated with affluence, higher intelligence, better health, and longer life.	General factor of neuroticism	Brain function	270,059 British ancestry individuals	NA	17q21.31	ENSG00000267344	ARHGAP27			ENSG00000159314	NA	NA	rs62064598-C	rs62064598	0	62064598	intron_variant	0	NR	3e-15	14.5229		0.013541	[0.01-0.017] unit increase	Affymetrix [18485882] (imputed)	N
9	rs375822897	17	43488792	rs62064641	2018-10-31	29942085	Nagel M	2018-06-25	Nat Genet	www.ncbi.nlm.nih.gov/pubmed/29942085	Meta-analysis of genome-wide association studies for neuroticism in 449,484 individuals identifies novel genetic loci and pathways.	Worry	Brain function	348,219 European ancestry individuals	NA	17q21.31	NR	ARHGAP27			ENSG00000159314	NA	NA	rs62064641-C	rs62064641	0	62064641	intron_variant	0	NR	2e-11	10.699		0.02055	[0.015-0.027] unit increase	Affymetrix [10847151] (imputed)	N
9	rs375822897	17	43511435	rs34465449	2021-09-24	33349686	Wendt FR	2020-12-21	Nat Hum Behav	www.ncbi.nlm.nih.gov/pubmed/33349686	Multivariate genome-wide analysis of education, socioeconomic status and brain phenome.	Neuroticism conditioned on cognitive performance (multi-trait conditioning and joint analysis)	Brain function	170,911 European ancestry individuals	NA	17q21.31		ARHGAP27			ENSG00000159314	NA	NA	rs34465449-?	rs34465449	0	34465449	intron_variant	0	NR	1e-12	12		NA		NR [NR]	N
9	rs375822897	17	43513441	rs11012	2010-02-05	20070850	Edwards TL	2010-01-13	Ann Hum Genet	www.ncbi.nlm.nih.gov/pubmed/20070850	Genome-wide association study confirms SNPs in SNCA and the MAPT region as common risk factors for Parkinson disease.	Parkinson's disease	Brain function	1,752 European ancestry cases, 1,745 European ancestry controls	NA	17q21.31	MAPT, PLEKHM1, IMP5	PLEKHM1			ENSG00000277111	NA	NA	rs11012-T	rs11012	0	11012	3_prime_UTR_variant	0	NR	6e-08	7.22185		1.43	[1.27-1.61]	Illumina [495715] (imputed)	N
9	rs375822897	17	43515927	rs35354512	2021-09-24	33349686	Wendt FR	2020-12-21	Nat Hum Behav	www.ncbi.nlm.nih.gov/pubmed/33349686	Multivariate genome-wide analysis of education, socioeconomic status and brain phenome.	Neuroticism conditioned on self-rated math ability (multi-trait conditioning and joint analysis)	Brain function	170,911 European ancestry individuals	NA	17q21.31		PLEKHM1			ENSG00000277111	NA	NA	rs35354512-?	rs35354512	0	35354512	intron_variant	0	NR	5e-12	11.301		NA		NR [NR]	N
9	rs375822897	17	43515927	rs35354512	2021-09-24	33349686	Wendt FR	2020-12-21	Nat Hum Behav	www.ncbi.nlm.nih.gov/pubmed/33349686	Multivariate genome-wide analysis of education, socioeconomic status and brain phenome.	Neuroticism conditioned on highest math class (multi-trait conditioning and joint analysis)	Brain function	170,911 European ancestry individuals	NA	17q21.31		PLEKHM1			ENSG00000277111	NA	NA	rs35354512-?	rs35354512	0	35354512	intron_variant	0	NR	1e-12	12		NA		NR [NR]	N
9	rs375822897	17	43520118	rs2684641	2022-10-26	36150907	Hatoum AS	2022-07-14	Biol Psychiatry	www.ncbi.nlm.nih.gov/pubmed/36150907	Genome-wide Association Study Shows That Executive Functioning Is Influenced by GABAergic Processes and Is a Neurocognitive Genetic Correlate of Psychiatric Disorders.	Common executive function	Brain function	427,037 European ancestry individuals	NA	17q21.31		PLEKHM1			ENSG00000277111	NA	NA	rs2684641-?	rs2684641	0	2684641	intron_variant	0	NR	1e-10	10		NA		Affymetrix [7391068] (imputed)	N
9	rs375822897	17	43546057	rs143982995	2022-03-15	34743297	Kulminski AM	2021-11-06	Geroscience	www.ncbi.nlm.nih.gov/pubmed/34743297	Pleiotropic predisposition to Alzheimer's disease and educational attainment: insights from the summary statistics analysis.	Alzheimer's disease or educational attainment (pleiotropy)	Brain function	(see Lambert 2013 and Okbay 2016)	NA	17q21.31		PLEKHM1			ENSG00000277111	NA	NA	rs143982995-T	rs143982995	1	62065399	intron_variant	0	0.222	6e-07	6.22185		34.3468	z score increase	NR [6814003]	N
9	rs375822897	17	43555253	rs56192752	2021-09-24	33349686	Wendt FR	2020-12-21	Nat Hum Behav	www.ncbi.nlm.nih.gov/pubmed/33349686	Multivariate genome-wide analysis of education, socioeconomic status and brain phenome.	Neuroticism conditioned on average household income before tax (multi-trait conditioning and joint analysis)	Brain function	170,911 European ancestry individuals	NA	17q21.31		PLEKHM1			ENSG00000277111	NA	NA	rs56192752-?	rs56192752	0	56192752	3_prime_UTR_variant	0	NR	4e-08	7.39794		NA		NR [NR]	N
9	rs375822897	17	43555253	rs56192752	2021-09-24	33349686	Wendt FR	2020-12-21	Nat Hum Behav	www.ncbi.nlm.nih.gov/pubmed/33349686	Multivariate genome-wide analysis of education, socioeconomic status and brain phenome.	Neuroticism conditioned on Townsend deprivation index (multi-trait conditioning and joint analysis)	Brain function	170,911 European ancestry individuals	NA	17q21.31		PLEKHM1			ENSG00000277111	NA	NA	rs56192752-?	rs56192752	0	56192752	3_prime_UTR_variant	0	NR	7e-14	13.1549		NA		NR [NR]	N
9	rs375822897	17	43555253	rs56192752	2021-09-24	33349686	Wendt FR	2020-12-21	Nat Hum Behav	www.ncbi.nlm.nih.gov/pubmed/33349686	Multivariate genome-wide analysis of education, socioeconomic status and brain phenome.	Neuroticism conditioned on educational attainment (multi-trait conditioning and joint analysis)	Brain function	170,911 European ancestry individuals	NA	17q21.31		PLEKHM1			ENSG00000277111	NA	NA	rs56192752-?	rs56192752	0	56192752	3_prime_UTR_variant	0	NR	1e-10	10		NA		NR [NR]	N
9	rs375822897	17	43564222	rs144733372	2018-07-10	29559929	Amare AT	2018-03-06	Front Psychiatry	www.ncbi.nlm.nih.gov/pubmed/29559929	Association of the Polygenic Scores for Personality Traits and Response to Selective Serotonin Reuptake Inhibitors in Patients with Major Depressive Disorder.	Remission after SSRI treatment in MDD or neuroticism	Brain function	865 individuals with SSRI response data, 170,911 individuals with personality trait data	NA	17q21.31	PLEKHM1	PLEKHM1			ENSG00000277111	NA	NA	rs144733372-G	rs144733372	1	9899111	intron_variant	0	NR	3e-11	10.5229		NA		NR [NR] (imputed)	N
9	rs375822897	17	43569245	rs113322852	2019-03-18	30643256	Baselmans BML	2019-01-14	Nat Genet	www.ncbi.nlm.nih.gov/pubmed/30643256	Multivariate genome-wide analyses of the well-being spectrum.	Neuroticism	Brain function	523,783 European ancestry individuals	59,206 European ancestry individuals	17q21.31	NR	PLEKHM1 - LRRC37A4P	ENSG00000277111	ENSG00000282331		1130	14862	rs113322852-A	rs113322852	0	113322852	regulatory_region_variant	1	0.190285	3e-19	18.5229		0.0210219	[0.016-0.026] unit increase	NR [NR]	N
9	rs375822897	17	43569245	rs113322852	2021-01-13	33414549	Demange PA	2021-01-07	Nat Genet	www.ncbi.nlm.nih.gov/pubmed/33414549	Investigating the genetic architecture of noncognitive skills using GWAS-by-subtraction.	Cognitive aspects of educational attainment	Brain function	257,700 European ancestry individuals	NA	17q21.31	NR	PLEKHM1 - LRRC37A4P	ENSG00000277111	ENSG00000282331		1130	14862	rs113322852-T	rs113322852	0	113322852	regulatory_region_variant	1	0.198807	2e-12	11.699		0.0553143	[0.04-0.071] unit increase	Affymetrix, Illumina, Perlegen [7305956] (imputed)	N
9	rs375822897	17	43569909	rs146746174	2018-11-12	30038396	Lee JJ	2018-07-23	Nat Genet	www.ncbi.nlm.nih.gov/pubmed/30038396	Gene discovery and polygenic prediction from a genome-wide association study of educational attainment in 1.1 million individuals.	Self-reported math ability (MTAG)	Brain function	670,471 European ancestry individuals	NA	17q21.31	Intergenic	PLEKHM1 - LRRC37A4P	ENSG00000277111	ENSG00000282331		1794	14198	rs146746174-T	rs146746174	1	62065449	intergenic_variant	1	0.8153	3e-15	14.5229	(MTAG)	0.0182	[0.014-0.023] unit increase	Affymetrix, Illumina [7100000] (imputed)	N
9	rs375822897	17	43569909	rs146746174	2018-11-12	30038396	Lee JJ	2018-07-23	Nat Genet	www.ncbi.nlm.nih.gov/pubmed/30038396	Gene discovery and polygenic prediction from a genome-wide association study of educational attainment in 1.1 million individuals.	Cognitive performance	Brain function	257,841 European ancestry individuals	NA	17q21.31	Intergenic	PLEKHM1 - LRRC37A4P	ENSG00000277111	ENSG00000282331		1794	14198	rs146746174-T	rs146746174	1	62065449	intergenic_variant	1	0.815	1e-12	12		0.0263	[0.019-0.034] unit increase	Affymetrix, Illumina [10100000] (imputed)	N
9	rs375822897	17	43569909	rs146746174	2018-11-12	30038396	Lee JJ	2018-07-23	Nat Genet	www.ncbi.nlm.nih.gov/pubmed/30038396	Gene discovery and polygenic prediction from a genome-wide association study of educational attainment in 1.1 million individuals.	Cognitive performance (MTAG)	Brain function	402,382 European ancestry individuals	NA	17q21.31	Intergenic	PLEKHM1 - LRRC37A4P	ENSG00000277111	ENSG00000282331		1794	14198	rs146746174-T	rs146746174	1	62065449	intergenic_variant	1	0.815	1e-23	23	(MTAG)	0.0297	[0.024-0.036] unit increase	Affymetrix, Illumina [7100000] (imputed)	N
9	rs375822897	17	43666492	rs112010353	2018-11-12	30038396	Lee JJ	2018-07-23	Nat Genet	www.ncbi.nlm.nih.gov/pubmed/30038396	Gene discovery and polygenic prediction from a genome-wide association study of educational attainment in 1.1 million individuals.	Self-reported math ability	Brain function	564,698 European ancestry individuals	NA	17q21.31	Intergenic	DND1P1 - MAPK8IP1P2	ENSG00000282614	ENSG00000263503		2197	11743	rs112010353-C	rs112010353	0	112010353	intergenic_variant	1	0.8237	2e-08	7.69897		0.0143	[0.0092-0.0194] unit increase	Affymetrix, Illumina [10000000] (imputed)	N
9	rs375822897	17	43688317	rs28768976	2018-02-01	29255261	Luciano M	2017-12-18	Nat Genet	www.ncbi.nlm.nih.gov/pubmed/29255261	Association analysis in over 329,000 individuals identifies 116 independent variants influencing neuroticism.	Neuroticism	Brain function	329,821 European ancestry individuals	122,867 European ancestry individuals	17q21.31	intergenic	RPS26P8 - LINC02210	ENSG00000282238	ENSG00000204650		2033	9377	rs28768976-A	rs28768976	0	28768976	downstream_gene_variant	1	0.77211	1e-25	25		10.453	unit decrease	Illumina [18485882] (imputed)	N
9	rs375822897	17	43714850	rs2942168	2015-04-20	21292315	Nalls MA	2011-02-01	Lancet	www.ncbi.nlm.nih.gov/pubmed/21292315	Imputation of sequence variants for identification of genetic risks for Parkinson's disease: a meta-analysis of genome-wide association studies.	Parkinson's disease	Brain function	5,333 European ancestry cases, 12,019 European ancestry controls	7,053 cases, 9,007 controls	17q21.31	MAPT	LINC02210-CRHR1, LINC02210-CRHR1, LINC02210, LINC02210			ENSG00000282456, ENSG00000263715, ENSG00000282171, ENSG00000204650	NA	NA	rs2942168-G	rs2942168	0	2942168	non_coding_transcript_exon_variant	0	0.78	1e-28	28		1.27	[1.23-1.31]	Illumina [7689524] (imputed)	N
9	rs375822897	17	43758787	rs62055701	2019-01-22	29500382	Nagel M	2018-03-02	Nat Commun	www.ncbi.nlm.nih.gov/pubmed/29500382	Item-level analyses reveal genetic heterogeneity in neuroticism.	Irritable mood	Brain function	366,726 European ancestry individuals	NA	17q21.31	NR	LINC02210-CRHR1, LINC02210-CRHR1			ENSG00000282456, ENSG00000263715	NA	NA	rs62055701-A	rs62055701	0	62055701	intron_variant	0	0.214491	6e-13	12.2218		7.19	z score increase	NR [~ 10847151] (imputed)	N
9	rs375822897	17	43776741	rs76761706	2019-01-22	29500382	Nagel M	2018-03-02	Nat Commun	www.ncbi.nlm.nih.gov/pubmed/29500382	Item-level analyses reveal genetic heterogeneity in neuroticism.	Neurociticism	Brain function	380,506 European ancestry individuals	NA	17q21.31	NR	LINC02210-CRHR1, LINC02210-CRHR1			ENSG00000282456, ENSG00000263715	NA	NA	rs76761706-T	rs76761706	0	76761706	intron_variant	0	0.215553	7e-32	31.1549		11.76	z score decrease	NR [10847151] (imputed)	N
9	rs375822897	17	43776742	rs80143279	2020-07-07	31972866	Nagel M	2020-01-23	Acta Psychiatr Scand	www.ncbi.nlm.nih.gov/pubmed/31972866	Genome-wide association study of the sensitivity to environmental stress and adversity (SESA) neuroticism cluster.	Sensitivity to environmental stress and adversity	Brain function	351,827 European ancestry individuals	NA	17q21.31	NR	LINC02210-CRHR1, LINC02210-CRHR1			ENSG00000282456, ENSG00000263715	NA	NA	rs80143279-C	rs80143279	0	80143279	intron_variant	0	NR	8e-22	21.0969		0.02682	NR unit increase	NR [7259579]	N
9	rs375822897	17	43798360	rs55938136	2022-08-18	35589863	Gouveia C	2022-05-19	Sci Rep	www.ncbi.nlm.nih.gov/pubmed/35589863	Genome-wide association of polygenic risk extremes for Alzheimer's disease in the UK Biobank.	Alzheimer’s disease polygenic risk score (upper quantile vs lower quantile)	Brain function	18,892 European ancestry high risk individuals, 18,892 European ancestry low risk individuals	NA	17q21.31		LINC02210-CRHR1, LINC02210-CRHR1			ENSG00000282456, ENSG00000263715	NA	NA	rs55938136-?	rs55938136	0	55938136	intron_variant	0	NR	1e-14	14		NA		NR [NR]	N
9	rs375822897	17	43798360	rs55938136	2022-10-26	36150907	Hatoum AS	2022-07-14	Biol Psychiatry	www.ncbi.nlm.nih.gov/pubmed/36150907	Genome-wide Association Study Shows That Executive Functioning Is Influenced by GABAergic Processes and Is a Neurocognitive Genetic Correlate of Psychiatric Disorders.	Common executive function	Brain function	427,037 European ancestry individuals	NA	17q21.31		LINC02210-CRHR1, LINC02210-CRHR1			ENSG00000282456, ENSG00000263715	NA	NA	rs55938136-?	rs55938136	0	55938136	intron_variant	0	NR	7e-09	8.1549		NA		Affymetrix [7391068] (imputed)	N
9	rs375822897	17	43810873	rs75022332	2019-01-22	29500382	Nagel M	2018-03-02	Nat Commun	www.ncbi.nlm.nih.gov/pubmed/29500382	Item-level analyses reveal genetic heterogeneity in neuroticism.	Worry too long after an embarrassing experience	Brain function	367,725 European ancestry individuals	NA	17q21.31	ACBD4	LINC02210-CRHR1, LINC02210-CRHR1			ENSG00000282456, ENSG00000263715	NA	NA	rs75022332-A	rs75022332	0	75022332	non_coding_transcript_exon_variant	0	0.213608	2e-08	7.69897		5.62	z score decrease	NR [10847151] (imputed)	N
9	rs375822897	17	43830938	rs17426174	2018-02-23	29326435	Hill WD	2018-01-11	Mol Psychiatry	www.ncbi.nlm.nih.gov/pubmed/29326435	A combined analysis of genetically correlated traits identifies 187 loci and a role for neurogenesis and myelination in intelligence.	Intelligence (MTAG)	Brain function	120,934 British ancestry individuals, 127,548 individuals	NA	17q21.31	RP11-105N13.4	LINC02210-CRHR1, LINC02210-CRHR1			ENSG00000282456, ENSG00000263715	NA	NA	rs17426174-C	rs17426174	0	17426174	intron_variant	0	NR	6e-11	10.2218		0.0231488	[0.016-0.03] unit decrease	Affymetrix [NR]	N
9	rs375822897	17	43848750	rs62055935	2019-01-22	29500382	Nagel M	2018-03-02	Nat Commun	www.ncbi.nlm.nih.gov/pubmed/29500382	Item-level analyses reveal genetic heterogeneity in neuroticism.	Feeling nervous	Brain function	373,121 European ancestry individuals	NA	17q21.31	NR	LINC02210-CRHR1, LINC02210-CRHR1			ENSG00000282456, ENSG00000263715	NA	NA	rs62055935-T	rs62055935	0	62055935	intron_variant	0	0.214475	2e-15	14.699		7.97	z score decrease	NR [10847151] (imputed)	N
9	rs375822897	17	43856639	rs62057061	2018-10-31	29942085	Nagel M	2018-06-25	Nat Genet	www.ncbi.nlm.nih.gov/pubmed/29942085	Meta-analysis of genome-wide association studies for neuroticism in 449,484 individuals identifies novel genetic loci and pathways.	Depressed affect	Brain function	357,957 European ancestry individuals	NA	17q21.31	NR	LINC02210-CRHR1, LINC02210-CRHR1			ENSG00000282456, ENSG00000263715	NA	NA	rs62057061-G	rs62057061	0	62057061	intron_variant	0	NR	2e-22	21.699		0.02689	[0.021-0.032] unit increase	Affymetrix [10847151] (imputed)	N
9	rs375822897	17	43857989	rs111433752	2016-12-13	27067015	Smith DJ	2016-04-12	Mol Psychiatry	www.ncbi.nlm.nih.gov/pubmed/27067015	Genome-wide analysis of over 106 000 individuals identifies 9 neuroticism-associated loci.	Neuroticism	Brain function	91,370 European ancestry individuals, 15,346 individuals	NA	17q21.31	Intergenic	LINC02210-CRHR1, LINC02210-CRHR1			ENSG00000282456, ENSG00000263715	NA	NA	rs111433752-T	rs111433752	0	111433752	intron_variant	0	0.79	9e-12	11.0458		0.12	[0.085-0.155] unit decrease	Affymetrix [7207648] (imputed)	N
9	rs375822897	17	43919105	rs2106785	2019-01-22	29500382	Nagel M	2018-03-02	Nat Commun	www.ncbi.nlm.nih.gov/pubmed/29500382	Item-level analyses reveal genetic heterogeneity in neuroticism.	Irritable mood	Brain function	366,726 European ancestry individuals	NA	17q21.31	ACBD4	MAPT-AS1, MAPT-AS1, MAPT-AS1			ENSG00000264589, ENSG00000281578, ENSG00000282067	NA	NA	rs2106785-T	rs2106785	0	2106785	non_coding_transcript_exon_variant	0	0.213768	3e-13	12.5229		7.29	z score increase	NR [~ 10847151] (imputed)	N
9	rs375822897	17	43923683	rs12185268	2016-07-08	26077951	Kouri N	2015-06-16	Nat Commun	www.ncbi.nlm.nih.gov/pubmed/26077951	Genome-wide association study of corticobasal degeneration identifies risk variants shared with progressive supranuclear palsy.	Corticobasal degeneration	Brain function	152 cases, 1,986 controls	NA	17q21.31	MAPT	MAPT-AS1, MAPT-AS1, MAPT-AS1, SPPL2C, SPPL2C, SPPL2C			ENSG00000264589, ENSG00000281578, ENSG00000282067, ENSG00000277106, ENSG00000185294, ENSG00000278194	NA	NA	rs12185268-?	rs12185268	0	12185268	missense_variant	0	NR	1e-09	9		3.46	[2.27-5.28]	Illumina [533898] (imputed)	N
9	rs375822897	17	43923683	rs12185268	2011-07-20	21738487	Do CB	2011-06-23	PLoS Genet	www.ncbi.nlm.nih.gov/pubmed/21738487	Web-based genome-wide association study identifies two novel loci and a substantial genetic component for Parkinson's disease.	Parkinson's disease	Brain function	3,426 European ancestry cases, 29,624 European ancestry controls	NA	17q21.31	MAPT	MAPT-AS1, MAPT-AS1, MAPT-AS1, SPPL2C, SPPL2C, SPPL2C			ENSG00000264589, ENSG00000281578, ENSG00000282067, ENSG00000277106, ENSG00000185294, ENSG00000278194	NA	NA	rs12185268-A	rs12185268	0	12185268	missense_variant	0	0.79	3e-14	13.5229		1.3	[1.22-1.39]	Illumina [522782]	N
9	rs375822897	17	43924073	rs12373123	2022-01-24	33637690	He L	2021-02-26	Transl Psychiatry	www.ncbi.nlm.nih.gov/pubmed/33637690	Exome-wide age-of-onset analysis reveals exonic variants in ERN1 and SPPL2C associated with Alzheimer's disease.	Alzheimer's disease (age of onset) in APOE e4 non-carriers	Brain function	7,185 European ancestry individuals	5,416 European ancestry individuals	17q21.31		MAPT-AS1, MAPT-AS1, MAPT-AS1, SPPL2C, SPPL2C, SPPL2C			ENSG00000264589, ENSG00000281578, ENSG00000282067, ENSG00000277106, ENSG00000185294, ENSG00000278194	NA	NA	rs12373123-?	rs12373123	0	12373123	missense_variant	0	NR	7e-08	7.1549		0.861		NR [98334]	N
9	rs375822897	17	43953719	rs2214258	2018-02-01	29255261	Luciano M	2017-12-18	Nat Genet	www.ncbi.nlm.nih.gov/pubmed/29255261	Association analysis in over 329,000 individuals identifies 116 independent variants influencing neuroticism.	Neuroticism	Brain function	329,821 European ancestry individuals	122,867 European ancestry individuals	17q21.31	intergenic	MAPT-AS1, MAPT-AS1, MAPT-AS1			ENSG00000264589, ENSG00000281578, ENSG00000282067	NA	NA	rs2214258-C	rs2214258	0	2214258	intron_variant	0	0.21533	2e-25	24.699		10.415	unit increase	Illumina [18485882] (imputed)	N
9	rs375822897	17	43964539	rs62055544	2019-01-22	29500382	Nagel M	2018-03-02	Nat Commun	www.ncbi.nlm.nih.gov/pubmed/29500382	Item-level analyses reveal genetic heterogeneity in neuroticism.	Feeling fed-up	Brain function	374,971 European ancestry individuals	NA	17q21.31	NR	MAPT-AS1, MAPT-AS1, MAPT-AS1			ENSG00000264589, ENSG00000281578, ENSG00000282067	NA	NA	rs62055544-A	rs62055544	0	62055544	intron_variant	0	0.216596	5e-16	15.301		8.1	z score decrease	NR [10847151] (imputed)	N
9	rs375822897	17	43975415	rs62056789	2022-05-27	35181757	Wendt FR	2022-02-18	Mol Psychiatry	www.ncbi.nlm.nih.gov/pubmed/35181757	Using phenotype risk scores to enhance gene discovery for generalized anxiety disorder and posttraumatic stress disorder.	Generalized anxiety disorder (phenotype risk score)	Brain function	489,579 European ancestry individuals	NA	17q21.31		MAPT-IT1, MAPT-IT1, MAPT-IT1, MAPT, MAPT, MAPT			ENSG00000281284, ENSG00000279685, ENSG00000282620, ENSG00000277956, ENSG00000276155, ENSG00000186868	NA	NA	rs62056789-A	rs62056789	0	62056789	non_coding_transcript_exon_variant	0	NR	1e-11	11		0.0163716	[0.012-0.021] unit decrease	Affymetrix [NR] (imputed)	N
9	rs375822897	17	43975415	rs62056789	2022-05-27	35181757	Wendt FR	2022-02-18	Mol Psychiatry	www.ncbi.nlm.nih.gov/pubmed/35181757	Using phenotype risk scores to enhance gene discovery for generalized anxiety disorder and posttraumatic stress disorder.	Generalized anxiety disorder (mental health questionnaire or predicted)	Brain function	489,579 European ancestry individuals	NA	17q21.31		MAPT-IT1, MAPT-IT1, MAPT-IT1, MAPT, MAPT, MAPT			ENSG00000281284, ENSG00000279685, ENSG00000282620, ENSG00000277956, ENSG00000276155, ENSG00000186868	NA	NA	rs62056789-A	rs62056789	0	62056789	non_coding_transcript_exon_variant	0	NR	4e-13	12.3979		0.017556	[0.013-0.022] unit decrease	Affymetrix [NR] (imputed)	N
9	rs375822897	17	43975415	rs62056789	2022-05-27	35181757	Wendt FR	2022-02-18	Mol Psychiatry	www.ncbi.nlm.nih.gov/pubmed/35181757	Using phenotype risk scores to enhance gene discovery for generalized anxiety disorder and posttraumatic stress disorder.	Post-traumatic stress disorder (mental health questionnaire or predicted)	Brain function	497,803 European ancestry individuals	NA	17q21.31		MAPT-IT1, MAPT-IT1, MAPT-IT1, MAPT, MAPT, MAPT			ENSG00000281284, ENSG00000279685, ENSG00000282620, ENSG00000277956, ENSG00000276155, ENSG00000186868	NA	NA	rs62056789-A	rs62056789	0	62056789	non_coding_transcript_exon_variant	0	NR	1e-19	19		0.0219794	[0.017-0.027] unit decrease	Affymetrix [NR] (imputed)	N
9	rs375822897	17	43975415	rs62056789	2022-05-27	35181757	Wendt FR	2022-02-18	Mol Psychiatry	www.ncbi.nlm.nih.gov/pubmed/35181757	Using phenotype risk scores to enhance gene discovery for generalized anxiety disorder and posttraumatic stress disorder.	Post-traumatic stress disorder (phenotype risk score)	Brain function	497,803 European ancestry individuals	NA	17q21.31		MAPT-IT1, MAPT-IT1, MAPT-IT1, MAPT, MAPT, MAPT			ENSG00000281284, ENSG00000279685, ENSG00000282620, ENSG00000277956, ENSG00000276155, ENSG00000186868	NA	NA	rs62056789-A	rs62056789	0	62056789	non_coding_transcript_exon_variant	0	NR	1e-16	16		0.0200868	[0.015-0.025] unit decrease	Affymetrix [NR] (imputed)	N
9	rs375822897	17	43991272	rs17563986	2018-01-12	29186694	Lam M	2017-11-28	Cell Rep	www.ncbi.nlm.nih.gov/pubmed/29186694	Large-Scale Cognitive GWAS Meta-Analysis Reveals Tissue-Specific Neural Expression and Potential Nootropic Drug Targets.	Cognitive ability (MTAG)	Brain function	436,124 European ancestry individuals	NA	17q21.31	MAPT	MAPT, MAPT, MAPT			ENSG00000277956, ENSG00000276155, ENSG00000186868	NA	NA	rs17563986-?	rs17563986	0	17563986	intron_variant	0	NR	5e-12	11.301		6.905	z score increase	Affymetrix, Illumina, Perlegen [7333576] (imputed)	N
9	rs375822897	17	43991272	rs17563986	2018-01-12	29186694	Lam M	2017-11-28	Cell Rep	www.ncbi.nlm.nih.gov/pubmed/29186694	Large-Scale Cognitive GWAS Meta-Analysis Reveals Tissue-Specific Neural Expression and Potential Nootropic Drug Targets.	Cognitive ability	Brain function	107,207 European ancestry individuals	NA	17q21.31	MAPT	MAPT, MAPT, MAPT			ENSG00000277956, ENSG00000276155, ENSG00000186868	NA	NA	rs17563986-?	rs17563986	0	17563986	intron_variant	0	NR	8e-08	7.09691		5.368	z score increase	Affymetrix, Illumina [7357080] (imputed)	N
9	rs375822897	17	43991272	rs113568679	2022-03-15	34743297	Kulminski AM	2021-11-06	Geroscience	www.ncbi.nlm.nih.gov/pubmed/34743297	Pleiotropic predisposition to Alzheimer's disease and educational attainment: insights from the summary statistics analysis.	Alzheimer's disease or educational attainment (pleiotropy)	Brain function	(see Lambert 2013 and Okbay 2016)	NA	17q21.31		MAPT, MAPT, MAPT			ENSG00000277956, ENSG00000276155, ENSG00000186868	NA	NA	rs113568679-A	rs113568679	1	17563986	intron_variant	0	0.7295	7e-09	8.1549		43.9028	z score increase	NR [6814003]	N
9	rs375822897	17	43994648	rs17649553	2015-05-09	25064009	Nalls MA	2014-07-27	Nat Genet	www.ncbi.nlm.nih.gov/pubmed/25064009	Large-scale meta-analysis of genome-wide association data identifies six new risk loci for Parkinson's disease.	Parkinson's disease	Brain function	13,708 European ancestry cases, 95,282 European ancestry controls	5,353 European ancestry cases, 5,551 European ancestry controls	17q21.31	MAPT	MAPT, MAPT, MAPT			ENSG00000277956, ENSG00000276155, ENSG00000186868	NA	NA	rs17649553-C	rs17649553	0	17649553	intron_variant	0	0.774	2e-48	47.699		1.3	[1.27-1.34]	Illumina [7893274] (imputed)	N
9	rs375822897	17	43994648	rs17649553	2017-10-24	28892059	Chang D	2017-09-11	Nat Genet	www.ncbi.nlm.nih.gov/pubmed/28892059	A meta-analysis of genome-wide association studies identifies 17 new Parkinson's disease risk loci.	Parkinson's disease	Brain function	20,184 European ancestry cases, 397,324 European ancestry controls	5,851 European ancestry cases, 5,866 European ancestry controls	17q21.31	ARHGAP27, CRHR1, KANSL1, SPPL2C, MAPT, STH	MAPT, MAPT, MAPT			ENSG00000277956, ENSG00000276155, ENSG00000186868	NA	NA	rs17649553-C	rs17649553	0	17649553	intron_variant	0	0.779	1e-68	68		1.28205	[1.25-1.32]	Illumina [11933700] (imputed)	N
9	rs375822897	17	44013475	rs79857651	2019-01-22	29500382	Nagel M	2018-03-02	Nat Commun	www.ncbi.nlm.nih.gov/pubmed/29500382	Item-level analyses reveal genetic heterogeneity in neuroticism.	Experiencing mood swings	Brain function	373,733 European ancestry individuals	NA	17q21.31	NR	MAPT, MAPT, MAPT			ENSG00000277956, ENSG00000276155, ENSG00000186868	NA	NA	rs79857651-A	rs79857651	0	79857651	intron_variant	0	0.215594	9e-20	19.0458		9.1	z score increase	NR [10847151] (imputed)	N
9	rs375822897	17	44018399	rs62061733	2019-01-22	29500382	Nagel M	2018-03-02	Nat Commun	www.ncbi.nlm.nih.gov/pubmed/29500382	Item-level analyses reveal genetic heterogeneity in neuroticism.	Feeling hurt	Brain function	372,047 European ancestry individuals	NA	17q21.31	NR	MAPT, MAPT, MAPT			ENSG00000277956, ENSG00000276155, ENSG00000186868	NA	NA	rs62061733-A	rs62061733	0	62061733	intron_variant	0	0.22111	2e-28	27.699		11.07	z score decrease	NR [10847151] (imputed)	N
9	rs375822897	17	44018488	rs62061734	2019-06-25	30804565	Jansen PR	2019-02-25	Nat Genet	www.ncbi.nlm.nih.gov/pubmed/30804565	Genome-wide analysis of insomnia in 1,331,010 individuals identifies new risk loci and functional pathways.	Sleep duration	Brain function	384,317 European ancestry individuals	NA	17q21.31		MAPT, MAPT, MAPT			ENSG00000277956, ENSG00000276155, ENSG00000186868	NA	NA	rs62061734-C	rs62061734	0	62061734	intron_variant	0	0.2205	2e-09	8.69897		0.01775	[0.012-0.024] unit decrease	Affymetrix, Illumina [10862567] (imputed)	N
9	rs375822897	17	44025888	rs242559	2018-09-17	29844566	Davies G	2018-05-29	Nat Commun	www.ncbi.nlm.nih.gov/pubmed/29844566	Study of 300,486 individuals identifies 148 independent genetic loci influencing general cognitive function.	General cognitive ability	Brain function	up to 300,486 European ancestry individuals	NA	17q21.31	MAPT	MAPT, MAPT, MAPT			ENSG00000277956, ENSG00000276155, ENSG00000186868	NA	NA	rs242559-A	rs242559	0	242559	intron_variant	0	NR	1e-13	13		7.429	z-score increase	Affymetrix, Illumina [at least 2500000] (imputed)	N
9	rs375822897	17	44037491	rs17650842	2019-01-22	29500382	Nagel M	2018-03-02	Nat Commun	www.ncbi.nlm.nih.gov/pubmed/29500382	Item-level analyses reveal genetic heterogeneity in neuroticism.	Irritable mood	Brain function	366,726 European ancestry individuals	NA	17q21.31	NR	MAPT, MAPT, MAPT			ENSG00000277956, ENSG00000276155, ENSG00000186868	NA	NA	rs17650842-A	rs17650842	0	17650842	intron_variant	0	0.21663	2e-12	11.699		7.01	z score decrease	NR [~ 10847151] (imputed)	N
9	rs375822897	17	44041107	rs56280951	2019-01-22	29500382	Nagel M	2018-03-02	Nat Commun	www.ncbi.nlm.nih.gov/pubmed/29500382	Item-level analyses reveal genetic heterogeneity in neuroticism.	Feeling miserable	Brain function	376,097 European ancestry individuals	NA	17q21.31	ACBD4	MAPT, MAPT, MAPT			ENSG00000277956, ENSG00000276155, ENSG00000186868	NA	NA	rs56280951-A	rs56280951	0	56280951	intron_variant	0	0.21432	8e-13	12.0969		7.17	z score increase	NR [10847151] (imputed)	N
9	rs375822897	17	44081064	rs8070723	2011-07-14	21685912	Hoglinger GU	2011-06-19	Nat Genet	www.ncbi.nlm.nih.gov/pubmed/21685912	Identification of common variants influencing risk of the tauopathy progressive supranuclear palsy.	Progressive supranuclear palsy	Brain function	1,069 European ancestry cases, 2,958 European ancestry controls, 45 cases, 329 controls	1,051 European ancestry cases, 3,560 European ancestry controls	17q21.31	MAPT	MAPT, MAPT, MAPT			ENSG00000277956, ENSG00000276155, ENSG00000186868	NA	NA	rs8070723-?	rs8070723	0	8070723	intron_variant	0	0.23	2e-118	117.699		5.11	[4.43-5.91]	Illumina [531451]	N
9	rs375822897	17	44081064	rs8070723	2011-01-03	21044948	Spencer CC	2010-11-02	Hum Mol Genet	www.ncbi.nlm.nih.gov/pubmed/21044948	Dissection of the genetics of Parkinson's disease identifies an additional association 5' of SNCA and multiple associated haplotypes at 17q21.	Parkinson's disease	Brain function	1,705 European ancestry cases, 5,175 European ancestry controls	1,039 European ancestry cases, 1,984 European ancestry controls	17q21.31	MAPT	MAPT, MAPT, MAPT			ENSG00000277956, ENSG00000276155, ENSG00000186868	NA	NA	rs8070723-?	rs8070723	0	8070723	intron_variant	0	0.76	7e-12	11.1549		1.3	[1.19-1.43]	Illumina [532616]	N
9	rs375822897	17	44083402	rs1991556	2019-01-18	30531941	Doherty A	2018-12-10	Nat Commun	www.ncbi.nlm.nih.gov/pubmed/30531941	GWAS identifies 14 loci for device-measured physical activity and sleep duration.	Sleep duration	Brain function	91,105 European ancestry individuals	NA	17q21.31	STH	MAPT, MAPT, MAPT			ENSG00000277956, ENSG00000276155, ENSG00000186868	NA	NA	rs1991556-G	rs1991556	0	1991556	intron_variant	0	0.774711	3e-09	8.52288		0.0328048	[0.022-0.044] SD units increase	NR [9926106] (imputed)	N
9	rs375822897	17	44096553	rs62062288	2020-05-29	32231276	Cai N	2020-03-30	Nat Genet	www.ncbi.nlm.nih.gov/pubmed/32231276	Minimal phenotyping yields genome-wide association signals of low specificity for major depression.	Neuroticism	Brain function	274,107 British ancestry individuals	NA	17q21.31	NR	MAPT, MAPT, MAPT			ENSG00000277956, ENSG00000276155, ENSG00000186868	NA	NA	rs62062288-A	rs62062288	0	62062288	intron_variant	0	0.2181	7e-22	21.1549		0.01863	[0.015-0.022] unit increase	NR [8968716] (imputed)	N
9	rs375822897	17	44096553	rs62062288	2019-01-22	29500382	Nagel M	2018-03-02	Nat Commun	www.ncbi.nlm.nih.gov/pubmed/29500382	Item-level analyses reveal genetic heterogeneity in neuroticism.	Neurociticism	Brain function	380,506 European ancestry individuals	NA	17q21.31	STH	MAPT, MAPT, MAPT			ENSG00000277956, ENSG00000276155, ENSG00000186868	NA	NA	rs62062288-A	rs62062288	0	62062288	intron_variant	0	0.211505	6e-32	31.2218		11.77	z score increase	NR [10847151] (imputed)	N
9	rs375822897	17	44096553	rs62062288	2019-01-22	29500382	Nagel M	2018-03-02	Nat Commun	www.ncbi.nlm.nih.gov/pubmed/29500382	Item-level analyses reveal genetic heterogeneity in neuroticism.	Feeling guilty	Brain function	373,380 European ancestry individuals	NA	17q21.31	NR	MAPT, MAPT, MAPT			ENSG00000277956, ENSG00000276155, ENSG00000186868	NA	NA	rs62062288-A	rs62062288	0	62062288	intron_variant	0	0.211505	7e-10	9.1549		6.17	z score increase	NR [10847151] (imputed)	N
9	rs375822897	17	44096553	rs62062288	2019-01-22	29500382	Nagel M	2018-03-02	Nat Commun	www.ncbi.nlm.nih.gov/pubmed/29500382	Item-level analyses reveal genetic heterogeneity in neuroticism.	Worry too long after an embarrassing experience	Brain function	367,725 European ancestry individuals	NA	17q21.31	NR	MAPT, MAPT, MAPT			ENSG00000277956, ENSG00000276155, ENSG00000186868	NA	NA	rs62062288-A	rs62062288	0	62062288	intron_variant	0	0.211505	4e-08	7.39794		5.5	z score increase	NR [10847151] (imputed)	N
9	rs375822897	17	44096553	rs62062288	2019-01-22	29500382	Nagel M	2018-03-02	Nat Commun	www.ncbi.nlm.nih.gov/pubmed/29500382	Item-level analyses reveal genetic heterogeneity in neuroticism.	Feeling worry	Brain function	372,869 European ancestry individuals	NA	17q21.31	NR	MAPT, MAPT, MAPT			ENSG00000277956, ENSG00000276155, ENSG00000186868	NA	NA	rs62062288-A	rs62062288	0	62062288	intron_variant	0	0.211505	1e-09	9		6.079	unit increase	NR [10847151] (imputed)	N
9	rs375822897	17	44098967	rs17652520	2018-02-01	29255261	Luciano M	2017-12-18	Nat Genet	www.ncbi.nlm.nih.gov/pubmed/29255261	Association analysis in over 329,000 individuals identifies 116 independent variants influencing neuroticism.	Neuroticism	Brain function	329,821 European ancestry individuals	122,867 European ancestry individuals	17q21.31	intergenic	MAPT, MAPT, MAPT			ENSG00000277956, ENSG00000276155, ENSG00000186868	NA	NA	rs17652520-A	rs17652520	0	17652520	intron_variant	0	0.2216	1e-25	25		10.472	unit increase	Illumina [18485882] (imputed)	N
9	rs375822897	17	44098967	rs17652520	2019-02-08	30595370	Kichaev G	2018-12-27	Am J Hum Genet	www.ncbi.nlm.nih.gov/pubmed/30595370	Leveraging Polygenic Functional Enrichment to Improve GWAS Power.	Neuroticism	Brain function	approximately 372,000 European ancestry individuals	NA	17q21.31		MAPT, MAPT, MAPT			ENSG00000277956, ENSG00000276155, ENSG00000186868	NA	NA	rs17652520-?	rs17652520	0	17652520	intron_variant	0	NR	2e-27	26.699		NA		NR [~ 8900000] (imputed)	N
9	rs375822897	17	44126673	rs112333322	2019-01-22	29500382	Nagel M	2018-03-02	Nat Commun	www.ncbi.nlm.nih.gov/pubmed/29500382	Item-level analyses reveal genetic heterogeneity in neuroticism.	Experiencing mood swings	Brain function	373,733 European ancestry individuals	NA	17q21.31	NR	KANSL1, KANSL1, KANSL1			ENSG00000120071, ENSG00000275867, ENSG00000278458	NA	NA	rs112333322-A	rs112333322	0	112333322	intron_variant	0	0.214965	4e-19	18.3979		8.94	z score decrease	NR [10847151] (imputed)	N
9	rs375822897	17	44132458	rs143364530	2022-03-15	34743297	Kulminski AM	2021-11-06	Geroscience	www.ncbi.nlm.nih.gov/pubmed/34743297	Pleiotropic predisposition to Alzheimer's disease and educational attainment: insights from the summary statistics analysis.	Alzheimer's disease or educational attainment (pleiotropy)	Brain function	(see Lambert 2013 and Okbay 2016)	NA	17q21.31		KANSL1, KANSL1, KANSL1			ENSG00000120071, ENSG00000275867, ENSG00000278458	NA	NA	rs143364530-A	rs143364530	1	62063686	intron_variant	0	0.278	3e-08	7.52288		40.4989	z score increase	NR [6814003]	N
9	rs375822897	17	44142332	rs193236081	2017-03-17	27089181	Okbay A	2016-04-18	Nat Genet	www.ncbi.nlm.nih.gov/pubmed/27089181	Genetic variants associated with subjective well-being, depressive symptoms, and neuroticism identified through genome-wide analyses.	Neuroticism	Brain function	170,911 European ancestry individuals	NA	17q21.31	NR	KANSL1, KANSL1, KANSL1			ENSG00000120071, ENSG00000275867, ENSG00000278458	NA	NA	rs193236081-T	rs193236081	1	77184207	intron_variant	0	0.774	6e-11	10.2218		0.0284134	[0.02-0.037] unit decrease	Affymetrix [up to 6544775] (imputed)	N
9	rs375822897	17	44162597	rs8080583	2018-01-12	29186694	Lam M	2017-11-28	Cell Rep	www.ncbi.nlm.nih.gov/pubmed/29186694	Large-Scale Cognitive GWAS Meta-Analysis Reveals Tissue-Specific Neural Expression and Potential Nootropic Drug Targets.	Cognitive ability	Brain function	107,207 European ancestry individuals	NA	17q21.31	KANSL1	KANSL1, KANSL1, KANSL1			ENSG00000120071, ENSG00000275867, ENSG00000278458	NA	NA	rs8080583-?	rs8080583	0	8080583	intron_variant	0	NR	1e-08	8		5.717	z score decrease	Affymetrix, Illumina [7357080] (imputed)	N
9	rs375822897	17	44183403	rs111676341	2021-01-13	33414549	Demange PA	2021-01-07	Nat Genet	www.ncbi.nlm.nih.gov/pubmed/33414549	Investigating the genetic architecture of noncognitive skills using GWAS-by-subtraction.	Cognitive aspects of educational attainment	Brain function	257,700 European ancestry individuals	NA	17q21.31	NR	KANSL1, KANSL1, KANSL1			ENSG00000120071, ENSG00000275867, ENSG00000278458	NA	NA	rs111676341-A	rs111676341	0	111676341	intron_variant	0	0.240557	2e-11	10.699		0.0492418	[0.035-0.064] unit increase	Affymetrix, Illumina, Perlegen [7305956] (imputed)	N
9	rs375822897	17	44187492	rs17577094	2014-12-05	24842889	Vacic V	2014-05-19	Hum Mol Genet	www.ncbi.nlm.nih.gov/pubmed/24842889	Genome-wide mapping of IBD segments in an Ashkenazi PD cohort identifies associated haplotypes.	Parkinson's disease	Brain function	1,130 Ashkenazi Jewish cases, 2,611 Ashkenazi Jewish controls	306 Ashkenazi Jewish cases, 2,583 Ashkenazi Jewish controls	17q21.31	MAPT	KANSL1, KANSL1, KANSL1			ENSG00000120071, ENSG00000275867, ENSG00000278458	NA	NA	rs17577094-?	rs17577094	0	17577094	intron_variant	0	0.74	8e-09	8.09691		1.56	[1.39-1.79]	Affymetrix, Illumina [1069161] (imputed)	N
9	rs375822897	17	44192923	rs17577369	2019-01-22	29500382	Nagel M	2018-03-02	Nat Commun	www.ncbi.nlm.nih.gov/pubmed/29500382	Item-level analyses reveal genetic heterogeneity in neuroticism.	Feeling miserable	Brain function	376,097 European ancestry individuals	NA	17q21.31	NR	KANSL1, KANSL1, KANSL1			ENSG00000120071, ENSG00000275867, ENSG00000278458	NA	NA	rs17577369-A	rs17577369	0	17577369	intron_variant	0	0.2157	4e-12	11.3979		6.96	z score decrease	NR [10847151] (imputed)	N
9	rs375822897	17	44192957	rs17661015	2019-01-22	29500382	Nagel M	2018-03-02	Nat Commun	www.ncbi.nlm.nih.gov/pubmed/29500382	Item-level analyses reveal genetic heterogeneity in neuroticism.	Irritable mood	Brain function	366,726 European ancestry individuals	NA	17q21.31	NR	KANSL1, KANSL1, KANSL1			ENSG00000120071, ENSG00000275867, ENSG00000278458	NA	NA	rs17661015-T	rs17661015	0	17661015	intron_variant	0	0.215131	4e-12	11.3979		6.93	z score decrease	NR [~ 10847151] (imputed)	N
9	rs375822897	17	44192957	rs17661015	2019-01-22	29500382	Nagel M	2018-03-02	Nat Commun	www.ncbi.nlm.nih.gov/pubmed/29500382	Item-level analyses reveal genetic heterogeneity in neuroticism.	Feeling hurt	Brain function	372,047 European ancestry individuals	NA	17q21.31	NR	KANSL1, KANSL1, KANSL1			ENSG00000120071, ENSG00000275867, ENSG00000278458	NA	NA	rs17661015-T	rs17661015	0	17661015	intron_variant	0	0.215131	3e-28	27.5229		11.02	z score decrease	NR [10847151] (imputed)	N
9	rs375822897	17	44205690	rs4471723	2019-01-22	29500382	Nagel M	2018-03-02	Nat Commun	www.ncbi.nlm.nih.gov/pubmed/29500382	Item-level analyses reveal genetic heterogeneity in neuroticism.	Feeling guilty	Brain function	373,380 European ancestry individuals	NA	17q21.31	NR	KANSL1, KANSL1, KANSL1			ENSG00000120071, ENSG00000275867, ENSG00000278458	NA	NA	rs4471723-T	rs4471723	0	4471723	intron_variant	0	0.219254	5e-09	8.30103		5.84	z score increase	NR [10847151] (imputed)	N
9	rs375822897	17	44207932	rs79301522	2019-01-22	29500382	Nagel M	2018-03-02	Nat Commun	www.ncbi.nlm.nih.gov/pubmed/29500382	Item-level analyses reveal genetic heterogeneity in neuroticism.	Neurociticism	Brain function	380,506 European ancestry individuals	NA	17q21.31	NR	KANSL1, KANSL1, KANSL1			ENSG00000120071, ENSG00000275867, ENSG00000278458	NA	NA	rs79301522-A	rs79301522	0	79301522	intron_variant	0	0.217029	1e-30	30		11.51	z score decrease	NR [10847151] (imputed)	N
9	rs375822897	17	44248769	rs1881193	2019-01-22	29500382	Nagel M	2018-03-02	Nat Commun	www.ncbi.nlm.nih.gov/pubmed/29500382	Item-level analyses reveal genetic heterogeneity in neuroticism.	Experiencing mood swings	Brain function	373,733 European ancestry individuals	NA	17q21.31	NR	KANSL1, KANSL1, KANSL1			ENSG00000120071, ENSG00000275867, ENSG00000278458	NA	NA	rs1881193-T	rs1881193	0	1881193	missense_variant	0	0.21737	1e-18	18		8.84	z score decrease	NR [10847151] (imputed)	N
9	rs375822897	17	44257788	rs2696697	2022-08-18	35589863	Gouveia C	2022-05-19	Sci Rep	www.ncbi.nlm.nih.gov/pubmed/35589863	Genome-wide association of polygenic risk extremes for Alzheimer's disease in the UK Biobank.	Alzheimer’s disease polygenic risk score (upper quantile vs lower quantile)	Brain function	18,892 European ancestry high risk individuals, 18,892 European ancestry low risk individuals	NA	17q21.31		KANSL1, KANSL1, KANSL1			ENSG00000120071, ENSG00000275867, ENSG00000278458	NA	NA	rs2696697-?	rs2696697	0	2696697	intron_variant	0	NR	5e-16	15.301		0.87	[0.84-0.9]	NR [NR]	N
9	rs375822897	17	44284057	rs2696457	2019-01-22	29500382	Nagel M	2018-03-02	Nat Commun	www.ncbi.nlm.nih.gov/pubmed/29500382	Item-level analyses reveal genetic heterogeneity in neuroticism.	Feeling worry	Brain function	372,869 European ancestry individuals	NA	17q21.31	NR	KANSL1, KANSL1, KANSL1			ENSG00000120071, ENSG00000275867, ENSG00000278458	NA	NA	rs2696457-T	rs2696457	0	2696457	intron_variant	0	0.215657	6e-10	9.22185		6.186	unit increase	NR [10847151] (imputed)	N
9	rs375822897	17	44301840	rs142920272	2019-04-10	30804558	Grove J	2019-02-25	Nat Genet	www.ncbi.nlm.nih.gov/pubmed/30804558	Identification of common genetic risk variants for autism spectrum disorder.	Autism spectrum disorder	Brain function	18,381 European ancestry cases, 27,969 European ancestry controls	2,119 European ancestry cases, 142,379 European ancestry controls	17q21.31	Intergenic	KANSL1, KANSL1, KANSL1			ENSG00000120071, ENSG00000275867, ENSG00000278458	NA	NA	rs142920272-C	rs142920272	1	2532407	intron_variant	0	0.187	9e-07	6.04576		1.08814	[NR]	Illumina [9112387] (imputed)	N
9	rs375822897	17	44318184	rs2696668	2019-01-22	29500382	Nagel M	2018-03-02	Nat Commun	www.ncbi.nlm.nih.gov/pubmed/29500382	Item-level analyses reveal genetic heterogeneity in neuroticism.	Feeling hurt	Brain function	372,047 European ancestry individuals	NA	17q21.31	NR	KANSL1 - MAPK8IP1P1	ENSG00000278458	ENSG00000282723		15429	2788	rs2696668-A	rs2696668	0	2696668	intergenic_variant	1	0.215905	1e-26	26		10.68	z score decrease	NR [10847151] (imputed)	N
9	rs375822897	17	44347218	rs2696557	2019-01-22	29500382	Nagel M	2018-03-02	Nat Commun	www.ncbi.nlm.nih.gov/pubmed/29500382	Item-level analyses reveal genetic heterogeneity in neuroticism.	Feeling nervous	Brain function	373,121 European ancestry individuals	NA	17q21.31	NR	MAPK8IP1P1 - ARL17B	ENSG00000282723	ENSG00000228696		24808	4932	rs2696557-A	rs2696557	0	2696557	intergenic_variant	1	0.214201	3e-15	14.5229		7.91	z score increase	NR [10847151] (imputed)	N
9	rs375822897	17	44351387	rs2732708	2018-02-01	29255261	Luciano M	2017-12-18	Nat Genet	www.ncbi.nlm.nih.gov/pubmed/29255261	Association analysis in over 329,000 individuals identifies 116 independent variants influencing neuroticism.	Neuroticism	Brain function	329,821 European ancestry individuals	122,867 European ancestry individuals	17q21.31	intergenic	MAPK8IP1P1 - ARL17B	ENSG00000282723	ENSG00000228696		28977	763	rs2732708-T	rs2732708	0	2732708	downstream_gene_variant	1	0.21404	2e-23	22.699		9.955	unit increase	Illumina [18485882] (imputed)	N
9	rs375822897	17	44351387	rs2732708	2019-01-22	29500382	Nagel M	2018-03-02	Nat Commun	www.ncbi.nlm.nih.gov/pubmed/29500382	Item-level analyses reveal genetic heterogeneity in neuroticism.	Feeling miserable	Brain function	376,097 European ancestry individuals	NA	17q21.31	NR	MAPK8IP1P1 - ARL17B	ENSG00000282723	ENSG00000228696		28977	763	rs2732708-T	rs2732708	0	2732708	downstream_gene_variant	1	0.214039	3e-11	10.5229		6.64	z score increase	NR [10847151] (imputed)	N
9	rs375822897	17	44354549	rs2261201	2019-01-22	29500382	Nagel M	2018-03-02	Nat Commun	www.ncbi.nlm.nih.gov/pubmed/29500382	Item-level analyses reveal genetic heterogeneity in neuroticism.	Irritable mood	Brain function	366,726 European ancestry individuals	NA	17q21.31	NR	ARL17B, ARL17B, ARL17B			ENSG00000275748, ENSG00000276276, ENSG00000228696	NA	NA	rs2261201-C	rs2261201	0	2261201	intron_variant	0	0.214631	5e-12	11.301		6.91	z score decrease	NR [~ 10847151] (imputed)	N
9	rs375822897	17	44355602	rs2696532	2019-01-22	29500382	Nagel M	2018-03-02	Nat Commun	www.ncbi.nlm.nih.gov/pubmed/29500382	Item-level analyses reveal genetic heterogeneity in neuroticism.	Feeling guilty	Brain function	373,380 European ancestry individuals	NA	17q21.31	NR	ARL17B, ARL17B, ARL17B			ENSG00000275748, ENSG00000276276, ENSG00000228696	NA	NA	rs2696532-A	rs2696532	0	2696532	intron_variant	0	0.212157	4e-08	7.39794		5.49	z score decrease	NR [10847151] (imputed)	N
9	rs375822897	17	44357351	rs17665188	2019-01-22	29500382	Nagel M	2018-03-02	Nat Commun	www.ncbi.nlm.nih.gov/pubmed/29500382	Item-level analyses reveal genetic heterogeneity in neuroticism.	Experiencing mood swings	Brain function	373,733 European ancestry individuals	NA	17q21.31	NR	ARL17B, ARL17B, ARL17B			ENSG00000275748, ENSG00000276276, ENSG00000228696	NA	NA	rs17665188-T	rs17665188	0	17665188	intron_variant	0	0.213949	1e-18	18		8.79	z score decrease	NR [10847151] (imputed)	N
9	rs375822897	17	44363929	rs2696500	2019-01-22	29500382	Nagel M	2018-03-02	Nat Commun	www.ncbi.nlm.nih.gov/pubmed/29500382	Item-level analyses reveal genetic heterogeneity in neuroticism.	Neurociticism	Brain function	380,506 European ancestry individuals	NA	17q21.31	NR	ARL17B, ARL17B, ARL17B			ENSG00000275748, ENSG00000276276, ENSG00000228696	NA	NA	rs2696500-T	rs2696500	0	2696500	3_prime_UTR_variant	0	0.214048	4e-29	28.3979		11.21	z score increase	NR [10847151] (imputed)	N
9	rs375822897	17	44364649	rs2696497	2019-01-22	29500382	Nagel M	2018-03-02	Nat Commun	www.ncbi.nlm.nih.gov/pubmed/29500382	Item-level analyses reveal genetic heterogeneity in neuroticism.	Feeling fed-up	Brain function	374,971 European ancestry individuals	NA	17q21.31	NR	ARL17B, ARL17B, ARL17B			ENSG00000275748, ENSG00000276276, ENSG00000228696	NA	NA	rs2696497-T	rs2696497	0	2696497	intron_variant	0	0.21384	2e-15	14.699		7.92	z score increase	NR [10847151] (imputed)	N
4	rs55963900	7	120966790	rs3779381	2019-02-08	30251476	Lopez-Mejias R	2018-09-24	Arthritis Rheumatol	www.ncbi.nlm.nih.gov/pubmed/30251476	A genome-wide association study identifies a 3'UTR genetic variant of RARB associated with carotid intima-media thickness in rheumatoid arthritis.	Ischemic heart disease in rheumatoid arthritis	Cardiovascular	224 Spanish ancestry patients, 2,765 Spanish ancestry controls	NA	7q31.31	WNT16	WNT16			ENSG00000002745	NA	NA	rs3779381-G	rs3779381	0	3779381	intron_variant	0	0.283	2e-07	6.69897		1.77	[1.23-2.19]	Illumina [63089444] (imputed)	N
9	rs375822897	17	43473307	rs62064597	2022-08-24	35762941	Plotnikov D	2022-06-01	Invest Ophthalmol Vis Sci	www.ncbi.nlm.nih.gov/pubmed/35762941	High Blood Pressure and Intraocular Pressure: A Mendelian Randomization Study.	Systolic blood pressure	Cardiovascular	526,001 European ancestry individuals	NA	17q21.31		ARHGAP27			ENSG00000159314	NA	NA	rs62064597-C	rs62064597	0	62064597	intron_variant	0	NR	6e-10	9.22185		0.2971	[0.2-0.39] unit increase	NR [NR] (imputed)	N
9	rs375822897	17	43688317	rs28768976	2021-07-27	33495597	Harper AR	2021-01-25	Nat Genet	www.ncbi.nlm.nih.gov/pubmed/33495597	Common genetic variants and modifiable risk factors underpin hypertrophic cardiomyopathy susceptibility and expressivity.	Hypertrophic cardiomyopathy	Cardiovascular	233 African ancestry cases, 122 Hispanic/Latino cases, 70 East Asian ancestry cases, 2,196 European ancestry cases, 138 South Asian ancestry cases, 21 cases, 1,331 African ancestry controls, 170 Hispanic/Latino controls, 333 East Asian ancestry controls, 42,902 European ancestry controls, 1,727 South Asian ancestry controls, 1,023 controls	1,643 European or unknown ancestry cases, 6,628 European or unknown ancestry controls	17q21.31	SPPL2C	RPS26P8 - LINC02210	ENSG00000282238	ENSG00000204650		2033	9377	rs28768976-A	rs28768976	0	28768976	downstream_gene_variant	1	0.772	4e-12	11.3979		0.255	[0.18-0.33] unit decrease	Affymetrix [8590397] (imputed)	N
9	rs375822897	17	43688317	rs28768976	2021-07-27	33495597	Harper AR	2021-01-25	Nat Genet	www.ncbi.nlm.nih.gov/pubmed/33495597	Common genetic variants and modifiable risk factors underpin hypertrophic cardiomyopathy susceptibility and expressivity.	Hypertrophic cardiomyopathy (sarcomere negative)	Cardiovascular	170 African ancestry cases, 93 Hispanic/Latino cases, 52 East Asian ancestry cases, 1,444 European ancestry cases, 94 South Asian ancestry cases, 21 cases, 738 African ancestry controls, 78 Hispanic/Latino controls, 212 East Asian ancestry controls, 24,161 European ancestry controls, 1,132 South Asian ancestry controls, 1,023 controls	NA	17q21.31	SPPL2C	RPS26P8 - LINC02210	ENSG00000282238	ENSG00000204650		2033	9377	rs28768976-A	rs28768976	0	28768976	downstream_gene_variant	1	0.770677	2e-09	8.69897		0.268112	[0.18-0.36] unit decrease	Affymetrix [8590397] (imputed)	N
9	rs375822897	17	43733983	rs241033	2022-08-24	35762941	Plotnikov D	2022-06-01	Invest Ophthalmol Vis Sci	www.ncbi.nlm.nih.gov/pubmed/35762941	High Blood Pressure and Intraocular Pressure: A Mendelian Randomization Study.	Systolic blood pressure	Cardiovascular	526,001 European ancestry individuals	NA	17q21.31		LINC02210-CRHR1, LINC02210-CRHR1			ENSG00000282456, ENSG00000263715	NA	NA	rs241033-A	rs241033	0	241033	intron_variant	0	NR	5e-10	9.30103		0.2944	[0.2-0.39] unit decrease	NR [NR] (imputed)	N
9	rs375822897	17	44021717	rs4327091	2022-08-24	35762941	Plotnikov D	2022-06-01	Invest Ophthalmol Vis Sci	www.ncbi.nlm.nih.gov/pubmed/35762941	High Blood Pressure and Intraocular Pressure: A Mendelian Randomization Study.	Systolic blood pressure	Cardiovascular	526,001 European ancestry individuals	NA	17q21.31		MAPT, MAPT, MAPT			ENSG00000277956, ENSG00000276155, ENSG00000186868	NA	NA	rs4327091-A	rs4327091	0	4327091	intron_variant	0	NR	7e-11	10.1549		0.31	[0.22-0.4] unit decrease	NR [NR] (imputed)	N
9	rs375822897	17	44034575	rs55746658	2022-03-10	34732054	Yang Y	2021-11-04	Circ Genom Precis Med	www.ncbi.nlm.nih.gov/pubmed/34732054	Identification of Functional Genetic Determinants of Cardiac Troponin T and I in a Multiethnic Population and Causal Associations With Atrial Fibrillation.	High-sensitivity cardiac troponin T levels (MTAG)	Cardiovascular	18,590 European ancestry individuals	NA	17q21.31		MAPT, MAPT, MAPT			ENSG00000277956, ENSG00000276155, ENSG00000186868	NA	NA	rs55746658-?	rs55746658	0	55746658	intron_variant	0	NR	2e-06	5.69897		4.72	Z score decrease	Affymetrix, Illumina [NR] (imputed)	N
9	rs375822897	17	44034575	rs55746658	2022-03-10	34732054	Yang Y	2021-11-04	Circ Genom Precis Med	www.ncbi.nlm.nih.gov/pubmed/34732054	Identification of Functional Genetic Determinants of Cardiac Troponin T and I in a Multiethnic Population and Causal Associations With Atrial Fibrillation.	High-sensitivity cardiac troponin I concentration (MTAG)	Cardiovascular	12,730 European ancestry individuals	NA	17q21.31		MAPT, MAPT, MAPT			ENSG00000277956, ENSG00000276155, ENSG00000186868	NA	NA	rs55746658-?	rs55746658	0	55746658	intron_variant	0	NR	2e-06	5.69897		4.72	Z score decrease	Affymetrix, Illumina [NR] (imputed)	N
3	rs4313034	6	29973925	rs4313034	2011-09-30	21900946	Nakabayashi K	2011-09-08	J Hum Genet	www.ncbi.nlm.nih.gov/pubmed/21900946	Identification of independent risk loci for Graves' disease within the MHC in the Japanese population.	Graves' disease	Metabolic	1,119 Japanese ancestry cases, 2,718 Japanese ancestry controls	432 Japanese ancestry cases, 1,157 Japanese ancestry controls	6p22.1	MHC	ZNRD1ASP, ZNRD1ASP, ZNRD1ASP, ZNRD1ASP, ZNRD1ASP, ZNRD1ASP, ZNRD1ASP, HLA-J, HLA-J, HLA-J, HLA-J, HLA-J, HLA-J, HLA-J			ENSG00000204623, ENSG00000235394, ENSG00000196299, ENSG00000225618, ENSG00000235814, ENSG00000229653, ENSG00000232691, ENSG00000234074, ENSG00000226586, ENSG00000235309, ENSG00000243336, ENSG00000204622, ENSG00000228220, ENSG00000223439	NA	NA	rs4313034-T	rs4313034	0	4313034	non_coding_transcript_exon_variant	0	0.83	2e-15	14.699		1.67	[1.47-1.90]	Perlegen [268068]	N
8	11:47456968_ATT_A	11	47468545	rs12419342	2021-08-24	34021172	Christakoudi S	2021-05-21	Sci Rep	www.ncbi.nlm.nih.gov/pubmed/34021172	GWAS of allometric body-shape indices in UK Biobank identifies loci suggesting associations with morphogenesis, organogenesis, adrenal cell renewal and cancer.	Waist circumference adjusted for body mass index	Metabolic	186,825 British ancestry men	NA	11p11.2	RAPSN	RAPSN			ENSG00000165917	NA	NA	rs12419342-C	rs12419342	0	12419342	intron_variant	0	NR	3e-08	7.52288		0.0187347	[0.012-0.025] unit increase	Affymetrix [321114] (imputed)	N
8	11:47456968_ATT_A	11	47468545	rs12419342	2021-08-24	34021172	Christakoudi S	2021-05-21	Sci Rep	www.ncbi.nlm.nih.gov/pubmed/34021172	GWAS of allometric body-shape indices in UK Biobank identifies loci suggesting associations with morphogenesis, organogenesis, adrenal cell renewal and cancer.	Waist-hip index	Metabolic	186,825 British ancestry men	NA	11p11.2	RAPSN	RAPSN			ENSG00000165917	NA	NA	rs12419342-C	rs12419342	0	12419342	intron_variant	0	NR	1e-10	10		0.021967	[0.015-0.029] unit increase	Affymetrix [127266] (imputed)	N
8	11:47456968_ATT_A	11	47468545	rs12419342	2021-08-24	34021172	Christakoudi S	2021-05-21	Sci Rep	www.ncbi.nlm.nih.gov/pubmed/34021172	GWAS of allometric body-shape indices in UK Biobank identifies loci suggesting associations with morphogenesis, organogenesis, adrenal cell renewal and cancer.	Waist-to-hip ratio adjusted for BMI	Metabolic	186,825 British ancestry men	NA	11p11.2	RAPSN	RAPSN			ENSG00000165917	NA	NA	rs12419342-C	rs12419342	0	12419342	intron_variant	0	NR	4e-09	8.39794		0.02016	[0.013-0.027] unit increase	Affymetrix [323858] (imputed)	N
9	rs375822897	17	43911443	rs1876829	2019-09-22	30575882	Lotta LA	2018-12-01	JAMA	www.ncbi.nlm.nih.gov/pubmed/30575882	Association of Genetic Variants Related to Gluteofemoral vs Abdominal Fat Distribution With Type 2 Diabetes, Coronary Disease, and Cardiovascular Risk Factors.	Waist-to-hip ratio adjusted for BMI	Metabolic	660,648 European ancestry individuals	NA	17q21.31	NR	LINC02210-CRHR1, LINC02210-CRHR1, MAPT-AS1, MAPT-AS1, MAPT-AS1, CRHR1, CRHR1, CRHR1			ENSG00000282456, ENSG00000263715, ENSG00000264589, ENSG00000281578, ENSG00000282067, ENSG00000276191, ENSG00000278232, ENSG00000120088	NA	NA	rs1876829-C	rs1876829	0	1876829	intron_variant	0	0.22	7e-17	16.1549		0.019	[0.015-0.023] unit increase	Affymetrix [2446094] (imputed)	N
9	rs375822897	17	43911443	rs1876829	2019-09-22	30575882	Lotta LA	2018-12-01	JAMA	www.ncbi.nlm.nih.gov/pubmed/30575882	Association of Genetic Variants Related to Gluteofemoral vs Abdominal Fat Distribution With Type 2 Diabetes, Coronary Disease, and Cardiovascular Risk Factors.	Waist-hip ratio	Metabolic	663,598 European ancestry individuals	NA	17q21.31	NR	LINC02210-CRHR1, LINC02210-CRHR1, MAPT-AS1, MAPT-AS1, MAPT-AS1, CRHR1, CRHR1, CRHR1			ENSG00000282456, ENSG00000263715, ENSG00000264589, ENSG00000281578, ENSG00000282067, ENSG00000276191, ENSG00000278232, ENSG00000120088	NA	NA	rs1876829-C	rs1876829	0	1876829	intron_variant	0	0.22	5e-08	7.30103		NA		Affymetrix [2446094] (imputed)	N
9	rs375822897	17	44073889	rs1052553	2018-04-26	25751624	Onengut-Gumuscu S	2015-04-01	Nat Genet	www.ncbi.nlm.nih.gov/pubmed/25751624	Fine mapping of type 1 diabetes susceptibility loci and evidence for colocalization of causal variants with lymphoid gene enhancers.	Type 1 diabetes	Metabolic	6,683 European ancestry cases, 12,173 European ancestry controls, 2,601 European ancestry affected sibling pair families, 69 European ancestry trios	NA	17q21.31	Intergenic	MAPT, MAPT, MAPT			ENSG00000277956, ENSG00000276155, ENSG00000186868	NA	NA	rs1052553-A	rs1052553	0	1052553	synonymous_variant	0	0.76	8e-08	7.09691		1.1236		Illumina [135870]	N
9	rs375822897	17	44073889	rs1052553	2021-07-07	34127860	Robertson CC	2021-06-14	Nat Genet	www.ncbi.nlm.nih.gov/pubmed/34127860	Fine-mapping, trans-ancestral and genomic analyses identify causal variants, cells, genes and drug targets for type 1 diabetes.	Type 1 diabetes	Metabolic	20,065 European ancestry cases, 33,065 European ancestry controls, 1,045 other-admixed ancestry cases, 1,103 other-admixed ancestry controls, 1,043 African ancestry cases, 3,206 African ancestry controls	NA	17q21.31	MAPT	MAPT, MAPT, MAPT			ENSG00000277956, ENSG00000276155, ENSG00000186868	NA	NA	rs1052553-G	rs1052553	0	1052553	synonymous_variant	0	0.232	2e-15	14.699		0.879		Illumina [715631] (imputed)	N
9	rs375822897	17	44073889	rs1052553	2021-07-07	34127860	Robertson CC	2021-06-14	Nat Genet	www.ncbi.nlm.nih.gov/pubmed/34127860	Fine-mapping, trans-ancestral and genomic analyses identify causal variants, cells, genes and drug targets for type 1 diabetes.	Type 1 diabetes	Metabolic	20,065 European ancestry cases, 33,065 European ancestry controls, 1,045 other-admixed ancestry cases, 1,103 other-admixed ancestry controls, 1,043 African ancestry cases, 3,206 African ancestry controls	NA	17q21.31	MAPT	MAPT, MAPT, MAPT			ENSG00000277956, ENSG00000276155, ENSG00000186868	NA	NA	rs1052553-G	rs1052553	0	1052553	synonymous_variant	0	0.232	2e-15	14.699		0.879		Illumina [715631] (imputed)	N
9	rs375822897	17	44081064	rs8070723	2019-11-04	30239722	Pulit SL	2018-09-14	Hum Mol Genet	www.ncbi.nlm.nih.gov/pubmed/30239722	Meta-analysis of genome-wide association studies for body fat distribution in 694,649 individuals of European ancestry.	Waist-hip ratio	Metabolic	381,152 European female individuals	NA	17q21.31	NR	MAPT, MAPT, MAPT			ENSG00000277956, ENSG00000276155, ENSG00000186868	NA	NA	rs8070723-A	rs8070723	0	8070723	intron_variant	0	0.7848	4e-15	14.3979		0.0162	[0.012-0.02] unit decrease	NR [~ 27400000] (imputed)	N
9	rs375822897	17	44186063	rs16940904	2022-08-31	35692035	Borges MC	2022-06-13	BMC Med	www.ncbi.nlm.nih.gov/pubmed/35692035	Role of circulating polyunsaturated fatty acids on cardiovascular diseases risk: analysis using Mendelian randomization and fatty acid genetic association data from over 114,000 UK Biobank participants.	Total omega-3 fatty acid levels	Metabolic	114,999 European ancestry individuals	NA	17q21.31		KANSL1, KANSL1, KANSL1			ENSG00000120071, ENSG00000275867, ENSG00000278458	NA	NA	rs16940904-C	rs16940904	0	16940904	intron_variant	0	0.77	3e-13	12.5229		0.036	[0.026-0.046] unit increase	NR [12321876] (imputed)	N
9	rs375822897	17	44186063	rs16940904	2022-04-27	35213538	Richardson TG	2022-02-25	PLoS Biol	www.ncbi.nlm.nih.gov/pubmed/35213538	Characterising metabolomic signatures of lipid-modifying therapies through drug target mendelian randomisation.	Ratio of docosahexaenoic acid to total fatty acid levels	Metabolic	115,006 European ancestry individuals	NA	17q21.31		KANSL1, KANSL1, KANSL1			ENSG00000120071, ENSG00000275867, ENSG00000278458	NA	NA	rs16940904-C	rs16940904	0	16940904	intron_variant	0	0.773434	4e-16	15.3979		0.038921	[0.03-0.048] unit increase	NR [11722792] (imputed)	N
9	rs375822897	17	44186063	rs16940904	2022-04-27	35213538	Richardson TG	2022-02-25	PLoS Biol	www.ncbi.nlm.nih.gov/pubmed/35213538	Characterising metabolomic signatures of lipid-modifying therapies through drug target mendelian randomisation.	Ratio of omega-3 fatty acids to total fatty acids	Metabolic	115,006 European ancestry individuals	NA	17q21.31		KANSL1, KANSL1, KANSL1			ENSG00000120071, ENSG00000275867, ENSG00000278458	NA	NA	rs16940904-C	rs16940904	0	16940904	intron_variant	0	0.773434	5e-18	17.301		0.041183	[0.032-0.051] unit increase	NR [11722792] (imputed)	N
9	rs375822897	17	44186063	rs16940904	2022-04-27	35213538	Richardson TG	2022-02-25	PLoS Biol	www.ncbi.nlm.nih.gov/pubmed/35213538	Characterising metabolomic signatures of lipid-modifying therapies through drug target mendelian randomisation.	Omega-3 fatty acid levels	Metabolic	115,006 European ancestry individuals	NA	17q21.31		KANSL1, KANSL1, KANSL1			ENSG00000120071, ENSG00000275867, ENSG00000278458	NA	NA	rs16940904-C	rs16940904	0	16940904	intron_variant	0	0.773434	4e-13	12.3979		0.0345078	[0.025-0.044] unit increase	NR [11722792] (imputed)	N
9	rs375822897	17	44186063	rs16940904	2022-08-31	35692035	Borges MC	2022-06-13	BMC Med	www.ncbi.nlm.nih.gov/pubmed/35692035	Role of circulating polyunsaturated fatty acids on cardiovascular diseases risk: analysis using Mendelian randomization and fatty acid genetic association data from over 114,000 UK Biobank participants.	Circulating docosahexaenoic acid levels	Metabolic	114,999 European ancestry individuals	NA	17q21.31		KANSL1, KANSL1, KANSL1			ENSG00000120071, ENSG00000275867, ENSG00000278458	NA	NA	rs16940904-C	rs16940904	0	16940904	intron_variant	0	0.77	2e-16	15.699		0.04	[0.031-0.049] unit increase	NR [12321876] (imputed)	N
9	rs375822897	17	44186063	rs16940904	2022-04-27	35213538	Richardson TG	2022-02-25	PLoS Biol	www.ncbi.nlm.nih.gov/pubmed/35213538	Characterising metabolomic signatures of lipid-modifying therapies through drug target mendelian randomisation.	Docosahexaenoic acid levels	Metabolic	115,006 European ancestry individuals	NA	17q21.31		KANSL1, KANSL1, KANSL1			ENSG00000120071, ENSG00000275867, ENSG00000278458	NA	NA	rs16940904-C	rs16940904	0	16940904	intron_variant	0	0.773434	1e-16	16		0.0389871	[0.03-0.048] unit increase	NR [11722792] (imputed)	N
10	rs55823223	17	73825463	rs111365807	2019-02-06	30595370	Kichaev G	2018-12-27	Am J Hum Genet	www.ncbi.nlm.nih.gov/pubmed/30595370	Leveraging Polygenic Functional Enrichment to Improve GWAS Power.	Body mass index	Metabolic	approximately 458,000 European ancestry individuals	NA	17q25.1		UNC13D			ENSG00000092929	NA	NA	rs111365807-?	rs111365807	0	111365807	intron_variant	0	NR	8e-08	7.09691		NA		NR [~ 8900000] (imputed)	N
10	rs55823223	17	73825463	rs111365807	2020-04-17	31669095	Zhu Z	2019-10-24	J Allergy Clin Immunol	www.ncbi.nlm.nih.gov/pubmed/31669095	Shared Genetic and Experimental Links between Obesity-Related Traits and Asthma Subtypes in UK Biobank.	Body mass index	Metabolic	457,822 European ancestry individuals	NA	17q25.1	NR	UNC13D			ENSG00000092929	NA	NA	rs111365807-G	rs111365807	0	111365807	intron_variant	0	NR	1e-07	7		NA		Affymetrix [~ 8270000] (imputed)	N
10	rs55823223	17	73871467	rs3744017	2019-11-05	30239722	Pulit SL	2018-09-14	Hum Mol Genet	www.ncbi.nlm.nih.gov/pubmed/30239722	Meta-analysis of genome-wide association studies for body fat distribution in 694,649 individuals of European ancestry.	Body mass index	Metabolic	806,834 European ancestry individuals	NA	17q25.1	NA	TRIM47			ENSG00000132481	NA	NA	rs3744017-A	rs3744017	0	3744017	intron_variant	0	0.1931	2e-10	9.69897		0.0139	[0.0096-0.0182] unit increase	NR [~ 27400000] (imputed)	N
4	rs55963900	7	120966790	rs3779381	2019-01-28	30598549	Morris JA	2018-12-31	Nat Genet	www.ncbi.nlm.nih.gov/pubmed/30598549	An atlas of genetic influences on osteoporosis in humans and mice.	Heel bone mineral density	Musculoskeletal	426,824 British ancestry individuals	NA	7q31.31	WNT16	WNT16			ENSG00000002745	NA	NA	rs3779381-A	rs3779381	0	3779381	intron_variant	0	0.74094	4e-143	142.398		0.0793046	[0.073-0.085] unit decrease	NR [13737936] (imputed)	N
4	rs55963900	7	120966790	rs3779381	2018-07-04	29499414	Pei YF	2018-02-27	Bone	www.ncbi.nlm.nih.gov/pubmed/29499414	Joint study of two genome-wide association meta-analyses identified 20p12.1 and 20q13.33 for bone mineral density.	Lumbar spine bone mineral density	Musculoskeletal	up to 4,692 European ancestry individuals, up to 1,539 Han Chinese ancestry individuals, up to 849 African American individuals, up to 446 Hispanic individuals, 2,882 European ancestry whole-genome sequenced individuals, 3,549 European ancestry whole-exome sequenced individuals, 26,534 European ancestry non-array genotype imputed individuals	NA	7q31.31	WNT16	WNT16			ENSG00000002745	NA	NA	rs3779381-A	rs3779381	0	3779381	intron_variant	0	0.742765	1e-18	18		0.0782	[0.061-0.096] unit decrease	Affymetrix, Illumina [7998108] (imputed)	N
4	rs55963900	7	120966790	rs3779381	2018-07-04	29499414	Pei YF	2018-02-27	Bone	www.ncbi.nlm.nih.gov/pubmed/29499414	Joint study of two genome-wide association meta-analyses identified 20p12.1 and 20q13.33 for bone mineral density.	Femoral neck bone mineral density	Musculoskeletal	up to 4,692 European ancestry individuals, up to 1,539 Han Chinese ancestry individuals, up to 849 African American individuals, up to 446 Hispanic individuals, 2,882 European ancestry whole-genome sequenced individuals, 3,549 European ancestry whole-exome sequenced individuals, 26,534 European ancestry non-array genotype imputed individuals	NA	7q31.31	WNT16	WNT16			ENSG00000002745	NA	NA	rs3779381-A	rs3779381	0	3779381	intron_variant	0	0.742765	1e-14	14		0.0605	[0.045-0.076] unit decrease	Affymetrix, Illumina [7998108] (imputed)	N
4	rs55963900	7	120966790	rs3779381	2017-07-14	28472463	Mullin BH	2017-05-04	Hum Mol Genet	www.ncbi.nlm.nih.gov/pubmed/28472463	Genome-wide association study meta-analysis for quantitative ultrasound parameters of bone identifies five novel loci for broadband ultrasound attenuation.	Bone ultrasound measurement (velocity of sound)	Musculoskeletal	1,268 whole genome sequenced European ancestry women, 8,880 European ancestry women, 6,479 European ancestry men	NA	7q31.31	WNT16	WNT16			ENSG00000002745	NA	NA	rs3779381-G	rs3779381	0	3779381	intron_variant	0	0.25	1e-21	21	(male)	0.19	[0.15-0.23] unit increase	Illumina [11973598] (imputed)	N
4	rs55963900	7	120966790	rs3779381	2019-06-21	31015401	Wu Y	2019-04-23	Nat Commun	www.ncbi.nlm.nih.gov/pubmed/31015401	Genome-wide association study of medication-use and associated disease in the UK Biobank.	Medication use (drugs affecting bone structure and mineralization)	Musculoskeletal	7,870 European ancestry cases, 207,798 European ancestry controls	NA	7q31.31	WNT16	WNT16			ENSG00000002745	NA	NA	rs3779381-G	rs3779381	0	3779381	intron_variant	0	0.258819	5e-10	9.30103		0.11387	[0.078-0.15] unit decrease	Affymetrix [7288503] (imputed)	N
4	rs55963900	7	120966790	rs3779381	2021-12-14	34594039	Sakaue S	2021-09-30	Nat Genet	www.ncbi.nlm.nih.gov/pubmed/34594039	A cross-population atlas of genetic associations for 220 human phenotypes.	Osteoporosis	Musculoskeletal	8,520 European ancestry cases, 479,981 European ancestry controls, 9,794 East Asian ancestry cases, 168,932 East Asian ancestry controls	NA	7q31.31		WNT16			ENSG00000002745	NA	NA	rs3779381-G	rs3779381	0	3779381	intron_variant	0	NR	5e-15	14.301		0.1162	[0.087-0.145] unit decrease	Affymetrix, Illumina [25844994] (imputed)	N
4	rs55963900	7	120966790	rs3779381	2021-12-14	34594039	Sakaue S	2021-09-30	Nat Genet	www.ncbi.nlm.nih.gov/pubmed/34594039	A cross-population atlas of genetic associations for 220 human phenotypes.	Medication use (drugs affecting bone structure and mineralization)	Musculoskeletal	7,870 European ancestry cases, 207,798 European ancestry controls, 6,143 East Asian ancestry cases, 172,583 East Asian ancestry controls	NA	7q31.31		WNT16			ENSG00000002745	NA	NA	rs3779381-G	rs3779381	0	3779381	intron_variant	0	NR	5e-11	10.301		0.1024	[0.072-0.133] unit decrease	Affymetrix, Illumina [15248280] (imputed)	N
4	rs55963900	7	120974765	rs3801387	2018-03-05	29304378	Medina-Gomez C	2018-01-04	Am J Hum Genet	www.ncbi.nlm.nih.gov/pubmed/29304378	Life-Course Genome-wide Association Study Meta-analysis of Total Body BMD and Assessment of Age-Specific Effects.	Total body bone mineral density	Musculoskeletal	56,284 European ancestry individuals, up to 1,333 African American individuals, up to 9,328 admixed individuals	NA	7q31.31	NR	WNT16			ENSG00000002745	NA	NA	rs3801387-A	rs3801387	0	3801387	intron_variant	0	0.7279	1e-100	100		0.1347	unit decrease	Affymetrix, Illumina [~ 23700000] (imputed)	N
4	rs55963900	7	120974765	rs3801387	2018-03-05	29304378	Medina-Gomez C	2018-01-04	Am J Hum Genet	www.ncbi.nlm.nih.gov/pubmed/29304378	Life-Course Genome-wide Association Study Meta-analysis of Total Body BMD and Assessment of Age-Specific Effects.	Total body bone mineral density	Musculoskeletal	56,284 European ancestry individuals, up to 1,333 African American individuals, up to 9,328 admixed individuals	NA	7q31.31	NR	WNT16			ENSG00000002745	NA	NA	rs3801387-A	rs3801387	0	3801387	intron_variant	0	0.7337	3e-87	86.5229	(European)	0.1377	unit decrease	Affymetrix, Illumina [~ 23700000] (imputed)	N
4	rs55963900	7	120974765	rs3801387	2018-03-05	29304378	Medina-Gomez C	2018-01-04	Am J Hum Genet	www.ncbi.nlm.nih.gov/pubmed/29304378	Life-Course Genome-wide Association Study Meta-analysis of Total Body BMD and Assessment of Age-Specific Effects.	Total body bone mineral density (age 45-60)	Musculoskeletal	18,805 European individuals	NA	7q31.31	NR	WNT16			ENSG00000002745	NA	NA	rs3801387-A	rs3801387	0	3801387	intron_variant	0	0.7348	3e-30	29.5229		0.1359	unit decrease	Affymetrix, Illumina [~ 23700000] (imputed)	N
4	rs55963900	7	120974765	rs3801387	2018-03-05	29304378	Medina-Gomez C	2018-01-04	Am J Hum Genet	www.ncbi.nlm.nih.gov/pubmed/29304378	Life-Course Genome-wide Association Study Meta-analysis of Total Body BMD and Assessment of Age-Specific Effects.	Total body bone mineral density (age over 60)	Musculoskeletal	22,504 European ancestry and African American individuals	NA	7q31.31	NR	WNT16			ENSG00000002745	NA	NA	rs3801387-A	rs3801387	0	3801387	intron_variant	0	0.7266	3e-35	34.5229		0.1337	unit decrease	Affymetrix, Illumina [~ 23700000] (imputed)	N
4	rs55963900	7	120974765	rs3801387	2013-04-11	22504420	Estrada K	2012-04-15	Nat Genet	www.ncbi.nlm.nih.gov/pubmed/22504420	Genome-wide meta-analysis identifies 56 bone mineral density loci and reveals 14 loci associated with risk of fracture.	Lumbar spine bone mineral density	Musculoskeletal	Up to 32,961 European and East Asian ancestry individuals	Up to 50,933 European and East Asian ancestry individuals	7q31.31	WNT16	WNT16			ENSG00000002745	NA	NA	rs3801387-A	rs3801387	0	3801387	intron_variant	0	0.74	3e-51	50.5229		0.09	[NR] unit decrease	Affymetrix, Illumina [~ 2500000] (imputed)	N
4	rs55963900	7	120974765	rs3801387	2022-04-13	34673960	Greenbaum J	2021-10-21	Hum Mol Genet	www.ncbi.nlm.nih.gov/pubmed/34673960	A multi-ethnic whole genome sequencing study to identify novel loci for bone mineral density.	Bone mineral density (spine)	Musculoskeletal	1,825 African American females, 26,724 European ancestry females, 1,683 Hispanic females	NA	7q31.31		WNT16			ENSG00000002745	NA	NA	rs3801387-?	rs3801387	0	3801387	intron_variant	0	NR	2e-22	21.699		NA		NR [NR] (imputed)	N
4	rs55963900	7	120983343	rs10242100	2014-07-20	24249740	Zhang L	2013-11-17	Hum Mol Genet	www.ncbi.nlm.nih.gov/pubmed/24249740	Multistage genome-wide association meta-analyses identified two new loci for bone mineral density.	Bone mineral density	Musculoskeletal	5,833 European ancestry females, 2,639 European ancestry males, 784 Han Chinese ancestry females, 763 Han Chinese ancestry males, 712 African American females, 409 Hispanic females	7,010 European ancestry females, 3,772 European ancestry males, 2,980 East Asian ancestry females, 2,159 East Asian ancestry males	7q31.31	WNT16	WNT16 - FAM3C	ENSG00000002745	ENSG00000196937		2185	5589	rs10242100-?	rs10242100	0	10242100	downstream_gene_variant	1	NR	2e-10	9.69897	(hip)	NA		Affymetrix, Illumina [5842825] (imputed)	N
4	rs55963900	7	120983343	rs10242100	2018-03-05	29304378	Medina-Gomez C	2018-01-04	Am J Hum Genet	www.ncbi.nlm.nih.gov/pubmed/29304378	Life-Course Genome-wide Association Study Meta-analysis of Total Body BMD and Assessment of Age-Specific Effects.	Total body bone mineral density (age 30-45)	Musculoskeletal	10,062 European and unknown ancestry individuals	NA	7q31.31	NR	WNT16 - FAM3C	ENSG00000002745	ENSG00000196937		2185	5589	rs10242100-A	rs10242100	0	10242100	downstream_gene_variant	1	0.7296	8e-23	22.0969		0.1614	unit decrease	Affymetrix, Illumina [~ 23700000] (imputed)	N
4	rs55963900	7	120983343	rs10242100	2021-11-29	33893285	Guindo-Martinez M	2021-04-23	Nat Commun	www.ncbi.nlm.nih.gov/pubmed/33893285	The impact of non-additive genetic associations on age-related complex diseases.	Osteoporosis	Musculoskeletal	5,399 European ancestry cases, 51,238 European ancestry controls	NA	7q31.31		WNT16 - FAM3C	ENSG00000002745	ENSG00000196937		2185	5589	rs10242100-G	rs10242100	0	10242100	downstream_gene_variant	1	0.276502	3e-08	7.52288		0.87		Affymetrix [15544346] (imputed)	N
4	rs55963900	7	120994169	rs3801383	2022-04-13	34673960	Greenbaum J	2021-10-21	Hum Mol Genet	www.ncbi.nlm.nih.gov/pubmed/34673960	A multi-ethnic whole genome sequencing study to identify novel loci for bone mineral density.	Bone mineral density (femoral neck)	Musculoskeletal	2,948 African American individuals, 39,107 European ancestry individuals, 2,451 Hispanic individuals	NA	7q31.31		FAM3C			ENSG00000196937	NA	NA	rs3801383-?	rs3801383	0	3801383	intron_variant	0	NR	6e-17	16.2218		NA		NR [15500000] (imputed)	N
4	rs55963900	7	121000931	rs7808155	2022-04-13	34673960	Greenbaum J	2021-10-21	Hum Mol Genet	www.ncbi.nlm.nih.gov/pubmed/34673960	A multi-ethnic whole genome sequencing study to identify novel loci for bone mineral density.	Bone mineral density (spine)	Musculoskeletal	2,948 African American individuals, 39,107 European ancestry individuals, 2,451 Hispanic individuals	NA	7q31.31		FAM3C			ENSG00000196937	NA	NA	rs7808155-?	rs7808155	0	7808155	intron_variant	0	NR	1e-21	21		NA		NR [15500000] (imputed)	N
4	rs55963900	7	121018579	rs917727	2017-09-21	28743860	Medina-Gomez C	2017-07-25	Nat Commun	www.ncbi.nlm.nih.gov/pubmed/28743860	Bivariate genome-wide association meta-analysis of pediatric musculoskeletal traits reveals pleiotropic effects at the SREBF1/TOM1L2 locus.	TB-LM or TBLH-BMD (pleiotropy)	Musculoskeletal	8,327 European ancestry individuals, 2,087 individuals	NA	7q31.31	WNT16, CPED1	FAM3C			ENSG00000196937	NA	NA	rs917727-T	rs917727	0	917727	intron_variant	0	0.29	3e-20	19.5229		NA		Illumina [2276811] (imputed)	N
4	rs55963900	7	121018579	rs917727	2017-09-21	28743860	Medina-Gomez C	2017-07-25	Nat Commun	www.ncbi.nlm.nih.gov/pubmed/28743860	Bivariate genome-wide association meta-analysis of pediatric musculoskeletal traits reveals pleiotropic effects at the SREBF1/TOM1L2 locus.	Bone mineral density (paediatric, total body less head)	Musculoskeletal	8,327 European ancestry individuals, 2,087 individuals	NA	7q31.31	WNT16, CPED1	FAM3C			ENSG00000196937	NA	NA	rs917727-T	rs917727	0	917727	intron_variant	0	0.29	5e-17	16.301		0.1289	[NR] unit increase	Illumina [2276811] (imputed)	N
4	rs55963900	7	121018579	rs917727	2012-09-11	22792070	Medina-Gomez C	2012-07-05	PLoS Genet	www.ncbi.nlm.nih.gov/pubmed/22792070	Meta-analysis of genome-wide scans for total body BMD in children and adults reveals allelic heterogeneity and age-specific effects at the WNT16 locus.	Bone mineral density	Musculoskeletal	1,834 European ancestry children, 825 children	11,052 European ancestry individuals	7q31.31	WNT16	FAM3C			ENSG00000196937	NA	NA	rs917727-T	rs917727	0	917727	intron_variant	0	0.273	1e-27	27		0.154	[NR] unit increase	Illumina [3021329] (imputed)	N
4	rs55963900	7	121018857	rs917726	2018-03-05	29304378	Medina-Gomez C	2018-01-04	Am J Hum Genet	www.ncbi.nlm.nih.gov/pubmed/29304378	Life-Course Genome-wide Association Study Meta-analysis of Total Body BMD and Assessment of Age-Specific Effects.	Total body bone mineral density (age 0-15)	Musculoskeletal	11,807 European and unknown ancestry individuals	NA	7q31.31	NR	FAM3C			ENSG00000196937	NA	NA	rs917726-A	rs917726	0	917726	intron_variant	0	0.7269	5e-21	20.301		0.137	unit decrease	Affymetrix, Illumina [~ 23700000] (imputed)	N
4	rs55963900	7	121025502	rs718766	2018-10-19	30172743	Liang X	2018-08-30	Bone	www.ncbi.nlm.nih.gov/pubmed/30172743	Assessing the genetic correlations between early growth parameters and bone mineral density: A polygenic risk score analysis.	Ulna and radius bone mineral density	Musculoskeletal	2,286 European ancestry individuals	NA	7q31.31	FAM3C	FAM3C			ENSG00000196937	NA	NA	rs718766-?	rs718766	0	718766	intron_variant	0	NR	2e-10	9.69897		NA		Affymetrix [753382]	N
4	rs55963900	7	121033121	rs7776725	2014-12-18	24945404	Kemp JP	2014-06-19	PLoS Genet	www.ncbi.nlm.nih.gov/pubmed/24945404	Phenotypic dissection of bone mineral density reveals skeletal site specificity and facilitates the identification of novel loci in the genetic regulation of bone mass attainment.	Bone mineral density (paediatric, total body less head)	Musculoskeletal	8,007 European ancestry children, 289 Surinamese ancestry children, 300 Turkish ancestry children, 232 Moroccan ancestry children, 588 children	NA	7q31.31	FAM3C, WNT16, CPED1	FAM3C			ENSG00000196937	NA	NA	rs7776725-C	rs7776725	0	7776725	intron_variant	0	0.27	6e-20	19.2218		0.159	[0.13-0.19] unit increase	Illumina [~ 2500000] (imputed)	N
4	rs55963900	7	121033121	rs7776725	2014-12-18	24945404	Kemp JP	2014-06-19	PLoS Genet	www.ncbi.nlm.nih.gov/pubmed/24945404	Phenotypic dissection of bone mineral density reveals skeletal site specificity and facilitates the identification of novel loci in the genetic regulation of bone mass attainment.	Bone mineral density (paediatric, total body less head)	Musculoskeletal	8,007 European ancestry children, 289 Surinamese ancestry children, 300 Turkish ancestry children, 232 Moroccan ancestry children, 588 children	NA	7q31.31	FAM3C, WNT16, CPED1	FAM3C			ENSG00000196937	NA	NA	rs7776725-C	rs7776725	0	7776725	intron_variant	0	NR	2e-15	14.699	(EA)	0.1582	[0.12-0.2] unit increase	Illumina [~ 2500000] (imputed)	N
4	rs55963900	7	121033121	rs7776725	2017-02-13	27424934	Choi HJ	2016-07-15	Bone	www.ncbi.nlm.nih.gov/pubmed/27424934	Genome-wide association study in East Asians suggests UHMK1 as a novel bone mineral density susceptibility gene.	Bone mineral density (femoral neck)	Musculoskeletal	2,729 Korean ancestry individuals	1,547 Han Chinese ancestry individuals, 3,237 European ancestry individuals	7q31.31	WNT16	FAM3C			ENSG00000196937	NA	NA	rs7776725-C	rs7776725	0	7776725	intron_variant	0	0.13	1e-06	6		0.1	unit increase	Affymetrix [328918]	N
4	rs55963900	7	121033121	rs7776725	2017-02-13	27424934	Choi HJ	2016-07-15	Bone	www.ncbi.nlm.nih.gov/pubmed/27424934	Genome-wide association study in East Asians suggests UHMK1 as a novel bone mineral density susceptibility gene.	Bone mineral density (femoral neck)	Musculoskeletal	2,729 Korean ancestry individuals	1,547 Han Chinese ancestry individuals, 3,237 European ancestry individuals	7q31.31	WNT16	FAM3C			ENSG00000196937	NA	NA	rs7776725-C	rs7776725	0	7776725	intron_variant	0	0.13	6e-07	6.22185	(females)	0.13	unit increase	Affymetrix [328918]	N
4	rs55963900	7	121033121	rs7776725	2017-02-13	27424934	Choi HJ	2016-07-15	Bone	www.ncbi.nlm.nih.gov/pubmed/27424934	Genome-wide association study in East Asians suggests UHMK1 as a novel bone mineral density susceptibility gene.	Bone mineral density (total hip)	Musculoskeletal	2,729 Korean ancestry individuals	1,547 Chinese Han ancestry individuals, 3,237 European ancestry individuals	7q31.31	WNT16	FAM3C			ENSG00000196937	NA	NA	rs7776725-C	rs7776725	0	7776725	intron_variant	0	0.13	9e-09	8.04576		0.12	unit increase	Affymetrix [328918]	N
4	rs55963900	7	121033121	rs7776725	2017-02-13	27424934	Choi HJ	2016-07-15	Bone	www.ncbi.nlm.nih.gov/pubmed/27424934	Genome-wide association study in East Asians suggests UHMK1 as a novel bone mineral density susceptibility gene.	Bone mineral density (total hip)	Musculoskeletal	2,729 Korean ancestry individuals	1,547 Chinese Han ancestry individuals, 3,237 European ancestry individuals	7q31.31	WNT16	FAM3C			ENSG00000196937	NA	NA	rs7776725-C	rs7776725	0	7776725	intron_variant	0	0.13	4e-08	7.39794	(females)	0.15	unit increase	Affymetrix [328918]	N
4	rs55963900	7	121033121	rs7776725	2018-04-30	26367794	Zheng HF	2015-10-01	Nature	www.ncbi.nlm.nih.gov/pubmed/26367794	Whole-genome sequencing identifies EN1 as a determinant of bone density and fracture.	Forearm bone mineral density	Musculoskeletal	6,627 European ancestry individuals, 1,221 whole genome sequenced European ancestry individuals, 295 whole exome sequenced European ancestry individuals,	2,662 European ancestry individuals	7q31.31	WNT16, FAM3C	FAM3C			ENSG00000196937	NA	NA	rs7776725-C	rs7776725	0	7776725	intron_variant	0	0.285	1e-25	25		0.186	[0.15-0.22] unit increase	Illumina [at least 14018627] (imputed)	N
4	rs55963900	7	121033121	rs7776725	2009-05-05	19396169	Cho YS	2009-04-26	Nat Genet	www.ncbi.nlm.nih.gov/pubmed/19396169	A large-scale genome-wide association study of Asian populations uncovers genetic factors influencing eight quantitative traits.	Biomedical quantitative traits	Musculoskeletal	8,842 Korean ancestry individuals	7,861 Korean ancestry individuals	7q31.31	FAM3C	FAM3C			ENSG00000196937	NA	NA	rs7776725-C	rs7776725	0	7776725	intron_variant	0	0.13	2e-06	5.69897	(BD-TT)	NA		Affymetrix [2156535] (imputed)	N
4	rs55963900	7	121033121	rs7776725	2009-05-05	19396169	Cho YS	2009-04-26	Nat Genet	www.ncbi.nlm.nih.gov/pubmed/19396169	A large-scale genome-wide association study of Asian populations uncovers genetic factors influencing eight quantitative traits.	Biomedical quantitative traits	Musculoskeletal	8,842 Korean ancestry individuals	7,861 Korean ancestry individuals	7q31.31	FAM3C	FAM3C			ENSG00000196937	NA	NA	rs7776725-C	rs7776725	0	7776725	intron_variant	0	0.13	1e-11	11	(BD-RT)	NA		Affymetrix [2156535] (imputed)	N
4	rs55963900	7	121033121	rs7776725	2018-10-19	30172743	Liang X	2018-08-30	Bone	www.ncbi.nlm.nih.gov/pubmed/30172743	Assessing the genetic correlations between early growth parameters and bone mineral density: A polygenic risk score analysis.	Total body bone mineral density	Musculoskeletal	2,286 European ancestry individuals	NA	7q31.31	FAM3C	FAM3C			ENSG00000196937	NA	NA	rs7776725-?	rs7776725	0	7776725	intron_variant	0	NR	2e-06	5.69897		NA		Affymetrix [753382]	N
4	rs55963900	7	121033121	rs7776725	2022-04-13	34673960	Greenbaum J	2021-10-21	Hum Mol Genet	www.ncbi.nlm.nih.gov/pubmed/34673960	A multi-ethnic whole genome sequencing study to identify novel loci for bone mineral density.	Bone mineral density (femoral neck)	Musculoskeletal	1,825 African American females, 26,724 European ancestry females, 1,683 Hispanic females	NA	7q31.31		FAM3C			ENSG00000196937	NA	NA	rs7776725-?	rs7776725	0	7776725	intron_variant	0	NR	6e-15	14.2218		NA		NR [NR] (imputed)	N
5	rs13264791	8	119923873	rs4355801	2008-06-10	18455228	Richards JB	2008-04-29	Lancet	www.ncbi.nlm.nih.gov/pubmed/18455228	Bone mineral density, osteoporosis, and osteoporotic fractures: a genome-wide association study.	Bone mineral density	Musculoskeletal	2,094 European ancestry female individuals	6,463 European ancestry individuals	8q24.12	TNFRSF11B	SAMD12-AS1 - TNFRSF11B	ENSG00000281641	ENSG00000164761		5479	11923	rs4355801-A	rs4355801	0	4355801	regulatory_region_variant	1	0.53	8e-10	9.09691		0.09	[NR] SD decrease	Illumina [314075]	N
5	rs13264791	8	119946656	rs7010267	2018-03-05	29304378	Medina-Gomez C	2018-01-04	Am J Hum Genet	www.ncbi.nlm.nih.gov/pubmed/29304378	Life-Course Genome-wide Association Study Meta-analysis of Total Body BMD and Assessment of Age-Specific Effects.	Total body bone mineral density (age 45-60)	Musculoskeletal	18,805 European individuals	NA	8q24.12	NR	TNFRSF11B			ENSG00000164761	NA	NA	rs7010267-A	rs7010267	0	7010267	intron_variant	0	0.4438	3e-15	14.5229		0.0838	unit increase	Affymetrix, Illumina [~ 23700000] (imputed)	N
5	rs13264791	8	119977792	rs2062375	2010-07-04	20548944	Hsu YH	2010-06-10	PLoS Genet	www.ncbi.nlm.nih.gov/pubmed/20548944	An integration of genome-wide association study and gene expression profiling to prioritize the discovery of novel susceptibility Loci for osteoporosis-related traits.	Osteoporosis-related phenotypes	Musculoskeletal	2,038 European ancestry female individuals, 1,531 European ancestry male individuals	5,595 European ancestry female individuals, 2,126 European ancestry male individuals	8q24.12	TNFRSF11B	TNFRSF11B - RNU6-12P	ENSG00000164761	ENSG00000207334		13668	10960	rs2062375-G	rs2062375	0	2062375	intergenic_variant	1	0.45	3e-11	10.5229	(LS BMD, women)	0.14	[NR] g/cm2 increase	Affymetrix [433510]	N
5	rs13264791	8	120007420	rs2062377	2009-10-16	19801982	Rivadeneira F	2009-10-04	Nat Genet	www.ncbi.nlm.nih.gov/pubmed/19801982	Twenty bone-mineral-density loci identified by large-scale meta-analysis of genome-wide association studies.	Bone mineral density (spine)	Musculoskeletal	19,195 European ancestry individuals	NA	8q24.12	TNFRSF11B	RNU6-12P - COLEC10	ENSG00000207334	ENSG00000184374		18562	271	rs2062377-T	rs2062377	0	2062377	regulatory_region_variant	1	0.44	4e-16	15.3979		0.09	[0.07-0.11] s.d. increase	Affymetrix, Illumina [2543686] (imputed)	N
5	rs13264791	8	120007420	rs2062377	2013-05-21	23437003	Paternoster L	2013-02-21	PLoS Genet	www.ncbi.nlm.nih.gov/pubmed/23437003	Genetic determinants of trabecular and cortical volumetric bone mineral densities and bone microstructure.	Bone mineral density	Musculoskeletal	up to 5,878 European ancestry individuals	up to 1,052 European ancestry individuals	8q24.12	TNFRSF11B	RNU6-12P - COLEC10	ENSG00000207334	ENSG00000184374		18562	271	rs2062377-A	rs2062377	0	2062377	regulatory_region_variant	1	0.57	1e-07	7	(Cortical vBMD)	0.08	[0.041-0.119] unit decrease	Illumina [2401124] (imputed)	N
5	rs13264791	8	120007420	rs2062377	2013-04-11	22504420	Estrada K	2012-04-15	Nat Genet	www.ncbi.nlm.nih.gov/pubmed/22504420	Genome-wide meta-analysis identifies 56 bone mineral density loci and reveals 14 loci associated with risk of fracture.	Lumbar spine bone mineral density	Musculoskeletal	Up to 32,961 European and East Asian ancestry individuals	Up to 50,933 European and East Asian ancestry individuals	8q24.12	TNFRSF11B	RNU6-12P - COLEC10	ENSG00000207334	ENSG00000184374		18562	271	rs2062377-A	rs2062377	0	2062377	regulatory_region_variant	1	0.57	3e-39	38.5229		0.08	[NR] unit decrease	Affymetrix, Illumina [~ 2500000] (imputed)	N
5	rs13264791	8	120008274	rs4567065	2022-04-13	34673960	Greenbaum J	2021-10-21	Hum Mol Genet	www.ncbi.nlm.nih.gov/pubmed/34673960	A multi-ethnic whole genome sequencing study to identify novel loci for bone mineral density.	Bone mineral density (spine)	Musculoskeletal	1,123 African American males, 12,382 European ancestry males, 768 Hispanic males	NA	8q24.12		COLEC10			ENSG00000184374	NA	NA	rs4567065-?	rs4567065	0	4567065	intron_variant	0	NR	1e-08	8		NA		NR [NR] (imputed)	N
5	rs13264791	8	120012700	rs11995824	2018-03-05	29304378	Medina-Gomez C	2018-01-04	Am J Hum Genet	www.ncbi.nlm.nih.gov/pubmed/29304378	Life-Course Genome-wide Association Study Meta-analysis of Total Body BMD and Assessment of Age-Specific Effects.	Total body bone mineral density	Musculoskeletal	56,284 European ancestry individuals, up to 1,333 African American individuals, up to 9,328 admixed individuals	NA	8q24.12	NR	COLEC10			ENSG00000184374	NA	NA	rs11995824-C	rs11995824	0	11995824	intron_variant	0	0.4319	1e-31	31		0.0675	unit increase	Affymetrix, Illumina [~ 23700000] (imputed)	N
5	rs13264791	8	120012700	rs11995824	2018-03-05	29304378	Medina-Gomez C	2018-01-04	Am J Hum Genet	www.ncbi.nlm.nih.gov/pubmed/29304378	Life-Course Genome-wide Association Study Meta-analysis of Total Body BMD and Assessment of Age-Specific Effects.	Total body bone mineral density	Musculoskeletal	56,284 European ancestry individuals, up to 1,333 African American individuals, up to 9,328 admixed individuals	NA	8q24.12	NR	COLEC10			ENSG00000184374	NA	NA	rs11995824-C	rs11995824	0	11995824	intron_variant	0	0.4416	5e-32	31.301	(European)	0.074	unit increase	Affymetrix, Illumina [~ 23700000] (imputed)	N
5	rs13264791	8	120012700	rs11995824	2018-03-05	29304378	Medina-Gomez C	2018-01-04	Am J Hum Genet	www.ncbi.nlm.nih.gov/pubmed/29304378	Life-Course Genome-wide Association Study Meta-analysis of Total Body BMD and Assessment of Age-Specific Effects.	Total body bone mineral density (age over 60)	Musculoskeletal	22,504 European ancestry and African American individuals	NA	8q24.12	NR	COLEC10			ENSG00000184374	NA	NA	rs11995824-C	rs11995824	0	11995824	intron_variant	0	0.4289	3e-16	15.5229		0.0806	unit increase	Affymetrix, Illumina [~ 23700000] (imputed)	N
5	rs13264791	8	120012700	rs11995824	2009-10-16	19801982	Rivadeneira F	2009-10-04	Nat Genet	www.ncbi.nlm.nih.gov/pubmed/19801982	Twenty bone-mineral-density loci identified by large-scale meta-analysis of genome-wide association studies.	Bone mineral density (hip)	Musculoskeletal	19,195 European ancestry individuals	NA	8q24.12	TNFRSF11B	COLEC10			ENSG00000184374	NA	NA	rs11995824-G	rs11995824	0	11995824	intron_variant	0	0.55	7e-09	8.1549		0.07	[0.05-0.09] s.d. decrease	Affymetrix, Illumina [2543686] (imputed)	N
5	rs13264791	8	120012700	rs11995824	2022-04-13	34673960	Greenbaum J	2021-10-21	Hum Mol Genet	www.ncbi.nlm.nih.gov/pubmed/34673960	A multi-ethnic whole genome sequencing study to identify novel loci for bone mineral density.	Bone mineral density (femoral neck)	Musculoskeletal	2,948 African American individuals, 39,107 European ancestry individuals, 2,451 Hispanic individuals	NA	8q24.12		COLEC10			ENSG00000184374	NA	NA	rs11995824-?	rs11995824	0	11995824	intron_variant	0	NR	2e-16	15.699		NA		NR [15500000] (imputed)	N
5	rs13264791	8	120012861	rs13264172	2018-07-04	29499414	Pei YF	2018-02-27	Bone	www.ncbi.nlm.nih.gov/pubmed/29499414	Joint study of two genome-wide association meta-analyses identified 20p12.1 and 20q13.33 for bone mineral density.	Lumbar spine bone mineral density	Musculoskeletal	up to 4,692 European ancestry individuals, up to 1,539 Han Chinese ancestry individuals, up to 849 African American individuals, up to 446 Hispanic individuals, 2,882 European ancestry whole-genome sequenced individuals, 3,549 European ancestry whole-exome sequenced individuals, 26,534 European ancestry non-array genotype imputed individuals	NA	8q24.12	TNFRSF11B	COLEC10			ENSG00000184374	NA	NA	rs13264172-A	rs13264172	0	13264172	intron_variant	0	0.50513	3e-25	24.5229		0.0812	[0.066-0.096] unit decrease	Affymetrix, Illumina [7998108] (imputed)	N
5	rs13264791	8	120012861	rs13264172	2018-07-04	29499414	Pei YF	2018-02-27	Bone	www.ncbi.nlm.nih.gov/pubmed/29499414	Joint study of two genome-wide association meta-analyses identified 20p12.1 and 20q13.33 for bone mineral density.	Femoral neck bone mineral density	Musculoskeletal	up to 4,692 European ancestry individuals, up to 1,539 Han Chinese ancestry individuals, up to 849 African American individuals, up to 446 Hispanic individuals, 2,882 European ancestry whole-genome sequenced individuals, 3,549 European ancestry whole-exome sequenced individuals, 26,534 European ancestry non-array genotype imputed individuals	NA	8q24.12	TNFRSF11B	COLEC10			ENSG00000184374	NA	NA	rs13264172-A	rs13264172	0	13264172	intron_variant	0	0.50513	1e-16	16		0.0571	[0.044-0.071] unit decrease	Affymetrix, Illumina [7998108] (imputed)	N
5	rs13264791	8	120012861	rs13264172	2022-04-13	34673960	Greenbaum J	2021-10-21	Hum Mol Genet	www.ncbi.nlm.nih.gov/pubmed/34673960	A multi-ethnic whole genome sequencing study to identify novel loci for bone mineral density.	Bone mineral density (femoral neck)	Musculoskeletal	1,123 African American males, 12,382 European ancestry males, 768 Hispanic males	NA	8q24.12		COLEC10			ENSG00000184374	NA	NA	rs13264172-?	rs13264172	0	13264172	intron_variant	0	NR	1e-08	8		NA		NR [NR] (imputed)	N
5	rs13264791	8	120013276	rs4424296	2014-07-20	24249740	Zhang L	2013-11-17	Hum Mol Genet	www.ncbi.nlm.nih.gov/pubmed/24249740	Multistage genome-wide association meta-analyses identified two new loci for bone mineral density.	Bone mineral density	Musculoskeletal	5,833 European ancestry females, 2,639 European ancestry males, 784 Han Chinese ancestry females, 763 Han Chinese ancestry males, 712 African American females, 409 Hispanic females	7,010 European ancestry females, 3,772 European ancestry males, 2,980 East Asian ancestry females, 2,159 East Asian ancestry males	8q24.12	TNFRSF11B	COLEC10			ENSG00000184374	NA	NA	rs4424296-?	rs4424296	0	4424296	intron_variant	0	NR	9e-14	13.0458	(spine)	NA		Affymetrix, Illumina [5842825] (imputed)	N
5	rs13264791	8	120013469	rs4335155	2022-04-13	34673960	Greenbaum J	2021-10-21	Hum Mol Genet	www.ncbi.nlm.nih.gov/pubmed/34673960	A multi-ethnic whole genome sequencing study to identify novel loci for bone mineral density.	Bone mineral density (spine)	Musculoskeletal	2,948 African American individuals, 39,107 European ancestry individuals, 2,451 Hispanic individuals	NA	8q24.12		COLEC10			ENSG00000184374	NA	NA	rs4335155-?	rs4335155	0	4335155	intron_variant	0	NR	2e-26	25.699		NA		NR [15500000] (imputed)	N
5	rs13264791	8	120013469	rs4335155	2022-04-13	34673960	Greenbaum J	2021-10-21	Hum Mol Genet	www.ncbi.nlm.nih.gov/pubmed/34673960	A multi-ethnic whole genome sequencing study to identify novel loci for bone mineral density.	Bone mineral density (spine)	Musculoskeletal	1,825 African American females, 26,724 European ancestry females, 1,683 Hispanic females	NA	8q24.12		COLEC10			ENSG00000184374	NA	NA	rs4335155-?	rs4335155	0	4335155	intron_variant	0	NR	9e-21	20.0458		NA		NR [NR] (imputed)	N
5	rs13264791	8	120026562	rs1586274	2018-10-18	30048462	Kim SK	2018-07-26	PLoS One	www.ncbi.nlm.nih.gov/pubmed/30048462	Identification of 613 new loci associated with heel bone mineral density and a polygenic risk score for bone mineral density, osteoporosis and fracture.	Heel bone mineral density	Musculoskeletal	394,929 European ancestry individuals	NA	8q24.12		COLEC10			ENSG00000184374	NA	NA	rs1586274-?	rs1586274	0	1586274	intron_variant	0	NR	2e-10	9.69897		0.0121022	[0.008-0.0162] unit increase	Affymetrix [20259828] (imputed)	N
5	rs13264791	8	120026562	rs1586274	2021-01-22	33097703	Surakka I	2020-10-23	Nat Commun	www.ncbi.nlm.nih.gov/pubmed/33097703	MEPE loss-of-function variant associates with decreased bone mineral density and increased fracture risk.	Ultradistal forearm bone mineral density	Musculoskeletal	21,907 European ancestry individuals	NA	8q24.12	NR	COLEC10			ENSG00000184374	NA	NA	rs1586274-?	rs1586274	0	1586274	intron_variant	0	0.522378	3e-06	5.52288		0.049921	[0.029-0.071] SD units increase	Illumina [11603265] (imputed)	N
5	rs13264791	8	120044829	rs6469804	2008-06-20	18445777	Styrkarsdottir U	2008-04-29	N Engl J Med	www.ncbi.nlm.nih.gov/pubmed/18445777	Multiple genetic loci for bone mineral density and fractures.	Bone mineral density (spine)	Musculoskeletal	5,861 European ancestry individuals	7,925 European ancestry individuals	8q24.12	OPG	COLEC10			ENSG00000184374	NA	NA	rs6469804-A	rs6469804	0	6469804	intron_variant	0	0.51	7e-15	14.1549		0.12	[0.09-0.15] s.d. decrease	Illumina [301019]	N
5	rs13264791	8	120052238	rs6993813	2008-06-20	18445777	Styrkarsdottir U	2008-04-29	N Engl J Med	www.ncbi.nlm.nih.gov/pubmed/18445777	Multiple genetic loci for bone mineral density and fractures.	Bone mineral density (hip)	Musculoskeletal	5,861 European ancestry individuals	7,925 European ancestry individuals	8q24.12	OPG	COLEC10			ENSG00000184374	NA	NA	rs6993813-C	rs6993813	0	6993813	intron_variant	0	0.5	3e-11	10.5229		0.09	[0.07-0.12] s.d. decrease	Illumina [301019]	N
5	rs13264791	8	120063542	rs2450083	2014-12-18	24945404	Kemp JP	2014-06-19	PLoS Genet	www.ncbi.nlm.nih.gov/pubmed/24945404	Phenotypic dissection of bone mineral density reveals skeletal site specificity and facilitates the identification of novel loci in the genetic regulation of bone mass attainment.	Bone mineral density (paediatric, skull)	Musculoskeletal	7,976 European ancestry children, 289 Surinamese ancestry children, 300 Turkish ancestry children, 232 Moroccan ancestry children, 588 children	NA	8q24.12	COLEC10, TNFRSF11B	COLEC10			ENSG00000184374	NA	NA	rs2450083-T	rs2450083	0	2450083	intron_variant	0	0.47	2e-11	10.699		0.102	[0.073-0.131] unit increase	Illumina [~ 2500000] (imputed)	N
5	rs13264791	8	120063542	rs2450083	2014-12-18	24945404	Kemp JP	2014-06-19	PLoS Genet	www.ncbi.nlm.nih.gov/pubmed/24945404	Phenotypic dissection of bone mineral density reveals skeletal site specificity and facilitates the identification of novel loci in the genetic regulation of bone mass attainment.	Bone mineral density (paediatric, skull)	Musculoskeletal	7,976 European ancestry children, 289 Surinamese ancestry children, 300 Turkish ancestry children, 232 Moroccan ancestry children, 588 children	NA	8q24.12	COLEC10, TNFRSF11B	COLEC10			ENSG00000184374	NA	NA	rs2450083-T	rs2450083	0	2450083	intron_variant	0	NR	3e-08	7.52288	(EA)	0.0959	[0.062-0.13] unit increase	Illumina [~ 2500000] (imputed)	N
9	rs375822897	17	43557054	rs375822897	2018-10-18	30048462	Kim SK	2018-07-26	PLoS One	www.ncbi.nlm.nih.gov/pubmed/30048462	Identification of 613 new loci associated with heel bone mineral density and a polygenic risk score for bone mineral density, osteoporosis and fracture.	Heel bone mineral density	Musculoskeletal	394,929 European ancestry individuals	NA	17q21.31		PLEKHM1			ENSG00000277111	NA	NA	rs375822897-?	rs375822897	0	375822897	intron_variant	0	NR	2e-24	23.699		0.0278212	[0.022-0.033] unit increase	Affymetrix [20259828] (imputed)	N
9	rs375822897	17	43669931	rs1724411	2020-11-26	32589924	Bi W	2020-06-23	Am J Hum Genet	www.ncbi.nlm.nih.gov/pubmed/32589924	A Fast and Accurate Method for Genome-Wide Time-to-Event Data Analysis and Its Application to UK Biobank.	Osteoarthrosis (time to event)	Musculoskeletal	29,071 British ancestry cases, 253,800 British ancestry controls	NA	17q21.31	LRRC37A4P, MAPK8IP1P2	DND1P1 - MAPK8IP1P2	ENSG00000282614	ENSG00000263503		5636	8304	rs1724411-?	rs1724411	0	1724411	TF_binding_site_variant	1	NR	3e-08	7.52288		NA		NR [~ 24000000] (imputed)	N
9	rs375822897	17	43758125	rs62055696	2022-02-01	34753499	Hanscombe KB	2021-11-09	Genome Med	www.ncbi.nlm.nih.gov/pubmed/34753499	The genetic case for cardiorespiratory fitness as a clinical vital sign and the routine prescription of physical activity in healthcare.	Physical activity	Musculoskeletal	89,683 European ancestry individuals	NA	17q21.31		LINC02210-CRHR1, LINC02210-CRHR1			ENSG00000282456, ENSG00000263715	NA	NA	rs62055696-A	rs62055696	0	62055696	intron_variant	0	0.78	1e-11	11		0.309	[0.22-0.4] unit decrease	Affymetrix [8918919] (imputed)	N
9	rs375822897	17	43758125	rs62055696	2022-02-01	34753499	Hanscombe KB	2021-11-09	Genome Med	www.ncbi.nlm.nih.gov/pubmed/34753499	The genetic case for cardiorespiratory fitness as a clinical vital sign and the routine prescription of physical activity in healthcare.	Physical activity	Musculoskeletal	50,331 European ancestry women	NA	17q21.31		LINC02210-CRHR1, LINC02210-CRHR1			ENSG00000282456, ENSG00000263715	NA	NA	rs62055696-A	rs62055696	0	62055696	intron_variant	0	0.78	1e-09	9		0.358	[0.24-0.47] unit decrease	Affymetrix [8918919] (imputed)	N
9	rs375822897	17	43849415	rs79730878	2019-01-28	30598549	Morris JA	2018-12-31	Nat Genet	www.ncbi.nlm.nih.gov/pubmed/30598549	An atlas of genetic influences on osteoporosis in humans and mice.	Heel bone mineral density	Musculoskeletal	426,824 British ancestry individuals	NA	17q21.31	CRHR1-IT1-CRHR1	LINC02210-CRHR1, LINC02210-CRHR1			ENSG00000282456, ENSG00000263715	NA	NA	rs79730878-T	rs79730878	0	79730878	intron_variant	0	0.771203	6e-20	19.2218		0.0202142	[0.016-0.025] unit increase	NR [13737936] (imputed)	N
9	rs375822897	17	43850932	rs113518470	2017-05-11	27182965	Pickrell JK	2016-05-16	Nat Genet	www.ncbi.nlm.nih.gov/pubmed/27182965	Detection and interpretation of shared genetic influences on 42 human traits.	Joint mobility (Beighton score)	Musculoskeletal	64,143 European ancestry individuals	NA	17q21.31	LRRC37A3, CRHR1	LINC02210-CRHR1, LINC02210-CRHR1			ENSG00000282456, ENSG00000263715	NA	NA	rs113518470-?	rs113518470	0	113518470	intron_variant	0	NR	6e-11	10.2218		0.09	[0.116-0.063] unit decrease	Illumina [12039492] (imputed)	N
9	rs375822897	17	43853922	rs56303031	2019-02-08	30595370	Kichaev G	2018-12-27	Am J Hum Genet	www.ncbi.nlm.nih.gov/pubmed/30595370	Leveraging Polygenic Functional Enrichment to Improve GWAS Power.	Heel bone mineral density	Musculoskeletal	approximately 446,000 European ancestry individuals	NA	17q21.31		LINC02210-CRHR1, LINC02210-CRHR1			ENSG00000282456, ENSG00000263715	NA	NA	rs56303031-?	rs56303031	0	56303031	intron_variant	0	NR	6e-24	23.2218		NA		NR [~ 8900000] (imputed)	N
9	rs375822897	17	43950976	rs10491140	2018-10-18	30048462	Kim SK	2018-07-26	PLoS One	www.ncbi.nlm.nih.gov/pubmed/30048462	Identification of 613 new loci associated with heel bone mineral density and a polygenic risk score for bone mineral density, osteoporosis and fracture.	Heel bone mineral density	Musculoskeletal	394,929 European ancestry individuals	NA	17q21.31		MAPT-AS1, MAPT-AS1, MAPT-AS1			ENSG00000264589, ENSG00000281578, ENSG00000282067	NA	NA	rs10491140-?	rs10491140	0	10491140	intron_variant	0	NR	3e-26	25.5229		0.0257143	[0.021-0.031] unit increase	Affymetrix [20259828] (imputed)	N
9	rs375822897	17	43977827	rs1864325	2013-04-11	22504420	Estrada K	2012-04-15	Nat Genet	www.ncbi.nlm.nih.gov/pubmed/22504420	Genome-wide meta-analysis identifies 56 bone mineral density loci and reveals 14 loci associated with risk of fracture.	Lumbar spine bone mineral density	Musculoskeletal	Up to 32,961 European and East Asian ancestry individuals	Up to 50,933 European and East Asian ancestry individuals	17q21.31	MAPT	MAPT, MAPT, MAPT			ENSG00000277956, ENSG00000276155, ENSG00000186868	NA	NA	rs1864325-T	rs1864325	0	1864325	intron_variant	0	0.22	5e-11	10.301		0.04	[NR] unit decrease	Affymetrix, Illumina [~ 2500000] (imputed)	N
9	rs375822897	17	44038785	rs62063281	2020-11-26	32589924	Bi W	2020-06-23	Am J Hum Genet	www.ncbi.nlm.nih.gov/pubmed/32589924	A Fast and Accurate Method for Genome-Wide Time-to-Event Data Analysis and Its Application to UK Biobank.	Osteoarthrosis (time to event)	Musculoskeletal	29,071 British ancestry cases, 253,800 British ancestry controls	NA	17q21.31	MAPT	MAPT, MAPT, MAPT			ENSG00000277956, ENSG00000276155, ENSG00000186868	NA	NA	rs62063281-?	rs62063281	0	62063281	intron_variant	0	NR	3e-08	7.52288		NA		NR [~ 24000000] (imputed)	N
9	rs375822897	17	44038785	rs62063281	2019-02-08	30664745	Tachmazidou I	2019-01-21	Nat Genet	www.ncbi.nlm.nih.gov/pubmed/30664745	Identification of new therapeutic targets for osteoarthritis through genome-wide analyses of UK Biobank data.	Osteoarthritis (hip)	Musculoskeletal	15,704 European ancestry cases, 378,169 European ancestry controls	NA	17q21.31	NR	MAPT, MAPT, MAPT			ENSG00000277956, ENSG00000276155, ENSG00000186868	NA	NA	rs62063281-G	rs62063281	0	62063281	intron_variant	0	0.22	5e-12	11.301		1.1	[1.07-1.13]	Affymetrix, Illumina [up to 17000000] (imputed)	N
9	rs375822897	17	44304130	rs2532402	2022-02-03	35043453	Qi G	2022-01-18	Genet Epidemiol	www.ncbi.nlm.nih.gov/pubmed/35043453	Genome-wide association studies of 27 accelerometry-derived physical activity measurements identified novel loci and genetic mechanisms.	Physical activity (Total log acceleration)	Musculoskeletal	88,411 European ancestry individuals	NA	17q21.31		KANSL1 - MAPK8IP1P1	ENSG00000278458	ENSG00000282723		1375	16842	rs2532402-G	rs2532402	0	2532402	upstream_gene_variant	1	0.221	2e-12	11.699		0.04	unit increase	Affymetrix [8951705] (imputed)	N
9	rs375822897	17	44304130	rs2532402	2022-02-03	35043453	Qi G	2022-01-18	Genet Epidemiol	www.ncbi.nlm.nih.gov/pubmed/35043453	Genome-wide association studies of 27 accelerometry-derived physical activity measurements identified novel loci and genetic mechanisms.	Moderate to vigorous physical activity duration	Musculoskeletal	88,411 European ancestry individuals	NA	17q21.31		KANSL1 - MAPK8IP1P1	ENSG00000278458	ENSG00000282723		1375	16842	rs2532402-G	rs2532402	0	2532402	upstream_gene_variant	1	0.221	2e-10	9.69897		0.035	unit increase	Affymetrix [8951705] (imputed)	N
9	rs375822897	17	44313757	rs2532386	2020-11-26	32589924	Bi W	2020-06-23	Am J Hum Genet	www.ncbi.nlm.nih.gov/pubmed/32589924	A Fast and Accurate Method for Genome-Wide Time-to-Event Data Analysis and Its Application to UK Biobank.	Osteoarthrosis (time to event)	Musculoskeletal	29,071 British ancestry cases, 253,800 British ancestry controls	NA	17q21.31	KANSL1, LRRC37A	KANSL1 - MAPK8IP1P1	ENSG00000278458	ENSG00000282723		11002	7215	rs2532386-?	rs2532386	0	2532386	regulatory_region_variant	1	NR	4e-08	7.39794		NA		NR [~ 24000000] (imputed)	N
9	rs375822897	17	44326864	rs2696625	2019-01-18	30531941	Doherty A	2018-12-10	Nat Commun	www.ncbi.nlm.nih.gov/pubmed/30531941	GWAS identifies 14 loci for device-measured physical activity and sleep duration.	Physical activity (overall physical activity time)	Musculoskeletal	91,105 European ancestry individuals	NA	17q21.31	KANSL1-AS1	MAPK8IP1P1 - ARL17B	ENSG00000282723	ENSG00000228696		4454	25286	rs2696625-A	rs2696625	0	2696625	intergenic_variant	1	0.77	3e-12	11.5229		0.037	[0.027-0.047] SD units decrease	NR [9926106] (imputed)	N
9	rs375822897	17	44326864	rs2696625	2022-02-01	34753499	Hanscombe KB	2021-11-09	Genome Med	www.ncbi.nlm.nih.gov/pubmed/34753499	The genetic case for cardiorespiratory fitness as a clinical vital sign and the routine prescription of physical activity in healthcare.	Physical activity	Musculoskeletal	89,683 European ancestry individuals	NA	17q21.31		MAPK8IP1P1 - ARL17B	ENSG00000282723	ENSG00000228696		4454	25286	rs2696625-A	rs2696625	0	2696625	intergenic_variant	1	0.77	5e-12	11.301		0.31	[0.22-0.4] unit decrease	Affymetrix [8918919] (imputed)	N
5	rs13264791	8	119964283	rs2073617	2018-01-30	29273806	Demenais F	2017-12-22	Nat Genet	www.ncbi.nlm.nih.gov/pubmed/29273806	Multiancestry association study identifies new asthma risk loci that colocalize with immune-cell enhancer marks.	Asthma	Pulmonary	19,954 European ancestry cases, 107,715 European ancestry controls, 2,149 African ancestry cases, 6,055 African ancestry controls, 1,239 Japanese ancestry cases, 3,976 Japanese ancestry controls, 606 Latino cases, 792 Latino controls	NA	8q24.12	TNFRSF11B, SAMD12, COLEC10	TNFRSF11B - RNU6-12P	ENSG00000164761	ENSG00000207334		159	24469	rs2073617-A	rs2073617	0	2073617	upstream_gene_variant	1	0.37	5e-06	5.30103	(Latino)	1.46	[1.24‐1.71]	Affymetrix, Illumina, Perlegen [2831075] (imputed)	N
5	rs13264791	8	120063542	rs2450083	2019-05-14	30929738	Ferreira MAR	2019-03-28	Am J Hum Genet	www.ncbi.nlm.nih.gov/pubmed/30929738	Genetic Architectures of Childhood- and Adult-Onset Asthma Are Partly Distinct.	Asthma (childhood onset)	Pulmonary	13,962 European ancestry cases, 300,671 European ancestry controls	31,759 European ancestry cases, 214,890 European ancestry controls	8q24.12	TNFRSF11B, COLEC10	COLEC10			ENSG00000184374	NA	NA	rs2450083-?	rs2450083	0	2450083	intron_variant	0	NR	8e-11	10.0969		1.049	[1.04-1.06]	Affymetrix [9000000] (imputed)	N
9	rs375822897	17	43685698	rs143246821	2018-11-01	30061609	Wyss AB	2018-07-30	Nat Commun	www.ncbi.nlm.nih.gov/pubmed/30061609	Multiethnic meta-analysis identifies ancestry-specific and cross-ancestry loci for pulmonary function.	Lung function (FVC)	Pulmonary	60,552 European ancestry individuals, 8,429 African individuals, 9,959 Korean ancestry individuals, 11,775 Hispanic individuals		17q21.31		MAPK8IP1P2 - RPS26P8	ENSG00000263503	ENSG00000282238		5992	239	rs143246821-?	rs143246821	1	444967	upstream_gene_variant	1	NR	7e-08	7.1549	(EA)	30.54	[19.45-41.63] ml increase	Affymetrix, Illumina [10900000] (imputed)	N
9	rs375822897	17	43685698	rs143246821	2018-11-01	30061609	Wyss AB	2018-07-30	Nat Commun	www.ncbi.nlm.nih.gov/pubmed/30061609	Multiethnic meta-analysis identifies ancestry-specific and cross-ancestry loci for pulmonary function.	Lung function (FEV1)	Pulmonary	60,552 European ancestry individuals, 8,429 African individuals, 9,959 Korean ancestry individuals, 11,775 Hispanic individuals		17q21.31	LOC644172, CRHR1	MAPK8IP1P2 - RPS26P8	ENSG00000263503	ENSG00000282238		5992	239	rs143246821-A	rs143246821	1	444967	upstream_gene_variant	1	0.79	9e-10	9.04576	(EA)	30.58	[20.8-40.36] ml increase	Affymetrix, Illumina [10900000] (imputed)	N
9	rs375822897	17	43924200	rs12373142	2019-05-01	30804561	Sakornsakolpat P	2019-02-25	Nat Genet	www.ncbi.nlm.nih.gov/pubmed/30804561	Genetic landscape of chronic obstructive pulmonary disease identifies heterogeneous cell-type and phenotype associations.	Chronic obstructive pulmonary disease	Pulmonary	35,735 cases, 222,076 controls	NA	17q21.31	SPPL2C	MAPT-AS1, MAPT-AS1, MAPT-AS1, SPPL2C, SPPL2C, SPPL2C			ENSG00000264589, ENSG00000281578, ENSG00000282067, ENSG00000277106, ENSG00000185294, ENSG00000278194	NA	NA	rs12373142-G	rs12373142	0	12373142	missense_variant	0	0.22	1e-09	9		1.08	[1.05-1.10]	Affymetrix, Illumina [6224355] (imputed)	N
9	rs375822897	17	43924200	rs12373142	2021-06-01	33909500	Moll M	2021-04-28	Am J Physiol Lung Cell Mol Physiol	www.ncbi.nlm.nih.gov/pubmed/33909500	A Systematic Analysis of Protein-altering Exonic Variants in Chronic Obstructive Pulmonary Disease.	Chronic obstructive pulmonary disease	Pulmonary	up to 31,465 European ancestry cases, up to 203,688 European ancestry controls, up to 1,413 African ancestry cases, up to 6,080 African ancestry controls, up to 287 East Asian ancestry cases, up to 7,484 East Asian ancestry controls, up to 61 Hispanic cases, up to 613 Hispanic controls	NA	17q21.31	SPPL2C	MAPT-AS1, MAPT-AS1, MAPT-AS1, SPPL2C, SPPL2C, SPPL2C			ENSG00000264589, ENSG00000281578, ENSG00000282067, ENSG00000277106, ENSG00000185294, ENSG00000278194	NA	NA	rs12373142-G	rs12373142	0	12373142	missense_variant	0	0.22	2e-10	9.69897		1.08	[1.05 -1.1]	Illumina [at least 109036]	N
9	rs375822897	17	43940021	rs79412431	2019-03-27	30804560	Shrine N	2019-02-25	Nat Genet	www.ncbi.nlm.nih.gov/pubmed/30804560	New genetic signals for lung function highlight pathways and chronic obstructive pulmonary disease associations across multiple ancestries.	Lung function (FVC)	Pulmonary	321,047 European ancestry individuals	79,005 European ancestry individuals	17q21.31	MAPT-AS1	MAPT-AS1, MAPT-AS1, MAPT-AS1			ENSG00000264589, ENSG00000281578, ENSG00000282067	NA	NA	rs79412431-A	rs79412431	0	79412431	intron_variant	0	0.2161	3e-46	45.5229		0.0415	[0.036-0.047] unit decrease	Affymetrix [19819130] (imputed)	N
9	rs375822897	17	43940021	rs79412431	2019-03-27	30804560	Shrine N	2019-02-25	Nat Genet	www.ncbi.nlm.nih.gov/pubmed/30804560	New genetic signals for lung function highlight pathways and chronic obstructive pulmonary disease associations across multiple ancestries.	FEV1	Pulmonary	321,047 European ancestry individuals	79,005 European ancestry individuals	17q21.31	MAPT-AS1	MAPT-AS1, MAPT-AS1, MAPT-AS1			ENSG00000264589, ENSG00000281578, ENSG00000282067	NA	NA	rs79412431-A	rs79412431	0	79412431	intron_variant	0	0.2161	3e-49	48.5229		0.0426	[0.037-0.048] unit decrease	Affymetrix [19819130] (imputed)	N
9	rs375822897	17	43940021	rs79412431	2019-03-27	30804560	Shrine N	2019-02-25	Nat Genet	www.ncbi.nlm.nih.gov/pubmed/30804560	New genetic signals for lung function highlight pathways and chronic obstructive pulmonary disease associations across multiple ancestries.	Peak expiratory flow	Pulmonary	321,047 European ancestry individuals	24,218 European ancestry individuals	17q21.31	MAPT-AS1	MAPT-AS1, MAPT-AS1, MAPT-AS1			ENSG00000264589, ENSG00000281578, ENSG00000282067	NA	NA	rs79412431-A	rs79412431	0	79412431	intron_variant	0	0.2161	6e-15	14.2218		0.0239	[0.018-0.03] unit decrease	Affymetrix [19819130] (imputed)	N
9	rs375822897	17	44056767	rs1981997	2013-11-01	23583980	Fingerlin TE	2013-04-14	Nat Genet	www.ncbi.nlm.nih.gov/pubmed/23583980	Genome-wide association study identifies multiple susceptibility loci for pulmonary fibrosis.	Interstitial lung disease	Pulmonary	1,161 European ancestry cases, 4,683 European ancestry controls	876 European ancestry cases, 1,890 European ancestry controls	17q21.31	MAPT	MAPT, MAPT, MAPT			ENSG00000277956, ENSG00000276155, ENSG00000186868	NA	NA	rs1981997-G	rs1981997	0	1981997	non_coding_transcript_exon_variant	0	0.77	9e-14	13.0458		1.41	[1.28-1.56]	Illumina [439828]	N
9	rs375822897	17	44083402	rs1991556	2019-02-08	30595370	Kichaev G	2018-12-27	Am J Hum Genet	www.ncbi.nlm.nih.gov/pubmed/30595370	Leveraging Polygenic Functional Enrichment to Improve GWAS Power.	Lung function (FVC)	Pulmonary	approximately 372,000 European ancestry individuals	NA	17q21.31		MAPT, MAPT, MAPT			ENSG00000277956, ENSG00000276155, ENSG00000186868	NA	NA	rs1991556-?	rs1991556	0	1991556	intron_variant	0	NR	1e-53	53		NA		NR [~ 8900000] (imputed)	N
9	rs375822897	17	44192590	rs35524223	2017-06-16	28166213	Wain LV	2017-02-06	Nat Genet	www.ncbi.nlm.nih.gov/pubmed/28166213	Genome-wide association analyses for lung function and chronic obstructive pulmonary disease identify new loci and potential druggable targets.	Lung function (FVC)	Pulmonary	48,943 European ancestry individuals.	57,176 European ancestry individuals, 38,199 individuals.	17q21.31	KANSL1	KANSL1, KANSL1, KANSL1			ENSG00000120071, ENSG00000275867, ENSG00000278458	NA	NA	rs35524223-A	rs35524223	0	35524223	intron_variant	0	0.2166	7e-13	12.1549		0.059	[0.043-0.075] unit decrease	Affymetrix [27624732] (imputed)	N
9	rs375822897	17	44192590	rs35524223	2017-06-16	28166213	Wain LV	2017-02-06	Nat Genet	www.ncbi.nlm.nih.gov/pubmed/28166213	Genome-wide association analyses for lung function and chronic obstructive pulmonary disease identify new loci and potential druggable targets.	Lung function (FEV1)	Pulmonary	48,943 European ancestry individuals.	57,176 European ancestry individuals, 38,199 individuals.	17q21.31	KANSL1	KANSL1, KANSL1, KANSL1			ENSG00000120071, ENSG00000275867, ENSG00000278458	NA	NA	rs35524223-A	rs35524223	0	35524223	intron_variant	0	0.22	1e-13	13		0.061	[0.045-0.077] unit decrease	Affymetrix [up to 27624732] (imputed)	N
9	rs375822897	17	44339473	rs2532349	2019-09-13	26423011	Wain LV	2015-09-27	Lancet Respir Med	www.ncbi.nlm.nih.gov/pubmed/26423011	Novel insights into the genetics of smoking behaviour, lung function, and chronic obstructive pulmonary disease (UK BiLEVE): a genetic association study in UK Biobank.	Lung function in never smokers (low FEV1 vs high FEV1)	Pulmonary	9,745 European ancestry individuals with low FEV1 measurements, 4,902 European ancestry individuals with high FEV1 measurements	NA	17q21.31	KANSL1	MAPK8IP1P1 - ARL17B	ENSG00000282723	ENSG00000228696		17063	12677	rs2532349-G	rs2532349	0	2532349	intergenic_variant	1	0.242	2e-10	9.69897		1.22	[1.15-1.29]	Affymetrix [28509962] (imputed)	N
10	rs55823223	17	73825463	rs111365807	2020-04-17	31669095	Zhu Z	2019-10-24	J Allergy Clin Immunol	www.ncbi.nlm.nih.gov/pubmed/31669095	Shared Genetic and Experimental Links between Obesity-Related Traits and Asthma Subtypes in UK Biobank.	Nonatopic asthma	Pulmonary	28,862 European ancestry cases, 422,048 European ancestry controls	NA	17q25.1	NR	UNC13D			ENSG00000092929	NA	NA	rs111365807-G	rs111365807	0	111365807	intron_variant	0	NR	1e-07	7		NA		Affymetrix [~ 8270000] (imputed)	N
10	rs55823223	17	73825463	rs111365807	2020-06-04	32296059	Han Y	2020-04-15	Nat Commun	www.ncbi.nlm.nih.gov/pubmed/32296059	Genome-wide analysis highlights contribution of immune system pathways to the genetic architecture of asthma.	Asthma	Pulmonary	84,492 European ancestry cases, 2,149 African American cases, 606 Hispanic cases, 1,239 Japanese ancestry cases, 437,036 European ancestry controls, 6,055 African American controls, 792 Hispanic controls, 3,976 Japanese ancestry controls	NR	17q25.1	UNC13D	UNC13D			ENSG00000092929	NA	NA	rs111365807-C	rs111365807	0	111365807	intron_variant	0	0.12	4e-08	7.39794		NA		NR [> 9500000] (imputed)	N
10	rs55823223	17	73825463	rs111365807	2020-04-17	31669095	Zhu Z	2019-10-24	J Allergy Clin Immunol	www.ncbi.nlm.nih.gov/pubmed/31669095	Shared Genetic and Experimental Links between Obesity-Related Traits and Asthma Subtypes in UK Biobank.	Adult onset asthma and/or BMI	Pulmonary	33,418 European ancestry cases, 393,186 European ancestry controls, 31,218 European ancestry individuals	NA	17q25.1	NR	UNC13D			ENSG00000092929	NA	NA	rs111365807-G	rs111365807	0	111365807	intron_variant	0	NR	7e-12	11.1549		NA		Affymetrix [~ 8270000] (imputed)	N
10	rs55823223	17	73825463	rs111365807	2020-04-17	31669095	Zhu Z	2019-10-24	J Allergy Clin Immunol	www.ncbi.nlm.nih.gov/pubmed/31669095	Shared Genetic and Experimental Links between Obesity-Related Traits and Asthma Subtypes in UK Biobank.	Nonatopic asthma and/or BMI	Pulmonary	28,862 European ancestry cases, 422,048 European ancestry controls, 6,912 European ancestry individuals	NA	17q25.1	NR	UNC13D			ENSG00000092929	NA	NA	rs111365807-G	rs111365807	0	111365807	intron_variant	0	NR	1e-11	11		NA		Affymetrix [~ 8270000] (imputed)	N
10	rs55823223	17	73825463	rs111365807	2020-04-17	31669095	Zhu Z	2019-10-24	J Allergy Clin Immunol	www.ncbi.nlm.nih.gov/pubmed/31669095	Shared Genetic and Experimental Links between Obesity-Related Traits and Asthma Subtypes in UK Biobank.	Asthma (adult onset)	Pulmonary	33,418 European ancestry cases, 393,186 European ancestry controls	NA	17q25.1	NR	UNC13D			ENSG00000092929	NA	NA	rs111365807-G	rs111365807	0	111365807	intron_variant	0	NR	4e-07	6.39794		NA		Affymetrix [~ 8270000] (imputed)	N
2	rs61067594	3	190671057	rs34542080	2019-05-21	30595370	Kichaev G	2018-12-27	Am J Hum Genet	www.ncbi.nlm.nih.gov/pubmed/30595370	Leveraging Polygenic Functional Enrichment to Improve GWAS Power.	Height	Other	approximately 458,000 European ancestry individuals	NA	3q28		GMNC - NA	ENSG00000205835			60839	NA	rs34542080-?	rs34542080	0	34542080	intergenic_variant	1	NR	1e-13	13		NA		NR [~ 8900000] (imputed)	N
3	rs4313034	6	29832332	rs2524035	2017-08-30	27863252	Astle WJ	2016-11-17	Cell	www.ncbi.nlm.nih.gov/pubmed/27863252	The Allelic Landscape of Human Blood Cell Trait Variation and Links to Common Complex Disease.	Lymphocyte count	Other	171,643 European ancestry individuals	NA	6p22.1	intergenic	HLA-G - HCP5B	ENSG00000235680	ENSG00000281831		33430	7340	rs2524035-G	rs2524035	0	2524035	intron_variant	1	0.8188	3e-23	22.5229		0.0462654	[0.037-0.055] unit decrease	Affymetrix [~ 2500000] (imputed)	N
3	rs4313034	6	29840740	rs3132713	2021-12-13	34469753	Kachuri L	2021-08-26	Am J Hum Genet	www.ncbi.nlm.nih.gov/pubmed/34469753	Genetic determinants of blood-cell traits influence susceptibility to childhood acute lymphoblastic leukemia.	Neutrophil-to-lymphocyte ratio	Other	234,502 European ancestry individuals	100,442 European ancestry individuals	6p22.1		HCP5B			ENSG00000281831	NA	NA	rs3132713-A	rs3132713	0	3132713	non_coding_transcript_exon_variant	0	0.181	2e-27	26.699		NA		Affymetrix [10369434] (imputed)	N
3	rs4313034	6	29973925	rs4313034	2019-05-20	30837455	Dudding T	2019-03-05	Nat Commun	www.ncbi.nlm.nih.gov/pubmed/30837455	Genome wide analysis for mouth ulcers identifies associations at immune regulatory loci.	Mouth ulcers	Other	47,079 British or unknown ancestry cases, 414,027 British or unknown ancestry controls	98,298 cases, 247,446 controls	6p22.1		ZNRD1ASP, ZNRD1ASP, ZNRD1ASP, ZNRD1ASP, ZNRD1ASP, ZNRD1ASP, ZNRD1ASP, HLA-J, HLA-J, HLA-J, HLA-J, HLA-J, HLA-J, HLA-J			ENSG00000204623, ENSG00000235394, ENSG00000196299, ENSG00000225618, ENSG00000235814, ENSG00000229653, ENSG00000232691, ENSG00000234074, ENSG00000226586, ENSG00000235309, ENSG00000243336, ENSG00000204622, ENSG00000228220, ENSG00000223439	NA	NA	rs4313034-T	rs4313034	0	4313034	non_coding_transcript_exon_variant	0	0.825373	2e-18	17.699		1.04859	[1.04-1.06]	Affymetrix, Illumina [9851866] (imputed)	N
3	rs4313034	6	30030114	rs9261269	2020-06-17	32327693	Oskarsson GR	2020-04-23	Commun Biol	www.ncbi.nlm.nih.gov/pubmed/32327693	Predicted loss and gain of function mutations in ACO1 are associated with erythropoiesis.	Hemoglobin levels	Other	684,122 European ancestry individuals	NA	6p22.1	ZintergenicD1	POLR1H, POLR1H, POLR1H, POLR1H, POLR1H, POLR1H, POLR1H			ENSG00000235176, ENSG00000206502, ENSG00000066379, ENSG00000224859, ENSG00000233795, ENSG00000236949, ENSG00000236808	NA	NA	rs9261269-A	rs9261269	0	9261269	splice_region_variant	0		4e-32	31.3979		0.038	[NR] unit increase	Affymetrix, Illumina [43000000] (imputed)	N
3	rs4313034	6	30037990	rs6539	2017-12-01	28928442	Tian C	2017-09-19	Nat Commun	www.ncbi.nlm.nih.gov/pubmed/28928442	Genome-wide association and HLA region fine-mapping studies identify susceptibility loci for multiple common infections.	Childhood ear infection	Other	46,936 European ancestry cases, 74,874 European ancestry controls	NA	6p22.1	NR	PPP1R11, PPP1R11, PPP1R11, PPP1R11, PPP1R11, PPP1R11, PPP1R11			ENSG00000227720, ENSG00000237403, ENSG00000206501, ENSG00000234058, ENSG00000237829, ENSG00000236560, ENSG00000204619	NA	NA	rs6539-?	rs6539	0	6539	3_prime_UTR_variant	0	NR	3e-06	5.52288		0.0618	[0.036-0.088] unit increase	Illumina [at least 560000] (imputed)	N
5	rs13264791	8	119932741	rs72680380	2020-09-21	32888493	Chen MH	2020-09-01	Cell	www.ncbi.nlm.nih.gov/pubmed/32888493	Trans-ethnic and Ancestry-Specific Blood-Cell Genetics in 746,667 Individuals from 5 Global Populations.	Lymphocyte count	Other	643,370 African American or Afro-Caribbean, African ancestry, European ancestry, East Asian ancestry, Hispanic or Latin American and South Asian ancestry individuals	NA	8q24.12	NR	SAMD12-AS1 - TNFRSF11B	ENSG00000281641	ENSG00000164761		14347	3055	rs72680380-A	rs72680380	0	72680380	intergenic_variant	1	0.431449	4e-12	11.3979		NA		Affymetrix, Illumina [23472807] (imputed)	N
5	rs13264791	8	119952750	rs6469788	2021-06-09	33972514	Pazoki R	2021-05-10	Nat Commun	www.ncbi.nlm.nih.gov/pubmed/33972514	Genetic analysis in European ancestry individuals identifies 517 loci associated with liver enzymes.	Liver enzyme levels (alkaline phosphatase)	Other	437,438 European ancestry individuals	315,572 European ancestry individuals	8q24.12	TNFRSF11B	TNFRSF11B			ENSG00000164761	NA	NA	rs6469788-A	rs6469788	0	6469788	intron_variant	0	0.455536	4e-128	127.398		0.00543394	[0.005-0.0059] unit decrease	Affymetrix [13995440] (imputed)	N
5	rs13264791	8	119955111	rs6415470	2021-12-14	34594039	Sakaue S	2021-09-30	Nat Genet	www.ncbi.nlm.nih.gov/pubmed/34594039	A cross-population atlas of genetic associations for 220 human phenotypes.	Serum alkaline phosphatase levels	Other	344,292 European ancestry individuals, 118,886 East Asian ancestry individuals	NA	8q24.12		TNFRSF11B			ENSG00000164761	NA	NA	rs6415470-A	rs6415470	0	6415470	intron_variant	0	NR	6e-113	112.222		0.0463	[0.042-0.05] unit increase	Affymetrix, Illumina [20533886] (imputed)	N
5	rs13264791	8	119959925	rs11573824	2018-07-28	29403010	Kanai M	2018-02-05	Nat Genet	www.ncbi.nlm.nih.gov/pubmed/29403010	Genetic analysis of quantitative traits in the Japanese population links cell types to complex human diseases.	Serum alkaline phosphatase levels	Other	105,030 Japanese ancestry individuals	NA	8q24.12	TNFRSF11B	TNFRSF11B			ENSG00000164761	NA	NA	rs11573824-?	rs11573824	0	11573824	intron_variant	0	NR	2e-22	21.699		0.04675	[0.037-0.056] unit increase novel	Illumina [6108953] (imputed)	N
5	rs13264791	8	119959925	rs11573824	2021-02-19	33547301	Chen VL	2021-02-05	Nat Commun	www.ncbi.nlm.nih.gov/pubmed/33547301	Genome-wide association study of serum liver enzymes implicates diverse metabolic and liver pathology.	Serum alkaline phosphatase levels	Other	390,964 European ancestry individuals	105,030 East Asian ancestry individuals	8q24.12	TNFRSF11B	TNFRSF11B			ENSG00000164761	NA	NA	rs11573824-T	rs11573824	0	11573824	intron_variant	0	0.54	1e-84	84		19.5	z-score increase	Affymetrix [4311822] (imputed)	N
5	rs13264791	8	119960661	rs6469789	2021-12-14	34594039	Sakaue S	2021-09-30	Nat Genet	www.ncbi.nlm.nih.gov/pubmed/34594039	A cross-population atlas of genetic associations for 220 human phenotypes.	Serum alkaline phosphatase levels	Other	118,886 East Asian ancestry individuals	NA	8q24.12		TNFRSF11B			ENSG00000164761	NA	NA	rs6469789-G	rs6469789	0	6469789	intron_variant	0	0.709693	5e-26	25.301		0.0449373	[0.037-0.053] unit increase	Illumina [13474352] (imputed)	N
5	rs13264791	8	119964283	rs2073617	2018-01-29	29198719	Shaffer JR	2017-11-30	Am J Hum Genet	www.ncbi.nlm.nih.gov/pubmed/29198719	Multiethnic GWAS Reveals Polygenic Architecture of Earlobe Attachment.	Lobe attachment (rater-scored or self-reported)	Other	66,741 European ancestry individuals, 5,062 Hispanic individuals, 2,857 Han Chinese ancestry individuals	NA	8q24.12	NR	TNFRSF11B - RNU6-12P	ENSG00000164761	ENSG00000207334		159	24469	rs2073617-?	rs2073617	0	2073617	upstream_gene_variant	1	NR	3e-06	5.52288		NA		Illumina [at least 7383741] (imputed)	N
5	rs13264791	8	119964283	rs2073617	2022-11-16	34791242	Knol MJ	2021-11-15	Hum Mol Genet	www.ncbi.nlm.nih.gov/pubmed/34791242	Genetic architecture of orbital telorism.	Orbital telorism	Other	34,130 European ancestry individuals	NA	8q24.12		TNFRSF11B - RNU6-12P	ENSG00000164761	ENSG00000207334		159	24469	rs2073617-?	rs2073617	0	2073617	upstream_gene_variant	1	NR	3e-11	10.5229		0.1428	[0.1-0.18] unit increase	Affymetrix, Illumina [NR] (imputed)	N
5	rs13264791	8	119968975	rs4242592	2020-02-18	31666285	Olafsson S	2019-10-30	Cancer Epidemiol Biomarkers Prev	www.ncbi.nlm.nih.gov/pubmed/31666285	Common and rare sequence variants influencing tumor biomarkers in blood.	Serum alkaline phosphatase levels	Other	162,774 Icelandic ancestry individuals	NA	8q24.12	TNFRSF11B	TNFRSF11B - RNU6-12P	ENSG00000164761	ENSG00000207334		4851	19777	rs4242592-T	rs4242592	0	4242592	intergenic_variant	1	0.479	3e-10	9.52288		0.03	[0.03-0.02] unit decrease	Illumina [NR] (imputed)	N
5	rs13264791	8	119980069	rs6992497	2021-03-22	33339817	Nielsen JB	2020-12-18	Nat Commun	www.ncbi.nlm.nih.gov/pubmed/33339817	Loss-of-function genomic variants highlight potential therapeutic targets for cardiovascular disease.	Serum alkaline phosphatase levels	Other	76,081 European ancestry individuals, 127,395 Japanese ancestry individuals	NA	8q24.12	COLEC10	TNFRSF11B - RNU6-12P	ENSG00000164761	ENSG00000207334		15945	8683	rs6992497-?	rs6992497	0	6992497	intergenic_variant	1		1e-27	27		0.0463	[0.038-0.055] unit increase	Illumina [31500000] (imputed)	N
5	rs13264791	8	119980069	rs6992497	2022-02-15	35078996	Gudjonsson A	2022-01-25	Nat Commun	www.ncbi.nlm.nih.gov/pubmed/35078996	A genome-wide association study of serum proteins reveals shared loci with common diseases.	Serum levels of protein SOST	Other	5,367 Icelandic ancestry individuals	NA	8q24.12		TNFRSF11B - RNU6-12P	ENSG00000164761	ENSG00000207334		15945	8683	rs6992497-A	rs6992497	0	6992497	intergenic_variant	1	0.4709	3e-19	18.5229		0.143939	[0.11-0.18] unit increase	Illumina [7506463] (imputed)	N
5	rs13264791	8	120007395	rs1485307	2022-11-16	34791242	Knol MJ	2021-11-15	Hum Mol Genet	www.ncbi.nlm.nih.gov/pubmed/34791242	Genetic architecture of orbital telorism.	Orbital telorism	Other	34,130 European ancestry individuals	NA	8q24.12		RNU6-12P - COLEC10	ENSG00000207334	ENSG00000184374		18537	296	rs1485307-?	rs1485307	0	1485307	upstream_gene_variant	1	NR	3e-11	10.5229		0.1421	[0.1-0.18] unit decrease	Affymetrix, Illumina [NR] (imputed)	N
8	11:47456968_ATT_A	11	47468791	rs3740685	2020-07-07	32528159	Choquet H	2020-06-11	Commun Biol	www.ncbi.nlm.nih.gov/pubmed/32528159	A multiethnic genome-wide analysis of 44,039 individuals identifies 41 new loci associated with central corneal thickness.	Central corneal thickness	Other	32,292 European ancestry individuals, 9,623 East Asian ancestry individuals, 1,367 Hispanic/Latino individuals, 757 African American individuals	NA	11p11.2	RAPSN	RAPSN			ENSG00000165917	NA	NA	rs3740685-?	rs3740685	0	3740685	intron_variant	0	NA	6e-09	8.22185		1.5	[0.99-2.01] unit increase	Affymetrix [5541230] (imputed)	N
8	11:47456968_ATT_A	11	47396654	rs4752829	2019-04-18	30388399	Ligthart S	2018-11-01	Am J Hum Genet	www.ncbi.nlm.nih.gov/pubmed/30388399	Genome Analyses of >200,000 Individuals Identify 58 Loci for Chronic Inflammation and Highlight Pathways that Link Inflammation and Complex Disorders.	C-reactive protein levels	Other	148,164 European ancestry individuals	NA	11p11.2	SPI1	SPI1			ENSG00000066336	NA	NA	rs4752829-A	rs4752829	0	4752829	intron_variant	0	0.3	2e-08	7.69897	(BMI-adjusted)	0.024	[0.016-0.032] unit decrease	Affymetrix, Illumina, Perlegen [10019203] (imputed)	N
8	11:47456968_ATT_A	11	47451623	rs9919526	2018-05-11	29617998	Gao XR	2018-03-28	Hum Mol Genet	www.ncbi.nlm.nih.gov/pubmed/29617998	Genome-Wide Association Analyses Identify New Loci Influencing Intraocular Pressure.	Intraocular pressure	Other	115,486 European ancestry individuals	NA	11p11.2	PSMC3, RAPSN	PSMC3 - RAPSN	ENSG00000165916	ENSG00000165917		3599	7692	rs9919526-C	rs9919526	0	9919526	intergenic_variant	1	0.713	6e-30	29.2218		0.173	[0.14-0.2] unit decrease	Affymetrix [~ 11900000] (imputed)	N
8	11:47456968_ATT_A	11	47456867	rs79390637	2018-01-18	29235454	Choquet H	2017-12-13	Nat Commun	www.ncbi.nlm.nih.gov/pubmed/29235454	A large multi-ethnic genome-wide association study identifies novel genetic loci for intraocular pressure.	Intraocular pressure	Other	56,819 European ancestry individuals, 5,748 Hispanic/Latino individuals, 5,119 East Asian ancestry individuals, 2,070 African American individuals	37,930 European and Asian ancestry individuals	11p11.2	PSMC3, RAPSN	PSMC3 - RAPSN	ENSG00000165916	ENSG00000165917		8843	2448	rs79390637-?	rs79390637	0	79390637	intergenic_variant	1	NR	1e-19	19		0.13	[NR] unit increase	Affymetrix [at least 665000] (imputed)	N
8	11:47456968_ATT_A	11	47468545	rs12419342	2015-05-07	25173106	Hysi PG	2014-08-31	Nat Genet	www.ncbi.nlm.nih.gov/pubmed/25173106	Genome-wide analysis of multi-ancestry cohorts identifies new loci influencing intraocular pressure and susceptibility to glaucoma.	Intraocular pressure	Other	7,738 Asian ancestry individuals, 27,558 European ancestry individuals	NA	11p11.2	RAPSN	RAPSN			ENSG00000165917	NA	NA	rs12419342-C	rs12419342	0	12419342	intron_variant	0	NR	5e-09	8.30103		0.153	[0.10-0.20] mm Hg increase	Affymetrix, Illumina [~ 2500000] (imputed)	N
8	11:47456968_ATT_A	11	47468545	rs12419342	2019-07-17	28552196	Tachmazidou I	2017-06-01	Am J Hum Genet	www.ncbi.nlm.nih.gov/pubmed/28552196	Whole-Genome Sequencing Coupled to Imputation Discovers Genetic Signals for Anthropometric Traits.	Height	Other	1,249 whole genome sequenced European ancestry individuals, 3,541 whole genome sequenced individuals, 46,910 European ancestry individuals, 471 Carlantino (founder/genetic isolate) individuals, 1,197 Friuli Venezia Giulia (founder/genetic isolate) individuals, 1,043 Mylopotamos (founder/genetic isolate) individuals, 933 Pomak (founder/genetic isolate) individuals, 1,785 Val Borbera (founder/genet…	205,003 European ancestry individuals	11p11.2	RAPSN	RAPSN			ENSG00000165917	NA	NA	rs12419342-T	rs12419342	0	12419342	intron_variant	0	0.7073	2e-06	5.69897		0.0362	[0.022-0.051] unit decrease	Affymetrix, Illumina, Perlegen [15844966] (imputed)	N
8	11:47456968_ATT_A	11	47468545	rs12419342	2021-12-14	34594039	Sakaue S	2021-09-30	Nat Genet	www.ncbi.nlm.nih.gov/pubmed/34594039	A cross-population atlas of genetic associations for 220 human phenotypes.	Height	Other	360,388 European ancestry individuals, 165,056 East Asian ancestry individuals	NA	11p11.2		RAPSN			ENSG00000165917	NA	NA	rs12419342-T	rs12419342	0	12419342	intron_variant	0	NR	6e-48	47.2218		0.0196	[0.017-0.022] unit decrease	Affymetrix, Illumina [20538915] (imputed)	N
8	11:47456968_ATT_A	11	47468569	rs3824867	2017-08-30	27863252	Astle WJ	2016-11-17	Cell	www.ncbi.nlm.nih.gov/pubmed/27863252	The Allelic Landscape of Human Blood Cell Trait Variation and Links to Common Complex Disease.	Mean corpuscular hemoglobin	Other	172,332 European ancestry individuals	NA	11p11.2	RAPSN	RAPSN			ENSG00000165917	NA	NA	rs3824867-G	rs3824867	0	3824867	intron_variant	0	0.7112	5e-09	8.30103		0.0227826	[0.015-0.03] unit increase	Affymetrix [~ 2500000] (imputed)	N
8	11:47456968_ATT_A	11	47468569	rs3824867	2020-09-21	32888493	Chen MH	2020-09-01	Cell	www.ncbi.nlm.nih.gov/pubmed/32888493	Trans-ethnic and Ancestry-Specific Blood-Cell Genetics in 746,667 Individuals from 5 Global Populations.	Red cell distribution width	Other	563,352 African American or Afro-Caribbean, African ancestry, European ancestry, East Asian ancestry, Hispanic or Latin American and South Asian ancestry individuals	NA	11p11.2	NR	RAPSN			ENSG00000165917	NA	NA	rs3824867-A	rs3824867	0	3824867	intron_variant	0	0.296776	2e-14	13.699		NA		Affymetrix, Illumina [22063850] (imputed)	N
8	11:47456968_ATT_A	11	47468569	rs3824867	2020-09-21	32888493	Chen MH	2020-09-01	Cell	www.ncbi.nlm.nih.gov/pubmed/32888493	Trans-ethnic and Ancestry-Specific Blood-Cell Genetics in 746,667 Individuals from 5 Global Populations.	Red cell distribution width	Other	531,774 European ancestry individuals	NA	11p11.2	NR	RAPSN			ENSG00000165917	NA	NA	rs3824867-A	rs3824867	0	3824867	intron_variant	0	0.287818	4e-16	15.3979		0.016887	[0.013-0.021] SD unit increase	Affymetrix, Illumina [49860007] (imputed)	N
8	11:47456968_ATT_A	11	47468569	rs3824867	2022-03-30	33311554	Jiang X	2020-12-11	Commun Biol	www.ncbi.nlm.nih.gov/pubmed/33311554	Fine-mapping and cell-specific enrichment at corneal resistance factor loci prioritize candidate causal regulatory variants.	Corneal resistance factor	Other	76,029 white-British ancestry individuals	10,130 non white-British ancestry individuals	11p11.2		RAPSN			ENSG00000165917	NA	NA	rs3824867-A	rs3824867	0	3824867	intron_variant	0	0.290681	2e-18	17.699		0.0843008	[0.065-0.104] increase	Affymetrix [11014269] (imputed)	N
8	11:47456968_ATT_A	11	47468569	rs3824867	2019-02-08	30595370	Kichaev G	2018-12-27	Am J Hum Genet	www.ncbi.nlm.nih.gov/pubmed/30595370	Leveraging Polygenic Functional Enrichment to Improve GWAS Power.	Eosinophil counts	Other	approximately 440,000 European ancestry individuals	NA	11p11.2		RAPSN			ENSG00000165917	NA	NA	rs3824867-?	rs3824867	0	3824867	intron_variant	0	NR	4e-16	15.3979		NA		NR [~ 8900000] (imputed)	N
8	11:47456968_ATT_A	11	47468569	rs3824867	2020-09-18	32888494	Vuckovic D	2020-09-01	Cell	www.ncbi.nlm.nih.gov/pubmed/32888494	The Polygenic and Monogenic Basis of Blood Traits and Diseases.	Red cell distribution width	Other	408,112 British individuals	NA	11p11.2	RAPSN	RAPSN			ENSG00000165917	NA	NA	rs3824867-G	rs3824867	0	3824867	intron_variant	0	0.712099	2e-15	14.699		0.0193383	[0.015-0.024] unit decrease	Affymetrix [93095623] (imputed)	N
8	11:47456968_ATT_A	11	47468569	rs3824867	2022-05-10	35446358	He W	2022-04-21	JAMA Ophthalmol	www.ncbi.nlm.nih.gov/pubmed/35446358	Association of Novel Loci With Keratoconus Susceptibility in a Multitrait Genome-Wide Association Study of the UK Biobank Database and Canadian Longitudinal Study on Aging.	Central corneal thickness (MTAG)	Other	17,803 European ancestry individuals	NA	11p11.2		RAPSN			ENSG00000165917	NA	NA	rs3824867-A	rs3824867	0	3824867	intron_variant	0	0.2935	1e-17	17		2.1594	[1.67-2.65] unit increase	NR [NR] (imputed)	N
8	11:47456968_ATT_A	11	47468569	rs3824867	2022-05-10	35446358	He W	2022-04-21	JAMA Ophthalmol	www.ncbi.nlm.nih.gov/pubmed/35446358	Association of Novel Loci With Keratoconus Susceptibility in a Multitrait Genome-Wide Association Study of the UK Biobank Database and Canadian Longitudinal Study on Aging.	Corneal resistance factor (MTAG)	Other	123,734 European ancestry individuals	NA	11p11.2		RAPSN			ENSG00000165917	NA	NA	rs3824867-A	rs3824867	0	3824867	intron_variant	0	0.2882	2e-23	22.699		0.04258	[0.034-0.051] unit increase	NR [NR] (imputed)	N
8	11:47456968_ATT_A	11	47468569	rs3824867	2021-12-14	34594039	Sakaue S	2021-09-30	Nat Genet	www.ncbi.nlm.nih.gov/pubmed/34594039	A cross-population atlas of genetic associations for 220 human phenotypes.	Mean corpuscular hemoglobin	Other	350,472 European ancestry individuals, 128,028 East Asian ancestry individuals	NA	11p11.2		RAPSN			ENSG00000165917	NA	NA	rs3824867-G	rs3824867	0	3824867	intron_variant	0	NR	3e-19	18.5229		0.019	[0.015-0.023] unit increase	Affymetrix, Illumina [20535878] (imputed)	N
8	11:47456968_ATT_A	11	47468569	rs3824867	2021-12-14	34594039	Sakaue S	2021-09-30	Nat Genet	www.ncbi.nlm.nih.gov/pubmed/34594039	A cross-population atlas of genetic associations for 220 human phenotypes.	Eosinophil counts	Other	349,856 European ancestry individuals, 93,063 East Asian ancestry individuals	NA	11p11.2		RAPSN			ENSG00000165917	NA	NA	rs3824867-G	rs3824867	0	3824867	intron_variant	0	NR	5e-15	14.301		0.0139	[0.01-0.017] unit increase	Affymetrix, Illumina [20529668] (imputed)	N
8	11:47456968_ATT_A	11	47468791	rs3740685	2020-09-18	32888494	Vuckovic D	2020-09-01	Cell	www.ncbi.nlm.nih.gov/pubmed/32888494	The Polygenic and Monogenic Basis of Blood Traits and Diseases.	Mean corpuscular hemoglobin	Other	408,112 British individuals	NA	11p11.2	RAPSN	RAPSN			ENSG00000165917	NA	NA	rs3740685-T	rs3740685	0	3740685	intron_variant	0	0.709459	2e-21	20.699		0.0232198	[0.018-0.028] unit increase	Affymetrix [93095623] (imputed)	N
8	11:47456968_ATT_A	11	47468791	rs3740685	2020-09-21	32888493	Chen MH	2020-09-01	Cell	www.ncbi.nlm.nih.gov/pubmed/32888493	Trans-ethnic and Ancestry-Specific Blood-Cell Genetics in 746,667 Individuals from 5 Global Populations.	Mean corpuscular volume	Other	696,882 African American or Afro-Caribbean, African ancestry, European ancestry, East Asian ancestry, Hispanic or Latin American and South Asian ancestry individuals	NA	11p11.2	NR	RAPSN			ENSG00000165917	NA	NA	rs3740685-T	rs3740685	0	3740685	intron_variant	0	0.677035	5e-34	33.301		NA		Affymetrix, Illumina [24246363] (imputed)	N
8	11:47456968_ATT_A	11	47468791	rs3740685	2020-09-21	32888493	Chen MH	2020-09-01	Cell	www.ncbi.nlm.nih.gov/pubmed/32888493	Trans-ethnic and Ancestry-Specific Blood-Cell Genetics in 746,667 Individuals from 5 Global Populations.	Mean corpuscular volume	Other	544,127 European ancestry individuals	NA	11p11.2	NR	RAPSN			ENSG00000165917	NA	NA	rs3740685-T	rs3740685	0	3740685	intron_variant	0	0.709405	1e-32	32		0.023831	[0.02-0.028] SD unit increase	Affymetrix, Illumina [50615308] (imputed)	N
8	11:47456968_ATT_A	11	47468791	rs3740685	2020-09-21	32888493	Chen MH	2020-09-01	Cell	www.ncbi.nlm.nih.gov/pubmed/32888493	Trans-ethnic and Ancestry-Specific Blood-Cell Genetics in 746,667 Individuals from 5 Global Populations.	Mean corpuscular hemoglobin	Other	486,823 European ancestry individuals	NA	11p11.2	NR	RAPSN			ENSG00000165917	NA	NA	rs3740685-T	rs3740685	0	3740685	intron_variant	0	0.709045	2e-33	32.699		0.025582	[0.021-0.03] SD unit increase	Affymetrix, Illumina [50266654] (imputed)	N
8	11:47456968_ATT_A	11	47468791	rs3740685	2020-09-21	32888493	Chen MH	2020-09-01	Cell	www.ncbi.nlm.nih.gov/pubmed/32888493	Trans-ethnic and Ancestry-Specific Blood-Cell Genetics in 746,667 Individuals from 5 Global Populations.	Mean corpuscular hemoglobin	Other	630,125 African American or Afro-Caribbean, African ancestry, European ancestry, East Asian ancestry, Hispanic or Latin American and South Asian ancestry individuals	NA	11p11.2	NR	RAPSN			ENSG00000165917	NA	NA	rs3740685-T	rs3740685	0	3740685	intron_variant	0	0.674651	1e-34	34		NA		Affymetrix, Illumina [20825802] (imputed)	N
8	11:47456968_ATT_A	11	47468791	rs3740685	2020-09-18	32888494	Vuckovic D	2020-09-01	Cell	www.ncbi.nlm.nih.gov/pubmed/32888494	The Polygenic and Monogenic Basis of Blood Traits and Diseases.	Mean corpuscular volume	Other	408,112 British individuals	NA	11p11.2	RAPSN	RAPSN			ENSG00000165917	NA	NA	rs3740685-T	rs3740685	0	3740685	intron_variant	0	0.709457	4e-20	19.3979		0.0255074	[0.021-0.03] unit increase	Affymetrix [93095623] (imputed)	N
8	11:47456968_ATT_A	11	47468791	rs3740685	2019-02-08	30595370	Kichaev G	2018-12-27	Am J Hum Genet	www.ncbi.nlm.nih.gov/pubmed/30595370	Leveraging Polygenic Functional Enrichment to Improve GWAS Power.	Mean corpuscular hemoglobin	Other	approximately 443,000 European ancestry individuals	NA	11p11.2		RAPSN			ENSG00000165917	NA	NA	rs3740685-?	rs3740685	0	3740685	intron_variant	0	NR	8e-18	17.0969		NA		NR [~ 8900000] (imputed)	N
8	11:47456968_ATT_A	11	47468791	rs3740685	2019-02-08	30595370	Kichaev G	2018-12-27	Am J Hum Genet	www.ncbi.nlm.nih.gov/pubmed/30595370	Leveraging Polygenic Functional Enrichment to Improve GWAS Power.	Red cell distribution width	Other	approximately 445,000 European ancestry individuals	NA	11p11.2		RAPSN			ENSG00000165917	NA	NA	rs3740685-?	rs3740685	0	3740685	intron_variant	0	NR	3e-13	12.5229		NA		NR [~ 8900000] (imputed)	N
8	11:47456968_ATT_A	11	47468791	rs3740685	2021-12-14	34594039	Sakaue S	2021-09-30	Nat Genet	www.ncbi.nlm.nih.gov/pubmed/34594039	A cross-population atlas of genetic associations for 220 human phenotypes.	Mean corpuscular volume	Other	350,473 European ancestry individuals, 129,832 East Asian ancestry individuals	NA	11p11.2		RAPSN			ENSG00000165917	NA	NA	rs3740685-T	rs3740685	0	3740685	intron_variant	0	NR	1e-17	17		0.0181	[0.014-0.022] unit increase	Affymetrix, Illumina [20535844] (imputed)	N
8	11:47456968_ATT_A	11	47469439	rs7111873	2021-03-31	33627673	Gharahkhani P	2021-02-24	Nat Commun	www.ncbi.nlm.nih.gov/pubmed/33627673	Genome-wide meta-analysis identifies 127 open-angle glaucoma loci with consistent effect across ancestries.	Glaucoma (primary open-angle)	Other	23,963 European ancestry cases, 306,942 European ancestry controls, 6,935 East Asian ancestry cases, 39,588 East Asian ancestry controls, 3,281 Sub-Saharan African ancestry cases, 2,791 Sub-Saharan African ancestry controls	43,254 European ancestry cases, 1,471,118 European ancestry controls	11p11.2	RAPSN	RAPSN			ENSG00000165917	NA	NA	rs7111873-A	rs7111873	0	7111873	stop_gained	0	NR	7e-21	20.1549		0.0736	unit increase	Illumina [15409056] (imputed)	N
8	11:47456968_ATT_A	11	47469439	rs7111873	2021-03-31	33627673	Gharahkhani P	2021-02-24	Nat Commun	www.ncbi.nlm.nih.gov/pubmed/33627673	Genome-wide meta-analysis identifies 127 open-angle glaucoma loci with consistent effect across ancestries.	Glaucoma (primary open-angle)	Other	6,935 East Asian ancestry cases, 39,588 East Asian ancestry controls	NA	11p11.2	RAPSN	RAPSN			ENSG00000165917	NA	NA	rs7111873-A	rs7111873	0	7111873	stop_gained	0	NR	4e-07	6.39794		1.10572	[1.07-1.14]	Illumina [11610548] (imputed)	N
8	11:47456968_ATT_A	11	47469439	rs7111873	2021-12-14	34594039	Sakaue S	2021-09-30	Nat Genet	www.ncbi.nlm.nih.gov/pubmed/34594039	A cross-population atlas of genetic associations for 220 human phenotypes.	Height	Other	165,056 East Asian ancestry individuals	NA	11p11.2		RAPSN			ENSG00000165917	NA	NA	rs7111873-G	rs7111873	0	7111873	stop_gained	0	0.564998	2e-25	24.699		0.0211436	[0.017-0.025] unit decrease	Illumina [13479295] (imputed)	N
9	rs375822897	17	43471489	rs4763	2017-11-30	29059683	Michailidou K	2017-10-23	Nature	www.ncbi.nlm.nih.gov/pubmed/29059683	Association analysis identifies 65 new breast cancer risk loci.	Breast cancer	Other	76,192 European ancestry cases, 63,082 European ancestry controls	46,785 European ancestry cases, 42,892 European ancestry controls, 14,068 East Asian ancestry cases, 13,104 East Asian ancestry controls	17q21.31	NR	ARHGAP27			ENSG00000159314	NA	NA	rs4763-A	rs4763	0	4763	3_prime_UTR_variant	0	0.1745	2e-08	7.69897	(EA)	0.0464	[0.03-0.063] unit decrease	Illumina [~ 11800000] (imputed)	N
9	rs375822897	17	43488792	rs62064641	2019-02-08	30595370	Kichaev G	2018-12-27	Am J Hum Genet	www.ncbi.nlm.nih.gov/pubmed/30595370	Leveraging Polygenic Functional Enrichment to Improve GWAS Power.	White blood cell count	Other	approximately 444,000 European ancestry individuals	NA	17q21.31		ARHGAP27			ENSG00000159314	NA	NA	rs62064641-?	rs62064641	0	62064641	intron_variant	0	NR	1e-13	13		NA		NR [~ 8900000] (imputed)	N
9	rs375822897	17	43507297	rs12949256	2020-06-17	32327693	Oskarsson GR	2020-04-23	Commun Biol	www.ncbi.nlm.nih.gov/pubmed/32327693	Predicted loss and gain of function mutations in ACO1 are associated with erythropoiesis.	Hemoglobin levels	Other	684,122 European ancestry individuals	NA	17q21.31	ARHGAP27	ARHGAP27			ENSG00000159314	NA	NA	rs12949256-T	rs12949256	0	12949256	missense_variant	0		3e-51	50.5229		0.043	[NR] unit increase	Affymetrix, Illumina [43000000] (imputed)	N
9	rs375822897	17	43516402	rs17631303	2013-08-02	23544013	Couch FJ	2013-03-27	PLoS Genet	www.ncbi.nlm.nih.gov/pubmed/23544013	Genome-wide association study in BRCA1 mutation carriers identifies novel loci associated with breast and ovarian cancer risk.	Ovarian cancer in BRCA1 mutation carriers	Other	683 European ancestry cases, 2,044 European ancestry controls	1,706 European ancestry cases, 10,258 European ancestry controls	17q21.31	NR	PLEKHM1			ENSG00000277111	NA	NA	rs17631303-?	rs17631303	0	17631303	intron_variant	0	NR	1e-08	8		NA		Illumina [2568349] (imputed)	N
9	rs375822897	17	43516402	rs17631303	2013-08-02	23544013	Couch FJ	2013-03-27	PLoS Genet	www.ncbi.nlm.nih.gov/pubmed/23544013	Genome-wide association study in BRCA1 mutation carriers identifies novel loci associated with breast and ovarian cancer risk.	Ovarian cancer in BRCA1 mutation carriers	Other	683 European ancestry cases, 2,044 European ancestry controls	1,706 European ancestry cases, 10,258 European ancestry controls	17q21.31	intergenic	PLEKHM1			ENSG00000277111	NA	NA	rs17631303-G	rs17631303	0	17631303	intron_variant	0	0.19	1e-08	8		1.27	[1.17-1.38]	Illumina [2568349] (imputed)	N
9	rs375822897	17	43520675	rs35329349	2021-12-14	34594039	Sakaue S	2021-09-30	Nat Genet	www.ncbi.nlm.nih.gov/pubmed/34594039	A cross-population atlas of genetic associations for 220 human phenotypes.	White blood cell count	Other	350,470 European ancestry individuals, 154,355 East Asian ancestry individuals	NA	17q21.31		PLEKHM1			ENSG00000277111	NA	NA	rs35329349-C	rs35329349	0	35329349	intron_variant	0	NR	1e-10	10		0.0207	[0.014-0.027] unit increase	Affymetrix, Illumina [20538670] (imputed)	N
9	rs375822897	17	43539437	rs1971631	2022-10-03	34426670	Merino J	2021-08-23	Nat Hum Behav	www.ncbi.nlm.nih.gov/pubmed/34426670	Genetic analysis of dietary intake identifies new loci and functional links with metabolic traits.	Dietary macronutrient intake (multi-trait analysis)	Other	282,271 European ancestry individuals	NA	17q21.31		PLEKHM1			ENSG00000277111	NA	NA	rs1971631-C	rs1971631	0	1971631	intron_variant	0	0.825	2e-10	9.69897		NA		Affymetrix [11800000] (imputed)	N
9	rs375822897	17	43555253	rs56192752	2018-10-19	30038396	Lee JJ	2018-07-23	Nat Genet	www.ncbi.nlm.nih.gov/pubmed/30038396	Gene discovery and polygenic prediction from a genome-wide association study of educational attainment in 1.1 million individuals.	Educational attainment (years of education)	Other	up to 1,131,881 European ancestry individuals	NA	17q21.31		PLEKHM1			ENSG00000277111	NA	NA	rs56192752-A	rs56192752	0	56192752	3_prime_UTR_variant	0	0.8218	9e-31	30.0458	(conditional-joint)	0.0218	[0.018-0.026] unit increase	Affymetrix, Illumina [10000000] (imputed)	N
9	rs375822897	17	43563304	rs112275793	2021-12-14	34594039	Sakaue S	2021-09-30	Nat Genet	www.ncbi.nlm.nih.gov/pubmed/34594039	A cross-population atlas of genetic associations for 220 human phenotypes.	Aspartate aminotransferase levels	Other	342,990 European ancestry individuals, 150,068 East Asian ancestry individuals	NA	17q21.31		PLEKHM1			ENSG00000277111	NA	NA	rs112275793-C	rs112275793	0	112275793	intron_variant	0	NR	2e-19	18.699		0.0277	[0.022-0.034] unit decrease	Affymetrix, Illumina [20538469] (imputed)	N
9	rs375822897	17	43564222	rs144733372	2018-12-03	28196072	Hagenaars SP	2017-02-14	PLoS Genet	www.ncbi.nlm.nih.gov/pubmed/28196072	Genetic prediction of male pattern baldness.	Male-pattern baldness	Other	52,874 British ancestry males		17q21.31	ACBD4, ARHGAP27, FMNL1, HEXIM1, HEXIM2, MAP3K14, PLCD3, PLEKHM1, SPATA32	PLEKHM1			ENSG00000277111	NA	NA	rs144733372-G	rs144733372	1	9899111	intron_variant	0	NR	2e-22	21.699		0.076714	NR unit decrease	NR [NR] (imputed)	N
9	rs375822897	17	43567337	rs1879586	2017-08-07	28346442	Phelan CM	2017-03-27	Nat Genet	www.ncbi.nlm.nih.gov/pubmed/28346442	Identification of 12 new susceptibility loci for different histotypes of epithelial ovarian cancer.	Serous invasive ovarian cancer	Other	14,049 European ancestry cases, 40,941 European ancestry controls	NA	17q21.31	NR	PLEKHM1			ENSG00000277111	NA	NA	rs1879586-G	rs1879586	0	1879586	intron_variant	0	0.181254	3e-12	11.5229		1.14721	[1.10406141518038-1.19204274035159]	Illumina [11595112] (imputed)	N
9	rs375822897	17	43567337	rs1879586	2017-08-07	28346442	Phelan CM	2017-03-27	Nat Genet	www.ncbi.nlm.nih.gov/pubmed/28346442	Identification of 12 new susceptibility loci for different histotypes of epithelial ovarian cancer.	High-grade serous ovarian cancer	Other	13,037 European ancestry cases, 40,941 European ancestry controls	NA	17q21.31	NR	PLEKHM1			ENSG00000277111	NA	NA	rs1879586-G	rs1879586	0	1879586	intron_variant	0	0.181254	3e-13	12.5229		1.15856	[1.11378456264581-1.20513099189349]	Illumina [11595112] (imputed)	N
9	rs375822897	17	43567337	rs1879586	2017-08-04	28346442	Phelan CM	2017-03-27	Nat Genet	www.ncbi.nlm.nih.gov/pubmed/28346442	Identification of 12 new susceptibility loci for different histotypes of epithelial ovarian cancer.	Epithelial ovarian cancer	Other	16,924 European ancestry cases, 68,502 European ancestry controls	NA	17q21.31	NR	PLEKHM1			ENSG00000277111	NA	NA	rs1879586-G	rs1879586	0	1879586	intron_variant	0	0.181254	2e-19	18.699		1.16114	[1.12396655984348-1.19953742102822]	Illumina [11595112] (imputed)	N
9	rs375822897	17	43567337	rs1879586	2017-08-03	28346442	Phelan CM	2017-03-27	Nat Genet	www.ncbi.nlm.nih.gov/pubmed/28346442	Identification of 12 new susceptibility loci for different histotypes of epithelial ovarian cancer.	Ovarian cancer in BRCA1 mutation carriers	Other	2,933 European ancestry carrier cases, 16,103 European ancestry carrier controls	NA	17q21.31	NR	PLEKHM1			ENSG00000277111	NA	NA	rs1879586-G	rs1879586	0	1879586	intron_variant	0	0.181254	7e-06	5.1549		1.18046	[1.0983093028467-1.26874471717965]	Illumina [11595112] (imputed)	N
9	rs375822897	17	43567337	rs1879586	2017-08-03	28346442	Phelan CM	2017-03-27	Nat Genet	www.ncbi.nlm.nih.gov/pubmed/28346442	Identification of 12 new susceptibility loci for different histotypes of epithelial ovarian cancer.	Invasive epithelial ovarian cancer	Other	22,406 European ancestry cases, 40,941 European ancestry controls	NA	17q21.31	NR	PLEKHM1			ENSG00000277111	NA	NA	rs1879586-G	rs1879586	0	1879586	intron_variant	0	0.181254	2e-13	12.699		1.1339	[1.09660984313914-1.1724605092959]	Illumina [11595112] (imputed)	N
9	rs375822897	17	43654468	rs62064364	2019-01-28	30535121	Gao XR	2018-12-07	Hum Mol Genet	www.ncbi.nlm.nih.gov/pubmed/30535121	Genome-wide association analyses identify 139 loci associated with macular thickness in the UK Biobank cohort.	Macular thickness	Other	59,814 European ancestry individuals	8,609 European ancestry individuals	17q21.31	LRRC37A4P, MAPK8IP1P2	RDM1P1 - DND1P1	ENSG00000266504	ENSG00000282614		18032	8769	rs62064364-?	rs62064364	0	62064364	intron_variant	1	NR	4e-35	34.3979		0.978	[0.81-1.14] unit decrease	Affymetrix [11100000] (imputed)	N
9	rs375822897	17	43656176	rs1724438	2020-09-21	32888493	Chen MH	2020-09-01	Cell	www.ncbi.nlm.nih.gov/pubmed/32888493	Trans-ethnic and Ancestry-Specific Blood-Cell Genetics in 746,667 Individuals from 5 Global Populations.	Eosinophil counts	Other	474,237 European ancestry individuals	NA	17q21.31	NR	RDM1P1 - DND1P1	ENSG00000266504	ENSG00000282614		19740	7061	rs1724438-A	rs1724438	0	1724438	intron_variant	1	0.206005	6e-44	43.2218		0.035496	[0.03-0.04] SD unit decrease	Affymetrix, Illumina [50000174] (imputed)	N
9	rs375822897	17	43656176	rs1724438	2020-09-21	32888493	Chen MH	2020-09-01	Cell	www.ncbi.nlm.nih.gov/pubmed/32888493	Trans-ethnic and Ancestry-Specific Blood-Cell Genetics in 746,667 Individuals from 5 Global Populations.	Eosinophil counts	Other	583,850 African American or Afro-Caribbean, African ancestry, European ancestry, East Asian ancestry, Hispanic or Latin American and South Asian ancestry individuals	NA	17q21.31	NR	RDM1P1 - DND1P1	ENSG00000266504	ENSG00000282614		19740	7061	rs1724438-A	rs1724438	0	1724438	intron_variant	1	0.198341	4e-41	40.3979		NA		Affymetrix, Illumina [19872809] (imputed)	N
9	rs375822897	17	43657257	rs79742625	2019-05-20	30837455	Dudding T	2019-03-05	Nat Commun	www.ncbi.nlm.nih.gov/pubmed/30837455	Genome wide analysis for mouth ulcers identifies associations at immune regulatory loci.	Mouth ulcers	Other	47,079 British or unknown ancestry cases, 414,027 British or unknown ancestry controls	98,298 cases, 247,446 controls	17q21.31		RDM1P1 - DND1P1	ENSG00000266504	ENSG00000282614		20821	5980	rs79742625-T	rs79742625	0	79742625	intron_variant	1	0.192862	3e-18	17.5229		1.0605	[1.04-1.08]	Affymetrix, Illumina [9851866] (imputed)	N
9	rs375822897	17	43659975	rs2668680	2019-03-28	30643251	Liu M	2019-01-14	Nat Genet	www.ncbi.nlm.nih.gov/pubmed/30643251	Association studies of up to 1.2 million individuals yield new insights into the genetic etiology of tobacco and alcohol use.	Alcohol consumption (drinks per week) (MTAG)	Other	up to 1,039,210 European ancestry individuals	NA	17q21.31	NR	RDM1P1 - DND1P1	ENSG00000266504	ENSG00000282614		23539	3262	rs2668680-C	rs2668680	0	2668680	intron_variant	1	0.177	4e-19	18.3979		0.0174888	[0.014-0.021] unit decrease	NR [~ 9732723] (imputed)	N
9	rs375822897	17	43662020	rs1724429	2020-09-14	32451486	Zhou H	2020-05-25	Nat Neurosci	www.ncbi.nlm.nih.gov/pubmed/32451486	Genome-wide meta-analysis of problematic alcohol use in 435,563 individuals yields insights into biology and relationships with other traits.	Problematic alcohol use (MTAG)	Other	972,915 European ancestry individuals	NA	17q21.31	NR	RDM1P1 - DND1P1	ENSG00000266504	ENSG00000282614		25584	1217	rs1724429-G	rs1724429	0	1724429	intron_variant	1	0.2	7e-16	15.1549		0.0243082	[0.018-0.03] unit decrease	Affymetrix [10613246] (imputed)	N
9	rs375822897	17	43686419	rs385199	2021-04-15	33568662	Dashti HS	2021-02-10	Nat Commun	www.ncbi.nlm.nih.gov/pubmed/33568662	Genetic determinants of daytime napping and effects on cardiometabolic health.	Daytime nap	Other	452,633 European ancestry individuals	541,333 European ancestry individuals	17q21.31	CRHR1, PLEKHM1	RPS26P8 - LINC02210	ENSG00000282238	ENSG00000204650		135	11275	rs385199-A	rs385199	0	385199	intergenic_variant	1		1e-72	72		0.0185	[0.017-0.02] unit increase	Affymetrix [13304133] (imputed)	N
9	rs375822897	17	43695263	rs112997627	2021-08-24	33692100	Simcoe M	2021-03-10	Sci Adv	www.ncbi.nlm.nih.gov/pubmed/33692100	Genome-wide association study in almost 195,000 individuals identifies 50 previously unidentified genetic loci for eye color.	Eye color	Other	157,485 European ancestry individuals	35,501 European ancestry individuals, 959 Han Chinese ancestry individuals, 677 Indian ancestry individuals	17q21.31		RPS26P8 - LINC02210	ENSG00000282238	ENSG00000204650		8979	2431	rs112997627-T	rs112997627	0	112997627	intergenic_variant	1	0.801	3e-08	7.52288	(EA)	5.56	NR z score increase	Illumina [11532091] (imputed)	N
9	rs375822897	17	43754850	rs62055691	2019-10-04	30679032	Brazel DM	2018-12-06	Biol Psychiatry	www.ncbi.nlm.nih.gov/pubmed/30679032	Exome Chip Meta-analysis Fine Maps Causal Variants and Elucidates the Genetic Architecture of Rare Coding Variants in Smoking and Alcohol Use.	Alcohol consumption (drinks per week)	Other	up to 357,854 European ancestry individuals	NA	17q21.31	CRHR1	LINC02210-CRHR1, LINC02210-CRHR1			ENSG00000282456, ENSG00000263715	NA	NA	rs62055691-C	rs62055691	0	62055691	intron_variant	0	0.225	2e-23	22.699		0.0303	[0.024-0.036] unit decrease	Illumina [~ 250000] (imputed)	N
9	rs375822897	17	43758887	rs76539714	2022-10-24	34321204	Harrison S	2021-07-28	Sci Adv	www.ncbi.nlm.nih.gov/pubmed/34321204	Testosterone and socioeconomic position: Mendelian randomization in 306,248 men and women in UK Biobank.	Albumin levels	Other	158,000 British ancestry women	NA	17q21.31		LINC02210-CRHR1, LINC02210-CRHR1			ENSG00000282456, ENSG00000263715	NA	NA	rs76539714-G	rs76539714	0	76539714	intron_variant	0	0.23	4e-10	9.39794		0.09	[0.061-0.119] g/L decrease	Affymetrix [NR] (imputed)	N
9	rs375822897	17	43785349	rs61667602	2019-09-18	31151762	Gelernter J	2019-04-08	Biol Psychiatry	www.ncbi.nlm.nih.gov/pubmed/31151762	Genome-wide Association Study of Maximum Habitual Alcohol Intake in >140,000 U.S. European and African American Veterans Yields Novel Risk Loci.	Maximum habitual alcohol consumption	Other	126,936 European ancestry individuals, 17,029 African American individuals	NA	17q21.31	CRHR1	LINC02210-CRHR1, LINC02210-CRHR1			ENSG00000282456, ENSG00000263715	NA	NA	rs61667602-?	rs61667602	0	61667602	intron_variant	0	NR	1e-13	13		7.439	NR z score increase	Affymetrix [up to 6007810] (imputed)	N
9	rs375822897	17	43785349	rs61667602	2022-09-14	35922517	COVID-19 Host Genetics Initiative	2022-08-03	Nature	www.ncbi.nlm.nih.gov/pubmed/35922517	A first update on mapping the human genetic architecture of COVID-19.	COVID-19 (hospitalized vs population)	Other	2,113 African ancestry cases, 121,925 African ancestry controls, 1,709 Hispanic or Latin American cases, 150,547 Hispanic or Latin American controls, 1,551 East Asian ancestry cases, 15,825 East Asian ancestry controls, 18,605 European ancestry cases, 2,490,909 European ancestry controls, 584 Greater Middle Eastern (Middle Eastern, North African or Persian) cases, 14,491 Greater Middle Eastern (M…	NA	17q21.31		LINC02210-CRHR1, LINC02210-CRHR1			ENSG00000282456, ENSG00000263715	NA	NA	rs61667602-C	rs61667602	0	61667602	intron_variant	0	0.189	4e-12	11.3979		0.91	[0.89-0.94]	Affymetrix, Illumina [NR] (imputed)	N
9	rs375822897	17	43785349	rs61667602	2022-09-14	35922517	COVID-19 Host Genetics Initiative	2022-08-03	Nature	www.ncbi.nlm.nih.gov/pubmed/35922517	A first update on mapping the human genetic architecture of COVID-19.	COVID-19 (critical illness vs population)	Other	188 African ancestry cases, 11,232 African ancestry controls, 641 Hispanic or Latin American cases, 95,479 Hispanic or Latin American controls, 441 East Asian ancestry cases, 2,776 East Asian ancestry controls, 7,641 European ancestry cases, 1,632,197 European ancestry controls, 314 Greater Middle Eastern (Middle Eastern, North African or Persian) cases, 948 Greater Middle Eastern (Middle Eastern…	NA	17q21.31		LINC02210-CRHR1, LINC02210-CRHR1			ENSG00000282456, ENSG00000263715	NA	NA	rs61667602-C	rs61667602	0	61667602	intron_variant	0	0.195	6e-08	7.22185		0.89	[0.85-0.93]	Affymetrix, Illumina [NR] (imputed)	N
9	rs375822897	17	43798360	rs55938136	2022-11-17	36324656	Baselmans B	2021-10-06	Biol Psychiatry Glob Open Sci	www.ncbi.nlm.nih.gov/pubmed/36324656	The Genetic and Neural Substrates of Externalizing Behavior.	Disruptive behavior (multivariate analysis)	Other	523,150 European ancestry individuals	NA	17q21.31		LINC02210-CRHR1, LINC02210-CRHR1			ENSG00000282456, ENSG00000263715	NA	NA	rs55938136-?	rs55938136	0	55938136	intron_variant	0	NR	2e-11	10.699		NA		Affymetrix [NR]	N
9	rs375822897	17	43798360	rs55938136	2022-11-17	36324656	Baselmans B	2021-10-06	Biol Psychiatry Glob Open Sci	www.ncbi.nlm.nih.gov/pubmed/36324656	The Genetic and Neural Substrates of Externalizing Behavior.	Risk-taking behavior (multivariate analysis)	Other	1,506,537 European ancestry individuals	NA	17q21.31		LINC02210-CRHR1, LINC02210-CRHR1			ENSG00000282456, ENSG00000263715	NA	NA	rs55938136-?	rs55938136	0	55938136	intron_variant	0	NR	6e-25	24.2218		NA		NR [NR]	N
9	rs375822897	17	43798360	rs55938136	2021-12-13	34469753	Kachuri L	2021-08-26	Am J Hum Genet	www.ncbi.nlm.nih.gov/pubmed/34469753	Genetic determinants of blood-cell traits influence susceptibility to childhood acute lymphoblastic leukemia.	Eosinophil counts	Other	234,763 European ancestry individuals	100,553 European ancestry individuals	17q21.31		LINC02210-CRHR1, LINC02210-CRHR1			ENSG00000282456, ENSG00000263715	NA	NA	rs55938136-A	rs55938136	0	55938136	intron_variant	0	0.774	4e-14	13.3979		NA		Affymetrix [10369434] (imputed)	N
9	rs375822897	17	43798360	rs55938136	2021-12-13	34469753	Kachuri L	2021-08-26	Am J Hum Genet	www.ncbi.nlm.nih.gov/pubmed/34469753	Genetic determinants of blood-cell traits influence susceptibility to childhood acute lymphoblastic leukemia.	Lymphocyte-to-monocyte ratio	Other	234,184 European ancestry individuals	100,284 European ancestry individuals	17q21.31		LINC02210-CRHR1, LINC02210-CRHR1			ENSG00000282456, ENSG00000263715	NA	NA	rs55938136-A	rs55938136	0	55938136	intron_variant	0	0.774	5e-17	16.301		NA		Affymetrix [10369434] (imputed)	N
9	rs375822897	17	43798360	rs55938136	2021-12-13	34469753	Kachuri L	2021-08-26	Am J Hum Genet	www.ncbi.nlm.nih.gov/pubmed/34469753	Genetic determinants of blood-cell traits influence susceptibility to childhood acute lymphoblastic leukemia.	Neutrophil-to-lymphocyte ratio	Other	234,502 European ancestry individuals	100,442 European ancestry individuals	17q21.31		LINC02210-CRHR1, LINC02210-CRHR1			ENSG00000282456, ENSG00000263715	NA	NA	rs55938136-A	rs55938136	0	55938136	intron_variant	0	0.774	3e-14	13.5229		NA		Affymetrix [10369434] (imputed)	N
9	rs375822897	17	43811072	rs17563683	2020-06-17	32327693	Oskarsson GR	2020-04-23	Commun Biol	www.ncbi.nlm.nih.gov/pubmed/32327693	Predicted loss and gain of function mutations in ACO1 are associated with erythropoiesis.	Hemoglobin levels	Other	684,122 European ancestry individuals	NA	17q21.31	MGC57346-CRHR1, SPPL2C	LINC02210-CRHR1, LINC02210-CRHR1			ENSG00000282456, ENSG00000263715	NA	NA	rs17563683-G	rs17563683	0	17563683	intron_variant	0		4e-61	60.3979		0.043	[NR] unit increase	Affymetrix, Illumina [43000000] (imputed)	N
9	rs375822897	17	43811072	rs17563683	2017-08-30	27863252	Astle WJ	2016-11-17	Cell	www.ncbi.nlm.nih.gov/pubmed/27863252	The Allelic Landscape of Human Blood Cell Trait Variation and Links to Common Complex Disease.	Hematocrit	Other	173,039 European ancestry individuals	NA	17q21.31	CRHR1, RP11-105N13.4, RP11-293E1.1	LINC02210-CRHR1, LINC02210-CRHR1			ENSG00000282456, ENSG00000263715	NA	NA	rs17563683-G	rs17563683	0	17563683	intron_variant	0	0.2333	2e-28	27.699		0.0451564	[0.037-0.053] unit increase	Affymetrix [~ 2500000] (imputed)	N
9	rs375822897	17	43811072	rs17563683	2017-08-30	27863252	Astle WJ	2016-11-17	Cell	www.ncbi.nlm.nih.gov/pubmed/27863252	The Allelic Landscape of Human Blood Cell Trait Variation and Links to Common Complex Disease.	Hemoglobin concentration	Other	172,925 European ancestry individuals	NA	17q21.31	CRHR1, RP11-105N13.4, RP11-293E1.1	LINC02210-CRHR1, LINC02210-CRHR1			ENSG00000282456, ENSG00000263715	NA	NA	rs17563683-G	rs17563683	0	17563683	intron_variant	0	0.2333	3e-26	25.5229		0.0434418	[0.035-0.051] unit increase	Affymetrix [~ 2500000] (imputed)	N
9	rs375822897	17	43826637	rs12150672	2017-05-11	28017375	van Rooij FJA	2016-12-22	Am J Hum Genet	www.ncbi.nlm.nih.gov/pubmed/28017375	Genome-wide Trans-ethnic Meta-analysis Identifies Seven Genetic Loci Influencing Erythrocyte Traits and a Role for RBPMS in Erythropoiesis.	Red blood cell count	Other	up to 40,258 European ancestry individuals, up to 16,128 African American individuals, up to 15,252 East Asian individuals.	16,389 individuals of European and African American ancestry.	17q21.31	NR	LINC02210-CRHR1, LINC02210-CRHR1			ENSG00000282456, ENSG00000263715	NA	NA	rs12150672-?	rs12150672	0	12150672	intron_variant	0	NR	4e-09	8.39794		NA		NR [2500000] (imputed)	N
9	rs375822897	17	43830938	rs17426174	2022-11-17	36324656	Baselmans B	2021-10-06	Biol Psychiatry Glob Open Sci	www.ncbi.nlm.nih.gov/pubmed/36324656	The Genetic and Neural Substrates of Externalizing Behavior.	Disruptive behavior (multivariate analysis)	Other	523,150 European ancestry individuals	NA	17q21.31		LINC02210-CRHR1, LINC02210-CRHR1			ENSG00000282456, ENSG00000263715	NA	NA	rs17426174-?	rs17426174	0	17426174	intron_variant	0	NR	1e-13	13		NA		Affymetrix [NR]	N
9	rs375822897	17	43838720	rs62055888	2021-12-14	34594039	Sakaue S	2021-09-30	Nat Genet	www.ncbi.nlm.nih.gov/pubmed/34594039	A cross-population atlas of genetic associations for 220 human phenotypes.	Hematocrit	Other	350,475 European ancestry individuals, 153,015 East Asian ancestry individuals	NA	17q21.31		LINC02210-CRHR1, LINC02210-CRHR1			ENSG00000282456, ENSG00000263715	NA	NA	rs62055888-T	rs62055888	0	62055888	intron_variant	0	NR	2e-54	53.699		0.0364	[0.032-0.041] unit increase	Affymetrix, Illumina [20538534] (imputed)	N
9	rs375822897	17	43839951	rs11079718	2020-09-18	32888494	Vuckovic D	2020-09-01	Cell	www.ncbi.nlm.nih.gov/pubmed/32888494	The Polygenic and Monogenic Basis of Blood Traits and Diseases.	Reticulocyte count	Other	408,112 British individuals	NA	17q21.31	RP11-105N13.4, CRHR1	LINC02210-CRHR1, LINC02210-CRHR1			ENSG00000282456, ENSG00000263715	NA	NA	rs11079718-T	rs11079718	0	11079718	intron_variant	0	0.223963	5e-45	44.301		0.0378001	[0.033-0.043] unit increase	Affymetrix [93095623] (imputed)	N
9	rs375822897	17	43896032	rs62057107	2018-11-12	30038396	Lee JJ	2018-07-23	Nat Genet	www.ncbi.nlm.nih.gov/pubmed/30038396	Gene discovery and polygenic prediction from a genome-wide association study of educational attainment in 1.1 million individuals.	Educational attainment (MTAG)	Other	1,311,438 European ancestry individuals	NA	17q21.31	Intergenic	LINC02210-CRHR1, LINC02210-CRHR1, CRHR1, CRHR1, CRHR1, MAPT-AS1, MAPT-AS1, MAPT-AS1			ENSG00000282456, ENSG00000263715, ENSG00000276191, ENSG00000278232, ENSG00000120088, ENSG00000264589, ENSG00000281578, ENSG00000282067	NA	NA	rs62057107-T	rs62057107	0	62057107	intron_variant	0	0.2192	5e-38	37.301	(MTAG)	0.0209	[0.018-0.024] unit decrease	Affymetrix, Illumina [7100000] (imputed)	N
9	rs375822897	17	43896032	rs62057107	2018-11-12	30038396	Lee JJ	2018-07-23	Nat Genet	www.ncbi.nlm.nih.gov/pubmed/30038396	Gene discovery and polygenic prediction from a genome-wide association study of educational attainment in 1.1 million individuals.	Highest math class taken (MTAG)	Other	811,539 European ancestry individuals	NA	17q21.31	Intergenic	LINC02210-CRHR1, LINC02210-CRHR1, CRHR1, CRHR1, CRHR1, MAPT-AS1, MAPT-AS1, MAPT-AS1			ENSG00000282456, ENSG00000263715, ENSG00000276191, ENSG00000278232, ENSG00000120088, ENSG00000264589, ENSG00000281578, ENSG00000282067	NA	NA	rs62057107-T	rs62057107	0	62057107	intron_variant	0	0.2219	4e-28	27.3979	(MTAG)	0.022	[0.018-0.026] unit decrease	Affymetrix, Illumina [7100000] (imputed)	N
9	rs375822897	17	43908152	rs16940672	2020-01-29	31844048	Hill WD	2019-12-16	Nat Commun	www.ncbi.nlm.nih.gov/pubmed/31844048	Genome-wide analysis identifies molecular systems and 149 genetic loci associated with income.	Household income (MTAG)	Other	505,541 British and unknown ancestry individuals	NA	17q21.31	CRHR1	MAPT-AS1, MAPT-AS1, MAPT-AS1, LINC02210-CRHR1, LINC02210-CRHR1, CRHR1, CRHR1, CRHR1			ENSG00000264589, ENSG00000281578, ENSG00000282067, ENSG00000282456, ENSG00000263715, ENSG00000276191, ENSG00000278232, ENSG00000120088	NA	NA	rs16940672-T	rs16940672	0	16940672	non_coding_transcript_exon_variant	0	0.218	2e-16	15.699		0.0202591	[0.015-0.025] unit decrease	Affymetrix [up to 18485882] (imputed)	N
9	rs375822897	17	43919096	rs2106786	2017-08-30	27863252	Astle WJ	2016-11-17	Cell	www.ncbi.nlm.nih.gov/pubmed/27863252	The Allelic Landscape of Human Blood Cell Trait Variation and Links to Common Complex Disease.	Red blood cell count	Other	172,952 European ancestry individuals	NA	17q21.31	SPPL2C	MAPT-AS1, MAPT-AS1, MAPT-AS1			ENSG00000264589, ENSG00000281578, ENSG00000282067	NA	NA	rs2106786-G	rs2106786	0	2106786	non_coding_transcript_exon_variant	0	0.2242	3e-36	35.5229		0.0537452	[0.045-0.062] unit increase	Affymetrix [~ 2500000] (imputed)	N
9	rs375822897	17	43924073	rs12373123	2020-06-17	32327693	Oskarsson GR	2020-04-23	Commun Biol	www.ncbi.nlm.nih.gov/pubmed/32327693	Predicted loss and gain of function mutations in ACO1 are associated with erythropoiesis.	Hemoglobin levels	Other	684,122 European ancestry individuals	NA	17q21.31	SPPL2C	MAPT-AS1, MAPT-AS1, MAPT-AS1, SPPL2C, SPPL2C, SPPL2C			ENSG00000264589, ENSG00000281578, ENSG00000282067, ENSG00000277106, ENSG00000185294, ENSG00000278194	NA	NA	rs12373123-C	rs12373123	0	12373123	missense_variant	0		2e-61	60.699		0.044	[NR] unit increase	Affymetrix, Illumina [43000000] (imputed)	N
9	rs375822897	17	43924219	rs12373124	2012-08-15	22693459	Li R	2012-05-31	PLoS Genet	www.ncbi.nlm.nih.gov/pubmed/22693459	Six novel susceptibility Loci for early-onset androgenetic alopecia and their unexpected association with common diseases.	Male-pattern baldness	Other	3,891 European ancestry cases, 8,915 European ancestry controls	NA	17q21.31	intergenic	SPPL2C, SPPL2C, SPPL2C, MAPT-AS1, MAPT-AS1, MAPT-AS1			ENSG00000277106, ENSG00000185294, ENSG00000278194, ENSG00000264589, ENSG00000281578, ENSG00000282067	NA	NA	rs12373124-T	rs12373124	0	12373124	synonymous_variant	0	0.438	5e-10	9.30103		1.33	[1.21-1.45]	Affymetrix, Illumina [2391230] (imputed)	N
9	rs375822897	17	43924219	rs12373124	2018-12-03	28196072	Hagenaars SP	2017-02-14	PLoS Genet	www.ncbi.nlm.nih.gov/pubmed/28196072	Genetic prediction of male pattern baldness.	Male-pattern baldness	Other	52,874 British ancestry males		17q21.31	NR	SPPL2C, SPPL2C, SPPL2C, MAPT-AS1, MAPT-AS1, MAPT-AS1			ENSG00000277106, ENSG00000185294, ENSG00000278194, ENSG00000264589, ENSG00000281578, ENSG00000282067	NA	NA	rs12373124-C	rs12373124	0	12373124	synonymous_variant	0	NR	1e-27	27		0.08	NR unit decrease	NR [NR] (imputed)	N
9	rs375822897	17	43933790	rs142955985	2021-12-14	34594039	Sakaue S	2021-09-30	Nat Genet	www.ncbi.nlm.nih.gov/pubmed/34594039	A cross-population atlas of genetic associations for 220 human phenotypes.	Eosinophil counts	Other	349,856 European ancestry individuals, 93,063 East Asian ancestry individuals	NA	17q21.31		MAPT-AS1, MAPT-AS1, MAPT-AS1			ENSG00000264589, ENSG00000281578, ENSG00000282067	NA	NA	rs142955985-T	rs142955985	0	142955985	intron_variant	0	NR	2e-24	23.699		0.0218	[0.018-0.026] unit decrease	Affymetrix, Illumina [20529668] (imputed)	N
9	rs375822897	17	43964567	rs62055546	2019-03-18	30643258	Karlsson Linner R	2019-01-14	Nat Genet	www.ncbi.nlm.nih.gov/pubmed/30643258	Genome-wide association analyses of risk tolerance and risky behaviors in over 1 million individuals identify hundreds of loci and shared genetic influences.	Alcohol consumption (drinks per week)	Other	414,343 European ancestry individuals	NA	17q21.31	MAPT	MAPT-AS1, MAPT-AS1, MAPT-AS1			ENSG00000264589, ENSG00000281578, ENSG00000282067	NA	NA	rs62055546-A	rs62055546	0	62055546	intron_variant	0	0.7779	8e-25	24.0969		0.0276222	[0.022-0.033] unit increase	Affymetrix [11514936] (imputed)	N
9	rs375822897	17	43973233	rs76324150	2020-05-28	32231278	Hysi PG	2020-03-30	Nat Genet	www.ncbi.nlm.nih.gov/pubmed/32231278	Meta-analysis of 542,934 subjects of European ancestry identifies new genes and mechanisms predisposing to refractive error and myopia.	Refractive error	Other	542,934 European ancestry individuals	NA	17q21.31	ARHGAP27, MAPT, STH, NSF, WNT3	MAPT-IT1, MAPT-IT1, MAPT-IT1, MAPT, MAPT, MAPT			ENSG00000281284, ENSG00000279685, ENSG00000282620, ENSG00000277956, ENSG00000276155, ENSG00000186868	NA	NA	rs76324150-?	rs76324150	0	76324150	non_coding_transcript_exon_variant	0		8e-16	15.0969		NA		Affymetrix, Illumina [NR] (imputed)	N
9	rs375822897	17	43975415	rs62056789	2020-01-29	31844048	Hill WD	2019-12-16	Nat Commun	www.ncbi.nlm.nih.gov/pubmed/31844048	Genome-wide analysis identifies molecular systems and 149 genetic loci associated with income.	Household income (MTAG)	Other	505,541 British and unknown ancestry individuals	NA	17q21.31	MAPT	MAPT-IT1, MAPT-IT1, MAPT-IT1, MAPT, MAPT, MAPT			ENSG00000281284, ENSG00000279685, ENSG00000282620, ENSG00000277956, ENSG00000276155, ENSG00000186868	NA	NA	rs62056789-C	rs62056789	0	62056789	non_coding_transcript_exon_variant	0	0.3822	3e-12	11.5229		0.017144	[0.012-0.022] unit decrease	Affymetrix [up to 18485882] (imputed)	N
9	rs375822897	17	43975415	rs62056789	2020-01-29	31844048	Hill WD	2019-12-16	Nat Commun	www.ncbi.nlm.nih.gov/pubmed/31844048	Genome-wide analysis identifies molecular systems and 149 genetic loci associated with income.	Household income	Other	286,301 British ancestry individuals	NA	17q21.31	MAPT	MAPT-IT1, MAPT-IT1, MAPT-IT1, MAPT, MAPT, MAPT			ENSG00000281284, ENSG00000279685, ENSG00000282620, ENSG00000277956, ENSG00000276155, ENSG00000186868	NA	NA	rs62056789-C	rs62056789	0	62056789	non_coding_transcript_exon_variant	0	NR	3e-11	10.5229		0.013291	[0.0094-0.0172] unit decrease	Affymetrix [18485882] (imputed)	N
9	rs375822897	17	43991515	rs192818565	2017-02-24	27225129	Okbay A	2016-05-26	Nature	www.ncbi.nlm.nih.gov/pubmed/27225129	Genome-wide association study identifies 74 loci associated with educational attainment.	Educational attainment (years of education)	Other	405,072 European ancestry individuals	NA	17q21.31	NR	MAPT, MAPT, MAPT			ENSG00000277956, ENSG00000276155, ENSG00000186868	NA	NA	rs192818565-T	rs192818565	1	62056842	intron_variant	0	0.7988	2e-12	11.699		0.0204575	NR unit increase	Affymetrix, Illumina, Perlegen [~ 9300000] (imputed)	N
9	rs375822897	17	43991515	rs192818565	2017-02-25	27225129	Okbay A	2016-05-26	Nature	www.ncbi.nlm.nih.gov/pubmed/27225129	Genome-wide association study identifies 74 loci associated with educational attainment.	Educational attainment (college completion)	Other	280,007 European ancestry individuals	NA	17q21.31	NR	MAPT, MAPT, MAPT			ENSG00000277956, ENSG00000276155, ENSG00000186868	NA	NA	rs192818565-T	rs192818565	1	62056842	intron_variant	0	0.8097	5e-11	10.301		1.05349	[NR]	Affymetrix, Illumina, Perlegen [~ 9300000] (imputed)	N
9	rs375822897	17	44006601	rs17564829	2018-05-14	22961000	Liu JZ	2012-10-01	Nat Genet	www.ncbi.nlm.nih.gov/pubmed/22961000	Dense fine-mapping study identifies new susceptibility loci for primary biliary cirrhosis.	Primary biliary cirrhosis	Other	2,861 British and Irish ancestry cases, 8,514 British and Irish ancestry controls	NA	17q21.31	CRHR1, MAPT	MAPT, MAPT, MAPT			ENSG00000277956, ENSG00000276155, ENSG00000186868	NA	NA	rs17564829-G	rs17564829	0	17564829	intron_variant	0	0.24	2e-09	8.69897		1.25	[1.16-1.35]	Illumina [237619] (imputed)	N
9	rs375822897	17	44015446	rs12150229	2019-06-25	30804565	Jansen PR	2019-02-25	Nat Genet	www.ncbi.nlm.nih.gov/pubmed/30804565	Genome-wide analysis of insomnia in 1,331,010 individuals identifies new risk loci and functional pathways.	Ease of getting up in the morning	Other	385,949 European ancestry individuals	NA	17q21.31	NR	MAPT, MAPT, MAPT			ENSG00000277956, ENSG00000276155, ENSG00000186868	NA	NA	rs12150229-G	rs12150229	0	12150229	intron_variant	0	0.2236	4e-09	8.39794		0.0122	[0.0081-0.0163] unit increase	Affymetrix, Illumina [10862568] (imputed)	N
9	rs375822897	17	44018399	rs62061733	2019-02-08	30595370	Kichaev G	2018-12-27	Am J Hum Genet	www.ncbi.nlm.nih.gov/pubmed/30595370	Leveraging Polygenic Functional Enrichment to Improve GWAS Power.	Eosinophil counts	Other	approximately 440,000 European ancestry individuals	NA	17q21.31		MAPT, MAPT, MAPT			ENSG00000277956, ENSG00000276155, ENSG00000186868	NA	NA	rs62061733-?	rs62061733	0	62061733	intron_variant	0	NR	3e-29	28.5229		NA		NR [~ 8900000] (imputed)	N
9	rs375822897	17	44018488	rs62061734	2017-11-30	29059683	Michailidou K	2017-10-23	Nature	www.ncbi.nlm.nih.gov/pubmed/29059683	Association analysis identifies 65 new breast cancer risk loci.	Breast cancer	Other	76,192 European ancestry cases, 63,082 European ancestry controls	46,785 European ancestry cases, 42,892 European ancestry controls, 14,068 East Asian ancestry cases, 13,104 East Asian ancestry controls	17q21.31	NR	MAPT, MAPT, MAPT			ENSG00000277956, ENSG00000276155, ENSG00000186868	NA	NA	rs62061734-C	rs62061734	0	62061734	intron_variant	0	0.2103	8e-12	11.0969	(EA)	0.0526	[0.038-0.068] unit decrease	Illumina [~ 11800000] (imputed)	N
9	rs375822897	17	44025888	rs242559	2020-09-18	32888494	Vuckovic D	2020-09-01	Cell	www.ncbi.nlm.nih.gov/pubmed/32888494	The Polygenic and Monogenic Basis of Blood Traits and Diseases.	High light scatter reticulocyte count	Other	408,112 British individuals	NA	17q21.31	MAPT	MAPT, MAPT, MAPT			ENSG00000277956, ENSG00000276155, ENSG00000186868	NA	NA	rs242559-A	rs242559	0	242559	intron_variant	0	0.767711	4e-43	42.3979		0.036414	[0.031-0.042] unit decrease	Affymetrix [93095623] (imputed)	N
9	rs375822897	17	44025888	rs242559	2021-03-31	33627673	Gharahkhani P	2021-02-24	Nat Commun	www.ncbi.nlm.nih.gov/pubmed/33627673	Genome-wide meta-analysis identifies 127 open-angle glaucoma loci with consistent effect across ancestries.	Glaucoma (primary open-angle)	Other	23,963 European ancestry cases, 306,942 European ancestry controls, 6,935 East Asian ancestry cases, 39,588 East Asian ancestry controls, 3,281 Sub-Saharan African ancestry cases, 2,791 Sub-Saharan African ancestry controls	43,254 European ancestry cases, 1,471,118 European ancestry controls	17q21.31	MAPT	MAPT, MAPT, MAPT			ENSG00000277956, ENSG00000276155, ENSG00000186868	NA	NA	rs242559-A	rs242559	0	242559	intron_variant	0	NR	4e-07	6.39794		0.0422	unit decrease	Illumina [15409056] (imputed)	N
9	rs375822897	17	44038785	rs62063281	2019-03-18	30643258	Karlsson Linner R	2019-01-14	Nat Genet	www.ncbi.nlm.nih.gov/pubmed/30643258	Genome-wide association analyses of risk tolerance and risky behaviors in over 1 million individuals identify hundreds of loci and shared genetic influences.	Number of sexual partners	Other	370,711 European ancestry individuals	NA	17q21.31	STH	MAPT, MAPT, MAPT			ENSG00000277956, ENSG00000276155, ENSG00000186868	NA	NA	rs62063281-A	rs62063281	0	62063281	intron_variant	0	0.7784	4e-15	14.3979		0.02236	[0.017-0.028] unit increase	Affymetrix [11515109] (imputed)	N
9	rs375822897	17	44038785	rs62063281	2022-11-17	36324656	Baselmans B	2021-10-06	Biol Psychiatry Glob Open Sci	www.ncbi.nlm.nih.gov/pubmed/36324656	The Genetic and Neural Substrates of Externalizing Behavior.	Risk-taking behavior (multivariate analysis)	Other	1,506,537 European ancestry individuals	NA	17q21.31		MAPT, MAPT, MAPT			ENSG00000277956, ENSG00000276155, ENSG00000186868	NA	NA	rs62063281-?	rs62063281	0	62063281	intron_variant	0	NR	3e-26	25.5229		NA		NR [NR]	N
9	rs375822897	17	44038785	rs62063281	2022-08-04	35585065	May-Wilson S	2022-05-18	Nat Commun	www.ncbi.nlm.nih.gov/pubmed/35585065	Large-scale GWAS of food liking reveals genetic determinants and genetic correlations with distinct neurophysiological traits.	F-strong vegetable liking (derived food-liking factor)	Other	147,344 European ancestry individuals	NA	17q21.31		MAPT, MAPT, MAPT			ENSG00000277956, ENSG00000276155, ENSG00000186868	NA	NA	rs62063281-G	rs62063281	0	62063281	intron_variant	0	0.2192	8e-13	12.0969		0.08345	[0.061-0.106] unit decrease	Affymetrix [9601173] (imputed)	N
9	rs375822897	17	44051588	rs117124984	2019-06-25	30804565	Jansen PR	2019-02-25	Nat Genet	www.ncbi.nlm.nih.gov/pubmed/30804565	Genome-wide analysis of insomnia in 1,331,010 individuals identifies new risk loci and functional pathways.	Daytime nap	Other	386,577 European ancestry individuals	NA	17q21.31	NR	MAPT, MAPT, MAPT			ENSG00000277956, ENSG00000276155, ENSG00000186868	NA	NA	rs117124984-C	rs117124984	0	117124984	5_prime_UTR_variant	0	0.7853	3e-13	12.5229		1.09963	[1.07-1.13]	Affymetrix, Illumina [10858887] (imputed)	N
9	rs375822897	17	44051612	rs77875796	2022-04-29	34613391	Ko H	2021-10-06	Brain	www.ncbi.nlm.nih.gov/pubmed/34613391	Genome-wide association study of occupational attainment as a proxy for cognitive reserve.	Occupational attainment	Other	248,847 European ancestry individuals	NA	17q21.31		MAPT, MAPT, MAPT			ENSG00000277956, ENSG00000276155, ENSG00000186868	NA	NA	rs77875796-G	rs77875796	0	77875796	5_prime_UTR_variant	0	0.241	5e-09	8.30103		0.049	[0.033-0.065] unit decrease	Affymetrix [9575249] (imputed)	N
9	rs375822897	17	44057595	rs3785884	2020-09-21	32888493	Chen MH	2020-09-01	Cell	www.ncbi.nlm.nih.gov/pubmed/32888493	Trans-ethnic and Ancestry-Specific Blood-Cell Genetics in 746,667 Individuals from 5 Global Populations.	Hematocrit	Other	562,259 European ancestry individuals	NA	17q21.31	NR	MAPT, MAPT, MAPT			ENSG00000277956, ENSG00000276155, ENSG00000186868	NA	NA	rs3785884-A	rs3785884	0	3785884	non_coding_transcript_exon_variant	0	0.23073	1e-96	96		0.045836	[0.042-0.05] SD unit increase	Affymetrix, Illumina [50640577] (imputed)	N
9	rs375822897	17	44057595	rs3785884	2020-09-21	32888493	Chen MH	2020-09-01	Cell	www.ncbi.nlm.nih.gov/pubmed/32888493	Trans-ethnic and Ancestry-Specific Blood-Cell Genetics in 746,667 Individuals from 5 Global Populations.	Hemoglobin concentration	Other	563,946 European ancestry individuals	NA	17q21.31	NR	MAPT, MAPT, MAPT			ENSG00000277956, ENSG00000276155, ENSG00000186868	NA	NA	rs3785884-A	rs3785884	0	3785884	non_coding_transcript_exon_variant	0	0.230491	1e-93	93		0.045117	[0.041-0.049] SD unit increase	Affymetrix, Illumina [50638016] (imputed)	N
9	rs375822897	17	44061023	rs62063786	2020-06-17	32327693	Oskarsson GR	2020-04-23	Commun Biol	www.ncbi.nlm.nih.gov/pubmed/32327693	Predicted loss and gain of function mutations in ACO1 are associated with erythropoiesis.	Hemoglobin levels	Other	684,122 European ancestry individuals	NA	17q21.31	MAPT	MAPT, MAPT, MAPT			ENSG00000277956, ENSG00000276155, ENSG00000186868	NA	NA	rs62063786-A	rs62063786	0	62063786	missense_variant	0		1e-61	61		0.044	[NR] unit increase	Affymetrix, Illumina [43000000] (imputed)	N
9	rs375822897	17	44065740	rs919462	2018-01-12	29146897	Pirastu N	2017-11-17	Nat Commun	www.ncbi.nlm.nih.gov/pubmed/29146897	GWAS for male-pattern baldness identifies 71 susceptibility loci explaining 38% of the risk.	Male-pattern baldness	Other	25,662 British ancestry cases, 17,928 British ancestry controls	13,367 European ancestry cases, 11,851 European ancestry controls, 3,436 cases, 2,435 controls	17q21.31	WNT3, MAPT, PLEKHM1	MAPT, MAPT, MAPT			ENSG00000277956, ENSG00000276155, ENSG00000186868	NA	NA	rs919462-C	rs919462	0	919462	intron_variant	0	NR	1e-26	26		0.168393	[0.14-0.2] unit decrease	Affymetrix [27512692] (imputed)	N
9	rs375822897	17	44066172	rs112385572	2018-12-03	28196072	Hagenaars SP	2017-02-14	PLoS Genet	www.ncbi.nlm.nih.gov/pubmed/28196072	Genetic prediction of male pattern baldness.	Male-pattern baldness	Other	52,874 British ancestry males		17q21.31	CRHR1, KANSL1, MAPT, PLEKHM1, SPPL2C, STH	MAPT, MAPT, MAPT			ENSG00000277956, ENSG00000276155, ENSG00000186868	NA	NA	rs112385572-G	rs112385572	0	112385572	intron_variant	0	NR	8e-29	28.0969		0.0768246	NR unit decrease	NR [NR] (imputed)	N
9	rs375822897	17	44072984	rs112572874	2022-10-24	34321204	Harrison S	2021-07-28	Sci Adv	www.ncbi.nlm.nih.gov/pubmed/34321204	Testosterone and socioeconomic position: Mendelian randomization in 306,248 men and women in UK Biobank.	Free testosterone levels	Other	148,248 British ancestry men	NA	17q21.31		MAPT, MAPT, MAPT			ENSG00000277956, ENSG00000276155, ENSG00000186868	NA	NA	rs112572874-G	rs112572874	0	112572874	intron_variant	0	0.23	6e-09	8.22185		0	[0-0] nmol/L increase	Affymetrix [NR] (imputed)	N
9	rs375822897	17	44077851	rs56108300	2020-09-21	32888493	Chen MH	2020-09-01	Cell	www.ncbi.nlm.nih.gov/pubmed/32888493	Trans-ethnic and Ancestry-Specific Blood-Cell Genetics in 746,667 Individuals from 5 Global Populations.	Neutrophil count	Other	519,288 European ancestry individuals	NA	17q21.31	NR	MAPT, MAPT, MAPT			ENSG00000277956, ENSG00000276155, ENSG00000186868	NA	NA	rs56108300-A	rs56108300	0	56108300	intron_variant	0	0.224125	1e-24	24		0.023682	[0.019-0.028] SD unit increase	Affymetrix, Illumina [50250472] (imputed)	N
9	rs375822897	17	44081064	rs8070723	2022-04-05	34855049	Pasman JA	2021-12-02	Behav Genet	www.ncbi.nlm.nih.gov/pubmed/34855049	Genetic Risk for Smoking: Disentangling Interplay Between Genes and Socioeconomic Status.	Lifetime smoking	Other	272,943 European or unknown ancestry cases, 226,795 European or unknown ancestry controls	NA	17q21.31		MAPT, MAPT, MAPT			ENSG00000277956, ENSG00000276155, ENSG00000186868	NA	NA	rs8070723-?	rs8070723	0	8070723	intron_variant	0	NR	5e-08	7.30103		NA		NR [1300000]	N
9	rs375822897	17	44081064	rs8070723	2022-04-05	34855049	Pasman JA	2021-12-02	Behav Genet	www.ncbi.nlm.nih.gov/pubmed/34855049	Genetic Risk for Smoking: Disentangling Interplay Between Genes and Socioeconomic Status.	Lifetime smoking (without educational attainment)	Other	272,943 European or unknown ancestry cases, 226,795 European or unknown ancestry controls	NA	17q21.31		MAPT, MAPT, MAPT			ENSG00000277956, ENSG00000276155, ENSG00000186868	NA	NA	rs8070723-?	rs8070723	0	8070723	intron_variant	0	NR	5e-10	9.30103		NA		NR [1300000]	N
9	rs375822897	17	44083402	rs1991556	2019-09-24	31358974	Evangelou E	2019-07-29	Nat Hum Behav	www.ncbi.nlm.nih.gov/pubmed/31358974	New alcohol-related genes suggest shared genetic mechanisms with neuropsychiatric disorders.	Alcohol consumption	Other	480,842 European ancestry individuals	NA	17q21.31	MAPT, STH	MAPT, MAPT, MAPT			ENSG00000277956, ENSG00000276155, ENSG00000186868	NA	NA	rs1991556-A	rs1991556	0	1991556	intron_variant	0	0.22	5e-23	22.301		0.012	[0.01-0.014] unit decrease	Affymetrix, Illumina [~ 7100000] (imputed)	N
9	rs375822897	17	44091988	rs62062271	2020-12-14	32042192	Ruth KS	2020-02-10	Nat Med	www.ncbi.nlm.nih.gov/pubmed/32042192	Using human genetics to understand the disease impacts of testosterone in men and women.	Total testosterone levels	Other	194,453 European ancestry men	NA	17q21.31	NR	MAPT, MAPT, MAPT			ENSG00000277956, ENSG00000276155, ENSG00000186868	NA	NA	rs62062271-C	rs62062271	0	62062271	intron_variant	0	0.228197	5e-18	17.301		0.0305695	[0.024-0.038] unit increase	Affymetrix [16577313] (imputed)	N
9	rs375822897	17	44091988	rs62062271	2020-09-18	32888494	Vuckovic D	2020-09-01	Cell	www.ncbi.nlm.nih.gov/pubmed/32888494	The Polygenic and Monogenic Basis of Blood Traits and Diseases.	Red blood cell count	Other	408,112 British individuals	NA	17q21.31	MAPT	MAPT, MAPT, MAPT			ENSG00000277956, ENSG00000276155, ENSG00000186868	NA	NA	rs62062271-C	rs62062271	0	62062271	intron_variant	0	0.228578	9e-66	65.0458		0.0468015	[0.041-0.052] unit increase	Affymetrix [93095623] (imputed)	N
9	rs375822897	17	44091988	rs62062271	2022-10-24	34321204	Harrison S	2021-07-28	Sci Adv	www.ncbi.nlm.nih.gov/pubmed/34321204	Testosterone and socioeconomic position: Mendelian randomization in 306,248 men and women in UK Biobank.	Total testosterone levels	Other	148,248 British ancestry men	NA	17q21.31		MAPT, MAPT, MAPT			ENSG00000277956, ENSG00000276155, ENSG00000186868	NA	NA	rs62062271-C	rs62062271	0	62062271	intron_variant	0	0.23	3e-10	9.52288		0.13	[0.089-0.171] nmol/L increase	Affymetrix [NR] (imputed)	N
9	rs375822897	17	44091988	rs62062271	2021-10-18	34337532	Fantus RJ	2021-05-25	Eur Urol Open Sci	www.ncbi.nlm.nih.gov/pubmed/34337532	Genetic Susceptibility for Low Testosterone in Men and Its Implications in Biology and Screening: Data from the UK Biobank.	Low testosterone levels	Other	13,409 European ancestry male cases, 98,267 European ancestry male controls	4,426 European ancestry male cases, 32,800 European ancestry male controls	17q21.31	NR	MAPT, MAPT, MAPT			ENSG00000277956, ENSG00000276155, ENSG00000186868	NA	NA	rs62062271-T	rs62062271	0	62062271	intron_variant	0	0.77	5e-09	8.30103		1.09	NR	NR [8853336] (imputed)	N
9	rs375822897	17	44091988	rs62062271	2021-12-14	34594039	Sakaue S	2021-09-30	Nat Genet	www.ncbi.nlm.nih.gov/pubmed/34594039	A cross-population atlas of genetic associations for 220 human phenotypes.	Red blood cell count	Other	350,475 European ancestry individuals, 153,512 East Asian ancestry individuals	NA	17q21.31		MAPT, MAPT, MAPT			ENSG00000277956, ENSG00000276155, ENSG00000186868	NA	NA	rs62062271-C	rs62062271	0	62062271	intron_variant	0	NR	1e-93	93		0.0399	[0.036-0.044] unit increase	Affymetrix, Illumina [20538708] (imputed)	N
9	rs375822897	17	44095467	rs58879558	2020-09-21	32888493	Chen MH	2020-09-01	Cell	www.ncbi.nlm.nih.gov/pubmed/32888493	Trans-ethnic and Ancestry-Specific Blood-Cell Genetics in 746,667 Individuals from 5 Global Populations.	Hemoglobin concentration	Other	746,431 African American or Afro-Caribbean, African ancestry, European ancestry, East Asian ancestry, Hispanic or Latin American and South Asian ancestry individuals	NA	17q21.31	NR	MAPT, MAPT, MAPT			ENSG00000277956, ENSG00000276155, ENSG00000186868	NA	NA	rs58879558-C	rs58879558	0	58879558	intron_variant	0	0.249796	6e-91	90.2218		NA		Affymetrix, Illumina [24653286] (imputed)	N
9	rs375822897	17	44095467	rs58879558	2020-09-21	32888493	Chen MH	2020-09-01	Cell	www.ncbi.nlm.nih.gov/pubmed/32888493	Trans-ethnic and Ancestry-Specific Blood-Cell Genetics in 746,667 Individuals from 5 Global Populations.	Hematocrit	Other	737,823 African American or Afro-Caribbean, African ancestry, European ancestry, East Asian ancestry, Hispanic or Latin American and South Asian ancestry individuals	NA	17q21.31	NR	MAPT, MAPT, MAPT			ENSG00000277956, ENSG00000276155, ENSG00000186868	NA	NA	rs58879558-C	rs58879558	0	58879558	intron_variant	0	0.250229	6e-94	93.2218		NA		Affymetrix, Illumina [24558453] (imputed)	N
9	rs375822897	17	44095467	rs58879558	2020-09-21	32888493	Chen MH	2020-09-01	Cell	www.ncbi.nlm.nih.gov/pubmed/32888493	Trans-ethnic and Ancestry-Specific Blood-Cell Genetics in 746,667 Individuals from 5 Global Populations.	Red blood cell count	Other	545,203 European ancestry individuals	NA	17q21.31	NR	MAPT, MAPT, MAPT			ENSG00000277956, ENSG00000276155, ENSG00000186868	NA	NA	rs58879558-C	rs58879558	0	58879558	intron_variant	0	0.232575	2e-128	127.699		0.053	[0.049-0.057] SD unit increase	Affymetrix, Illumina [50628390] (imputed)	N
9	rs375822897	17	44095467	rs58879558	2020-09-21	32888493	Chen MH	2020-09-01	Cell	www.ncbi.nlm.nih.gov/pubmed/32888493	Trans-ethnic and Ancestry-Specific Blood-Cell Genetics in 746,667 Individuals from 5 Global Populations.	Red blood cell count	Other	727,624 African American or Afro-Caribbean, African ancestry, European ancestry, East Asian ancestry, Hispanic or Latin American and South Asian ancestry individuals	NA	17q21.31	NR	MAPT, MAPT, MAPT			ENSG00000277956, ENSG00000276155, ENSG00000186868	NA	NA	rs58879558-C	rs58879558	0	58879558	intron_variant	0	0.250777	1e-130	130		NA		Affymetrix, Illumina [24332387] (imputed)	N
9	rs375822897	17	44095467	rs58879558	2020-09-18	32888494	Vuckovic D	2020-09-01	Cell	www.ncbi.nlm.nih.gov/pubmed/32888494	The Polygenic and Monogenic Basis of Blood Traits and Diseases.	Mean reticulocyte volume	Other	408,112 British individuals	NA	17q21.31	MAPT	MAPT, MAPT, MAPT			ENSG00000277956, ENSG00000276155, ENSG00000186868	NA	NA	rs58879558-C	rs58879558	0	58879558	intron_variant	0	0.229817	5e-28	27.301		0.0369744	[0.03-0.044] unit decrease	Affymetrix [93095623] (imputed)	N
9	rs375822897	17	44095467	rs58879558	2020-12-14	32042192	Ruth KS	2020-02-10	Nat Med	www.ncbi.nlm.nih.gov/pubmed/32042192	Using human genetics to understand the disease impacts of testosterone in men and women.	Bioavailable testosterone levels	Other	178,782 European ancestry men	NA	17q21.31	NR	MAPT, MAPT, MAPT			ENSG00000277956, ENSG00000276155, ENSG00000186868	NA	NA	rs58879558-C	rs58879558	0	58879558	intron_variant	0	0.229892	2e-09	8.69897		0.0225798	[0.016-0.03] unit increase	Affymetrix [16577424] (imputed)	N
9	rs375822897	17	44095467	rs58879558	2020-09-18	32888494	Vuckovic D	2020-09-01	Cell	www.ncbi.nlm.nih.gov/pubmed/32888494	The Polygenic and Monogenic Basis of Blood Traits and Diseases.	Mean spheric corpuscular volume	Other	408,112 British individuals	NA	17q21.31	MAPT	MAPT, MAPT, MAPT			ENSG00000277956, ENSG00000276155, ENSG00000186868	NA	NA	rs58879558-C	rs58879558	0	58879558	intron_variant	0	0.229934	2e-53	52.699		0.0463722	[0.04-0.052] unit decrease	Affymetrix [93095623] (imputed)	N
9	rs375822897	17	44095467	rs58879558	2019-02-08	30595370	Kichaev G	2018-12-27	Am J Hum Genet	www.ncbi.nlm.nih.gov/pubmed/30595370	Leveraging Polygenic Functional Enrichment to Improve GWAS Power.	Red blood cell count	Other	approximately 445,000 European ancestry individuals	NA	17q21.31		MAPT, MAPT, MAPT			ENSG00000277956, ENSG00000276155, ENSG00000186868	NA	NA	rs58879558-?	rs58879558	0	58879558	intron_variant	0	NR	3e-98	97.5229		NA		NR [~ 8900000] (imputed)	N
9	rs375822897	17	44096553	rs62062288	2019-03-18	30643258	Karlsson Linner R	2019-01-14	Nat Genet	www.ncbi.nlm.nih.gov/pubmed/30643258	Genome-wide association analyses of risk tolerance and risky behaviors in over 1 million individuals identify hundreds of loci and shared genetic influences.	Risk-taking tendency (4-domain principal component model)	Other	315,894 European ancestry individuals	NA	17q21.31	KANSL1	MAPT, MAPT, MAPT			ENSG00000277956, ENSG00000276155, ENSG00000186868	NA	NA	rs62062288-A	rs62062288	0	62062288	intron_variant	0	0.2207	1e-29	29		0.0351709	[0.029-0.041] unit decrease	Affymetrix [~ 11515000] (imputed)	N
9	rs375822897	17	44096553	rs62062288	2019-03-18	30643258	Karlsson Linner R	2019-01-14	Nat Genet	www.ncbi.nlm.nih.gov/pubmed/30643258	Genome-wide association analyses of risk tolerance and risky behaviors in over 1 million individuals identify hundreds of loci and shared genetic influences.	Automobile speeding propensity	Other	404,291 European ancestry individuals	NA	17q21.31	KANSL1	MAPT, MAPT, MAPT			ENSG00000277956, ENSG00000276155, ENSG00000186868	NA	NA	rs62062288-A	rs62062288	0	62062288	intron_variant	0	0.2196	1e-12	12		0.0193522	[0.014-0.025] unit decrease	Affymetrix [11514463] (imputed)	N
9	rs375822897	17	44096553	rs62062288	2018-12-14	30336701	Sanchez-Roige S	2018-10-19	Am J Psychiatry	www.ncbi.nlm.nih.gov/pubmed/30336701	Genome-Wide Association Study Meta-Analysis of the Alcohol Use Disorders Identification Test (AUDIT) in Two Population-Based Cohorts.	Alcohol use disorder (total score)	Other	141,932 European ancestry individuals	NA	17q21.31	CRHR1, DND1P1, ENSG00000262372, ENSG00000262500, ENSG00000262881, KANSL1, MAPT, MAPT-AS1, NSF, PLEKHM1, SPPL2C, STH, RP11-105N13.4, WNT3	MAPT, MAPT, MAPT			ENSG00000277956, ENSG00000276155, ENSG00000186868	NA	NA	rs62062288-A	rs62062288	0	62062288	intron_variant	0	NR	5e-10	9.30103		6.21	[NR] z score decrease	NR [16213998]	N
9	rs375822897	17	44096553	rs62062288	2018-12-14	30336701	Sanchez-Roige S	2018-10-19	Am J Psychiatry	www.ncbi.nlm.nih.gov/pubmed/30336701	Genome-Wide Association Study Meta-Analysis of the Alcohol Use Disorders Identification Test (AUDIT) in Two Population-Based Cohorts.	Alcohol use disorder (consumption score)	Other	121,604 British ancestry individuals	NA	17q21.31	MAPT	MAPT, MAPT, MAPT			ENSG00000277956, ENSG00000276155, ENSG00000186868	NA	NA	rs62062288-A	rs62062288	0	62062288	intron_variant	0	NR	2e-09	8.69897		0.008	[0.006-0.01] unit decrease	NR [16213998]	N
9	rs375822897	17	44096553	rs62062288	2021-09-07	33861876	Dao C	2021-04-16	Addiction	www.ncbi.nlm.nih.gov/pubmed/33861876	The Impact of Removing Former Drinkers from Genome-wide Association Studies of AUDIT-C.	Alcohol use disorder (consumption score)	Other	5,135 European ancestry individuals inluding former drinkers, 126,375 European ancestry individuals excluding former drinkers	NR	17q21.31	MAPT	MAPT, MAPT, MAPT			ENSG00000277956, ENSG00000276155, ENSG00000186868	NA	NA	rs62062288-?	rs62062288	0	62062288	intron_variant	0	NR	2e-14	13.699		0.097	[0.072-0.122] unit increase	NR [7682250] (imputed)	N
9	rs375822897	17	44098967	rs17652520	2020-01-29	31844048	Hill WD	2019-12-16	Nat Commun	www.ncbi.nlm.nih.gov/pubmed/31844048	Genome-wide analysis identifies molecular systems and 149 genetic loci associated with income.	Household income	Other	286,301 British ancestry individuals	NA	17q21.31	MAPT	MAPT, MAPT, MAPT			ENSG00000277956, ENSG00000276155, ENSG00000186868	NA	NA	rs17652520-A	rs17652520	0	17652520	intron_variant	0	NR	5e-12	11.301		0.013847	[0.0099-0.0178] unit decrease	Affymetrix [18485882] (imputed)	N
9	rs375822897	17	44098967	rs17652520	2019-06-21	31015401	Wu Y	2019-04-23	Nat Commun	www.ncbi.nlm.nih.gov/pubmed/31015401	Genome-wide association study of medication-use and associated disease in the UK Biobank.	Medication use (anilides)	Other	83,218 European ancestry cases, 96,592 European ancestry controls	NA	17q21.31	MAPT	MAPT, MAPT, MAPT			ENSG00000277956, ENSG00000276155, ENSG00000186868	NA	NA	rs17652520-A	rs17652520	0	17652520	intron_variant	0	0.231386	8e-13	12.0969		0.0557098	[0.04-0.071] unit increase	Affymetrix [7288503] (imputed)	N
9	rs375822897	17	44098967	rs17652520	2022-08-04	35585065	May-Wilson S	2022-05-18	Nat Commun	www.ncbi.nlm.nih.gov/pubmed/35585065	Large-scale GWAS of food liking reveals genetic determinants and genetic correlations with distinct neurophysiological traits.	Lager liking	Other	156,958 European ancestry individuals	NA	17q21.31		MAPT, MAPT, MAPT			ENSG00000277956, ENSG00000276155, ENSG00000186868	NA	NA	rs17652520-A	rs17652520	0	17652520	intron_variant	0	0.2287	8e-10	9.09691		0.02614	[0.018-0.034] unit decrease	Affymetrix [11353280] (imputed)	N
9	rs375822897	17	44150152	rs974295	2020-01-29	31844048	Hill WD	2019-12-16	Nat Commun	www.ncbi.nlm.nih.gov/pubmed/31844048	Genome-wide analysis identifies molecular systems and 149 genetic loci associated with income.	Household income	Other	286,301 British ancestry individuals	NA	17q21.31	KANSL1	KANSL1, KANSL1, KANSL1			ENSG00000120071, ENSG00000275867, ENSG00000278458	NA	NA	rs974295-T	rs974295	0	974295	intron_variant	0	NR	3e-11	10.5229		0.013331	[0.0094-0.0173] unit decrease	Affymetrix [18485882] (imputed)	N
9	rs375822897	17	44164323	rs55692232	2020-09-14	32451486	Zhou H	2020-05-25	Nat Neurosci	www.ncbi.nlm.nih.gov/pubmed/32451486	Genome-wide meta-analysis of problematic alcohol use in 435,563 individuals yields insights into biology and relationships with other traits.	Alcohol consumption (drinks per week) (MTAG)	Other	972,915 European ancestry individuals	NA	17q21.31	NR	KANSL1, KANSL1, KANSL1			ENSG00000120071, ENSG00000275867, ENSG00000278458	NA	NA	rs55692232-A	rs55692232	0	55692232	intron_variant	0	0.205	7e-21	20.1549		0.0200434	[0.016-0.024] unit decrease	Affymetrix [NR] (imputed)	N
9	rs375822897	17	44189858	rs76640332	2017-08-30	27863252	Astle WJ	2016-11-17	Cell	www.ncbi.nlm.nih.gov/pubmed/27863252	The Allelic Landscape of Human Blood Cell Trait Variation and Links to Common Complex Disease.	Lymphocyte percentage of white cells	Other	171,748 European ancestry individuals	NA	17q21.31	KANSL1	KANSL1, KANSL1, KANSL1			ENSG00000120071, ENSG00000275867, ENSG00000278458	NA	NA	rs76640332-A	rs76640332	0	76640332	intron_variant	0	0.222	5e-13	12.301		0.0306755	[0.022-0.039] unit decrease	Affymetrix [~ 2500000] (imputed)	N
9	rs375822897	17	44189910	rs78929339	2021-12-14	34594039	Sakaue S	2021-09-30	Nat Genet	www.ncbi.nlm.nih.gov/pubmed/34594039	A cross-population atlas of genetic associations for 220 human phenotypes.	Medication use (anilides)	Other	83,218 European ancestry cases, 96,592 European ancestry controls, 4,421 East Asian ancestry cases, 174,305 East Asian ancestry controls	NA	17q21.31		KANSL1, KANSL1, KANSL1			ENSG00000120071, ENSG00000275867, ENSG00000278458	NA	NA	rs78929339-G	rs78929339	0	78929339	intron_variant	0	NR	9e-13	12.0458		0.0559	[0.041-0.071] unit increase	Affymetrix, Illumina [15248280] (imputed)	N
9	rs375822897	17	44192618	rs4606752	2017-08-30	27863252	Astle WJ	2016-11-17	Cell	www.ncbi.nlm.nih.gov/pubmed/27863252	The Allelic Landscape of Human Blood Cell Trait Variation and Links to Common Complex Disease.	High light scatter reticulocyte count	Other	170,761 European ancestry individuals	NA	17q21.31	KANSL1	KANSL1, KANSL1, KANSL1			ENSG00000120071, ENSG00000275867, ENSG00000278458	NA	NA	rs4606752-G	rs4606752	0	4606752	intron_variant	0	0.2267	2e-16	15.699		0.0347053	[0.026-0.043] unit increase	Affymetrix [~ 2500000] (imputed)	N
9	rs375822897	17	44192618	rs4606752	2017-08-30	27863252	Astle WJ	2016-11-17	Cell	www.ncbi.nlm.nih.gov/pubmed/27863252	The Allelic Landscape of Human Blood Cell Trait Variation and Links to Common Complex Disease.	Reticulocyte count	Other	170,641 European ancestry individuals	NA	17q21.31	KANSL1	KANSL1, KANSL1, KANSL1			ENSG00000120071, ENSG00000275867, ENSG00000278458	NA	NA	rs4606752-G	rs4606752	0	4606752	intron_variant	0	0.2266	1e-17	17		0.0360826	[0.028-0.044] unit increase	Affymetrix [~ 2500000] (imputed)	N
9	rs375822897	17	44219831	rs1819040	2022-03-14	34237774	COVID-19 Host Genetics Initiative	2021-07-08	Nature	www.ncbi.nlm.nih.gov/pubmed/34237774	Mapping the human genetic architecture of COVID-19.	COVID-19 (hospitalized vs population)	Other	790 African ancestry cases, 20,582 African ancestry controls, 60 Middle Eastern ancestry cases, 13,360 Middle Eastern ancestry controls, 1,414 East Asian ancestry cases, 15,499 East Asian ancestry controls, 9,986 European ancestry cases, 1,877,672 European ancestry controls, 186 South Asian ancestry cases, 43,280 South Asian ancestry controls, 1,678 Hispanic or Latin American cases, 100,316 Hispa…	NA	17q21.31		KANSL1, KANSL1, KANSL1			ENSG00000120071, ENSG00000275867, ENSG00000278458	NA	NA	rs1819040-A	rs1819040	0	1819040	intron_variant	0	0.1855	2e-10	9.69897		0.879018	[0.8448494104431585-0.9145683076087429]	Affymetrix, Illumina [NR] (imputed)	N
9	rs375822897	17	44219831	rs1819040	2022-03-14	34237774	COVID-19 Host Genetics Initiative	2021-07-08	Nature	www.ncbi.nlm.nih.gov/pubmed/34237774	Mapping the human genetic architecture of COVID-19.	SARS-CoV-2 infection	Other	2,544 African ancestry cases, 31,176 African ancestry controls, 700 Middle Eastern ancestry cases, 13,360 Middle Eastern ancestry controls, 1,495 East Asian ancestry cases, 15,499 East Asian ancestry controls, 38,984 European ancestry cases, 1,644,784 European ancestry controls, 1,688 South Asian ancestry cases, 42,016 South Asian ancestry controls, 4,151 Hispanic or Latin American cases, 23,371 …	NA	17q21.31		KANSL1, KANSL1, KANSL1			ENSG00000120071, ENSG00000275867, ENSG00000278458	NA	NA	rs1819040-A	rs1819040	0	1819040	intron_variant	0	0.184	5e-06	5.30103		0.957168	[0.9393376873334204-0.9753374551691557]	Affymetrix, Illumina, Perlegen [NR] (imputed)	N
9	rs375822897	17	44229986	rs2532300	2022-06-07	35255492	Kousathanas A	2022-03-07	Nature	www.ncbi.nlm.nih.gov/pubmed/35255492	Whole genome sequencing reveals host factors underlying critical Covid-19.	COVID-19 (critical illness vs population or mild symptoms)	Other	5,989 European ancestry cases, 42,891 European ancestry controls, 788 South Asian ancestry cases, 3,793 South Asian ancestry controls, 440 African ancestry cases, 1,350 African ancestry controls, 274 East Asian ancestry cases, 366 East Asian ancestry controls	NA	17q21.31		KANSL1, KANSL1, KANSL1			ENSG00000120071, ENSG00000275867, ENSG00000278458	NA	NA	rs2532300-T	rs2532300	0	2532300	intron_variant	0	NR	2e-08	7.69897		NA		Illumina [NR]	N
9	rs375822897	17	44229986	rs2532300	2022-06-07	35255492	Kousathanas A	2022-03-07	Nature	www.ncbi.nlm.nih.gov/pubmed/35255492	Whole genome sequencing reveals host factors underlying critical Covid-19.	COVID-19 (critical illness vs population or mild symptoms)	Other	5,989 European ancestry cases, 42,891 European ancestry controls	NA	17q21.31		KANSL1, KANSL1, KANSL1			ENSG00000120071, ENSG00000275867, ENSG00000278458	NA	NA	rs2532300-T	rs2532300	0	2532300	intron_variant	0	0.77	4e-09	8.39794		1.2	[1.1-1.22]	Illumina [8121457]	N
9	rs375822897	17	44269546	rs2732596	2020-01-29	31844048	Hill WD	2019-12-16	Nat Commun	www.ncbi.nlm.nih.gov/pubmed/31844048	Genome-wide analysis identifies molecular systems and 149 genetic loci associated with income.	Household income	Other	286,301 British ancestry individuals	NA	17q21.31	KANSL1	KANSL1, KANSL1, KANSL1			ENSG00000120071, ENSG00000275867, ENSG00000278458	NA	NA	rs2732596-T	rs2732596	0	2732596	intron_variant	0	NR	5e-11	10.301		0.013165	[0.0092-0.0171] unit decrease	Affymetrix [18485882] (imputed)	N
9	rs375822897	17	44285531	rs2469933	2019-10-04	30679032	Brazel DM	2018-12-06	Biol Psychiatry	www.ncbi.nlm.nih.gov/pubmed/30679032	Exome Chip Meta-analysis Fine Maps Causal Variants and Elucidates the Genetic Architecture of Rare Coding Variants in Smoking and Alcohol Use.	Alcohol consumption (drinks per week)	Other	up to 357,854 European ancestry individuals	NA	17q21.31	KIAA1267	KANSL1, KANSL1, KANSL1			ENSG00000120071, ENSG00000275867, ENSG00000278458	NA	NA	rs2469933-A	rs2469933	0	2469933	intron_variant	0	0.225	2e-22	21.699		0.0295	[0.024-0.035] unit decrease	Illumina [~ 250000] (imputed)	N
9	rs375822897	17	44289232	rs2732631	2019-01-28	30535121	Gao XR	2018-12-07	Hum Mol Genet	www.ncbi.nlm.nih.gov/pubmed/30535121	Genome-wide association analyses identify 139 loci associated with macular thickness in the UK Biobank cohort.	Macular thickness	Other	59,814 European ancestry individuals	8,609 European ancestry individuals	17q21.31	KANSL1	KANSL1, KANSL1, KANSL1			ENSG00000120071, ENSG00000275867, ENSG00000278458	NA	NA	rs2732631-?	rs2732631	0	2732631	intron_variant	0	NR	3e-35	34.5229		0.959	[0.8-1.12] unit decrease	Affymetrix [11100000] (imputed)	N
9	rs375822897	17	44304130	rs2532402	2022-08-04	35585065	May-Wilson S	2022-05-18	Nat Commun	www.ncbi.nlm.nih.gov/pubmed/35585065	Large-scale GWAS of food liking reveals genetic determinants and genetic correlations with distinct neurophysiological traits.	Horseradish liking	Other	152,847 European ancestry individuals	NA	17q21.31		KANSL1 - MAPK8IP1P1	ENSG00000278458	ENSG00000282723		1375	16842	rs2532402-G	rs2532402	0	2532402	upstream_gene_variant	1	0.2226	1e-14	14		0.03378	[0.025-0.042] unit decrease	Affymetrix [11353280] (imputed)	N
9	rs375822897	17	44311107	rs2532389	2020-11-13	32887889	Rashkin SR	2020-09-04	Nat Commun	www.ncbi.nlm.nih.gov/pubmed/32887889	Pan-cancer study detects genetic risk variants and shared genetic basis in two large cohorts.	Cancer (pleiotropy)	Other	64,962 European ancestry cases, 410,350 European ancestry controls	NA	17q21.31		KANSL1 - MAPK8IP1P1	ENSG00000278458	ENSG00000282723		8352	9865	rs2532389-G	rs2532389	0	2532389	intergenic_variant	1	NR	1e-09	9		1.074	[1.05-1.099]	Affymetrix [7846216] (imputed)	N
9	rs375822897	17	44313522	rs2532387	2021-12-13	34469753	Kachuri L	2021-08-26	Am J Hum Genet	www.ncbi.nlm.nih.gov/pubmed/34469753	Genetic determinants of blood-cell traits influence susceptibility to childhood acute lymphoblastic leukemia.	Lymphocyte-to-monocyte ratio	Other	234,184 European ancestry individuals	100,284 European ancestry individuals	17q21.31		KANSL1 - MAPK8IP1P1	ENSG00000278458	ENSG00000282723		10767	7450	rs2532387-G	rs2532387	0	2532387	regulatory_region_variant	1	0.781	1e-19	19		NA		Affymetrix [10369434] (imputed)	N
9	rs375822897	17	44313522	rs2532387	2022-08-04	35585065	May-Wilson S	2022-05-18	Nat Commun	www.ncbi.nlm.nih.gov/pubmed/35585065	Large-scale GWAS of food liking reveals genetic determinants and genetic correlations with distinct neurophysiological traits.	F-sharp flavour liking (derived food-liking factor)	Other	152,547 European ancestry individuals	NA	17q21.31		KANSL1 - MAPK8IP1P1	ENSG00000278458	ENSG00000282723		10767	7450	rs2532387-T	rs2532387	0	2532387	regulatory_region_variant	1	0.2169	5e-25	24.301		0.11162	[0.09-0.133] unit decrease	Affymetrix [9605914] (imputed)	N
9	rs375822897	17	44317210	rs2532384	2022-08-04	35585065	May-Wilson S	2022-05-18	Nat Commun	www.ncbi.nlm.nih.gov/pubmed/35585065	Large-scale GWAS of food liking reveals genetic determinants and genetic correlations with distinct neurophysiological traits.	Goat cheese liking	Other	150,875 European ancestry individuals	NA	17q21.31		KANSL1 - MAPK8IP1P1	ENSG00000278458	ENSG00000282723		14455	3762	rs2532384-A	rs2532384	0	2532384	upstream_gene_variant	1	0.2237	2e-17	16.699		0.03695	[0.028-0.045] unit decrease	Affymetrix [11353280] (imputed)	N
9	rs375822897	17	44324572	rs555203107	2018-12-17	28957414	Pilling LC	2017-09-28	PLoS One	www.ncbi.nlm.nih.gov/pubmed/28957414	Red blood cell distribution width: Genetic evidence for aging pathways in 116,666 volunteers.	Red cell distribution width	Other	116,666 British ancestry individuals	NA	17q21.31	NR	MAPK8IP1P1 - ARL17B	ENSG00000282723	ENSG00000228696		2162	27578	rs555203107-G	rs555203107	1	62073112	downstream_gene_variant	1	NR	8e-28	27.0969		0.0516895	[0.042-0.061] unit increase	Affymetrix [16832071] (imputed)	N
9	rs375822897	17	44351686	rs2732706	2022-01-14	34957435	Bonfiglio F	2021-12-08	Cell Genom	www.ncbi.nlm.nih.gov/pubmed/34957435	GWAS of stool frequency provides insights into gastrointestinal motility and irritable bowel syndrome.	Stool frequency	Other	167,875 European ancestry individuals	NA	17q21.31		MAPK8IP1P1 - ARL17B	ENSG00000282723	ENSG00000228696		29276	464	rs2732706-T	rs2732706	0	2732706	downstream_gene_variant	1	0.221	4e-12	11.3979		0.024	[0.018-0.03] unit increase	Affymetrix, Illumina [8817117] (imputed)	N
10	rs55823223	17	73825463	rs111365807	2019-02-08	30595370	Kichaev G	2018-12-27	Am J Hum Genet	www.ncbi.nlm.nih.gov/pubmed/30595370	Leveraging Polygenic Functional Enrichment to Improve GWAS Power.	Hair color	Other	approximately 452,000 European ancestry individuals	NA	17q25.1		UNC13D			ENSG00000092929	NA	NA	rs111365807-?	rs111365807	0	111365807	intron_variant	0	NR	2e-07	6.69897		NA		NR [~ 8900000] (imputed)	N
10	rs55823223	17	73851113	rs55868394	2020-09-21	32888493	Chen MH	2020-09-01	Cell	www.ncbi.nlm.nih.gov/pubmed/32888493	Trans-ethnic and Ancestry-Specific Blood-Cell Genetics in 746,667 Individuals from 5 Global Populations.	Platelet count	Other	542,827 European ancestry individuals	NA	17q25.1	NR	WBP2			ENSG00000132471	NA	NA	rs55868394-A	rs55868394	0	55868394	intron_variant	0	0.123197	4e-14	13.3979		0.022682	[0.017-0.029] SD unit decrease	Affymetrix, Illumina [50241410] (imputed)	N
10	rs55823223	17	73851113	rs55868394	2020-09-21	32888493	Chen MH	2020-09-01	Cell	www.ncbi.nlm.nih.gov/pubmed/32888493	Trans-ethnic and Ancestry-Specific Blood-Cell Genetics in 746,667 Individuals from 5 Global Populations.	Platelet count	Other	721,201 African American or Afro-Caribbean, African ancestry, European ancestry, East Asian ancestry, Hispanic or Latin American and South Asian ancestry individuals	NA	17q25.1	NR	WBP2			ENSG00000132471	NA	NA	rs55868394-A	rs55868394	0	55868394	intron_variant	0	0.114749	9e-13	12.0458		NA		Affymetrix, Illumina [24588908] (imputed)	N
10	rs55823223	17	73851113	rs55868394	2020-09-18	32888494	Vuckovic D	2020-09-01	Cell	www.ncbi.nlm.nih.gov/pubmed/32888494	The Polygenic and Monogenic Basis of Blood Traits and Diseases.	Platelet count	Other	408,112 British individuals	NA	17q25.1	WBP2	WBP2			ENSG00000132471	NA	NA	rs55868394-A	rs55868394	0	55868394	intron_variant	0	0.125989	2e-10	9.69897		0.0218717	[0.015-0.029] unit decrease	Affymetrix [93095623] (imputed)	N
10	rs55823223	17	73871773	rs3744020	2022-08-04	35710981	Liu H	2022-06-16	Nat Genet	www.ncbi.nlm.nih.gov/pubmed/35710981	Epigenomic and transcriptomic analyses define core cell types, genes and targetable mechanisms for kidney disease.	Estimated glomerular filtration rate (creatinine)	Other	1,205,871 European ancestry individuals, 168,300 East Asian ancestry individuals, 63,553 African ancestry individuals, 23,509 Hispanic or Latin American individuals, 22,103 African American individuals, 21,791 Central Asian or South Asian ancestry individuals, 1,502 Middle Eastern ancestry individuals, 939 other admixed ancestry individuals, 602 Native American ancestry individuals, 150 Asian anc…	NA	17q25.1		TRIM47			ENSG00000132481	NA	NA	rs3744020-A	rs3744020	0	3744020	intron_variant	0	0.1886	4e-09	8.39794		5.884	z score increase	Affymetrix, Illumina [12653804] (imputed)	N
10	rs55823223	17	73890363	rs55823223	2017-07-13	28537254	Tsoi LC	2017-05-24	Nat Commun	www.ncbi.nlm.nih.gov/pubmed/28537254	Large scale meta-analysis characterizes genetic architecture for common psoriasis associated variants.	Psoriasis	Other	Up to 11,988 European ancestry cases, up to 275,335 European ancestry controls	7,044 European ancestry cases, 11,434 European ancestry controls	17q25.1	TRIM47, TRIM65	TRIM65			ENSG00000141569	NA	NA	rs55823223-A	rs55823223	0	55823223	intron_variant	0	0.13	1e-08	8		1.15		Illumina, Perlegen [9113515] (imputed)	N
10	rs55823223	17	73906222	rs3785437	2021-12-14	34594039	Sakaue S	2021-09-30	Nat Genet	www.ncbi.nlm.nih.gov/pubmed/34594039	A cross-population atlas of genetic associations for 220 human phenotypes.	Platelet count	Other	350,474 European ancestry individuals, 148,623 East Asian ancestry individuals	NA	17q25.1		FBF1			ENSG00000188878	NA	NA	rs3785437-T	rs3785437	0	3785437	3_prime_UTR_variant	0	NR	5e-12	11.301		0.0207	[0.015-0.027] unit decrease	Affymetrix, Illumina [20538505] (imputed)	N
Note: Columns F-AK are from the GWAScatalog. Chr=chromosome; Bp=basepair position; IndSigSNPs=independent (r2 < 0.6) genome=wide significant SNPs in the same genomic locus;
