# Supplementary material for: Unveiling the glymphatic system’s role in brain aging: A comprehensive biomarker and modifiable intervention target
Source: Proc Natl Acad Sci U S A. 2026 Apr 27;123(18):e2516601123. doi: 10.1073/pnas.2516601123 (PMC13142974; doi:10.1073/pnas.2516601123)
Supplement: Supplementary file 26 — Dataset S25 (XLSX) [file pnas.2516601123.sd25.xlsx]

## Sheet: Dataset S25
Dataset S25. Genes for brain age gap mapped by positional mapping, eQTL mapping and chromatin interaction mapping in FUMA.
Entrez ID	Gene name	Genomic locus	Chr	Start Bp	End Bp	Strand	pLI	ncRVIS	pos map SNPs	Max CADD	eQTL map SNPs	eQTL min P	eQTL min Q	eQTL tissue	eQTL Direction	ciMap	ciMap tissue	min GWAS P	IndSigSNPs
647309	GMNC	2	3	190570666	190610218	-1	NA	1.10406	18	12.4	0	NA	NA	NA	NA	No	NA	1.87398e-09	rs61067594
3135	HLA-G	3	6	29794744	29798902	1	9.54871e-08	1.65798	0	0	0	NA	NA	NA	NA	Yes	Neural_Progenitor_Cell	2.01592e-08	rs4313034
3105	HLA-A	3	6	29909037	29913661	1	0.13278	11.8053	0	0	48	1.01982e-07	1.90678e-16	GTEx/v8/Brain_Cerebellar_Hemisphere:GTEx/v8/Brain_Cerebellum:GTEx/v8/Brain_Nucleus_accumbens_basal_ganglia	+	No	NA	2.2136e-08	rs4313034
30834	ZNRD1	3	6	30026676	30032686	1	0.144863	1.48424	5	7.348	7	3.09209e-06	0.00125399	GTEx/v8/Brain_Hypothalamus:GTEx/v8/Brain_Substantia_nigra	+	No	NA	3.94796e-09	rs4313034
6992	PPP1R11	3	6	30034486	30038110	1	0.783087	0.467676	5	7.348	0	NA	NA	NA	NA	No	NA	2.59567e-08	rs4313034
80352	RNF39	3	6	30038043	30043664	-1	0.00666121	1.51142	4	7.348	7	1.06143e-13	1.44456e-22	GTEx/v8/Brain_Caudate_basal_ganglia:GTEx/v8/Brain_Cerebellar_Hemisphere:GTEx/v8/Brain_Cerebellum:GTEx/v8/Brain_Cortex:GTEx/v8/Brain_Frontal_Cortex_BA9:GTEx/v8/Brain_Hippocampus:GTEx/v8/Brain_Hypothalamus:GTEx/v8/Brain_Nucleus_accumbens_basal_ganglia:GTEx/v8/Brain_Putamen_basal_ganglia:GTEx/v8/Brain_Substantia_nigra	+	No	NA	3.94796e-09	rs4313034
11074	TRIM31	3	6	30070674	30080883	-1	0.0163881	1.59873	5	8.257	0	NA	NA	NA	NA	No	NA	3.09374e-08	rs4313034
11270	NRM	3	6	30655824	30659197	-1	0.142577	0.153616	0	0	56	6.61411e-07	2.05717e-08	GTEx/v8/Brain_Cortex	+	No	NA	3.94796e-09	rs4313034
9656	MDC1	3	6	30667584	30685666	-1	0.000941847	1.23198	0	0	47	2.0024e-05	0.00036582	GTEx/v8/Brain_Cerebellar_Hemisphere:GTEx/v8/Brain_Cerebellum	+	No	NA	3.94796e-09	rs4313034
51384	WNT16	4	7	120965421	120981158	1	0.000185159	-1.37159	6	21	0	NA	NA	NA	NA	No	NA	9.33677e-09	rs55963900
10447	FAM3C	4	7	120988905	121036418	-1	0.00108107	-0.534816	12	9.876	0	NA	NA	NA	NA	No	NA	1.05345e-08	rs55963900
5803	PTPRZ1	4	7	121513143	121702090	1	0.994708	0.057263	0	0	0	NA	NA	NA	NA	Yes	Neural_Progenitor_Cell	1.11282e-08	rs55963900
4982	TNFRSF11B	5	8	119935796	119964439	-1	0.272229	-0.352503	28	14.55	0	NA	NA	NA	NA	No	NA	8.32109e-09	rs13264791
10584	COLEC10	5	8	120007691	120118821	1	0.0985367	0.263251	126	19.26	0	NA	NA	NA	NA	Yes	Neural_Progenitor_Cell	7.47921e-10	rs13264791
5090	PBX3	6	9	128509624	128729656	1	0.592665	-0.360121	0	0	0	NA	NA	NA	NA	Yes	Dorsolateral_Prefrontal_Cortex:Hippocampus	1.88721e-08	rs10739671
89853	MVB12B	6	9	129089128	129269320	1	0.622017	0.728142	82	22.1	0	NA	NA	NA	NA	Yes	Dorsolateral_Prefrontal_Cortex:Hippocampus	1.88721e-08	rs10739671
9644	SH3PXD2A	7	10	105348285	105615301	-1	0.232738	-1.21155	1	6.379	0	NA	NA	NA	NA	Yes	Neural_Progenitor_Cell	2.14912e-10	rs4630220
79991	OBFC1	7	10	105642300	105677963	-1	1.3253e-05	NA	0	0	0	NA	NA	NA	NA	Yes	Neural_Progenitor_Cell	2.14912e-10	rs4630220
53	ACP2	8	11	47260853	47270457	-1	0.000525977	-0.370782	0	0	37	4.91292e-07	4.92145e-13	GTEx/v8/Brain_Cerebellum	-	No	NA	6.05643e-10	11:47456968_ATT_A
8567	MADD	8	11	47290712	47351582	1	0.000901823	-0.37505	0	0	10	0.000136926	6.50357e-13	GTEx/v8/Brain_Cerebellum	-	No	NA	7.69656e-10	11:47456968_ATT_A
4607	MYBPC3	8	11	47352957	47374253	-1	1.35054e-06	-0.432352	1	9.442	0	NA	NA	NA	NA	No	NA	2.90575e-08	11:47456968_ATT_A
6688	SPI1	8	11	47376411	47400127	-1	0.897231	NA	2	9.442	0	NA	NA	NA	NA	No	NA	6.05643e-10	11:47456968_ATT_A
91252	SLC39A13	8	11	47428683	47438047	1	0.011852	-0.332419	1	10.19	0	NA	NA	NA	NA	No	NA	8.10883e-10	11:47456968_ATT_A
5702	PSMC3	8	11	47440320	47447993	-1	0.9792	-0.404697	26	11.48	38	5.3e-10	8.12548e-07	GTEx/v8/Brain_Caudate_basal_ganglia:GTEx/v8/Brain_Cerebellar_Hemisphere:GTEx/v8/Brain_Cerebellum:GTEx/v8/Brain_Nucleus_accumbens_basal_ganglia:GTEx/v8/Brain_Putamen_basal_ganglia	-	No	NA	5.4067e-10	11:47456968_ATT_A
5913	RAPSN	8	11	47459308	47470730	-1	0.0326445	0.0487816	37	22	37	3.00016e-05	0.000664528	GTEx/v8/Brain_Caudate_basal_ganglia:GTEx/v8/Brain_Cortex	+	No	NA	5.4067e-10	11:47456968_ATT_A
114900	C1QTNF4	8	11	47611216	47616211	-1	0.679081	NA	0	0	26	6.49654e-06	9.71903e-06	GTEx/v8/Brain_Cerebellum	+	No	NA	7.9612e-10	11:47456968_ATT_A
23788	MTCH2	8	11	47638867	47664175	-1	0.166788	0.0369336	0	0	38	6.11376e-07	9.46114e-15	GTEx/v8/Brain_Caudate_basal_ganglia:GTEx/v8/Brain_Cerebellar_Hemisphere:GTEx/v8/Brain_Cerebellum:GTEx/v8/Brain_Cortex:GTEx/v8/Brain_Hippocampus:GTEx/v8/Brain_Nucleus_accumbens_basal_ganglia:GTEx/v8/Brain_Spinal_cord_cervical_c-1	-	No	NA	6.05643e-10	11:47456968_ATT_A
23279	NUP160	8	11	47799639	47870107	-1	0.0239792	-0.345694	0	0	1	3.52725e-05	0.0188998	GTEx/v8/Brain_Hippocampus	+	No	NA	2.90575e-08	11:47456968_ATT_A
5795	PTPRJ	8	11	48002113	48189670	1	2.38654e-05	NA	0	0	2	9.2511e-05	0.000211927	GTEx/v8/Brain_Putamen_basal_ganglia	+	No	NA	8.34313e-10	11:47456968_ATT_A
4836	NMT1	9	17	43128978	43186384	1	0.998501	0.0324477	0	0	1736	9.32642e-06	0.00258696	GTEx/v8/Brain_Cerebellar_Hemisphere	-	No	NA	8.91035e-07	rs375822897
752	FMNL1	9	17	43298811	43324687	1	0.999687	NA	0	0	2554	1.02394e-24	7.89257e-19	GTEx/v8/Brain_Cerebellar_Hemisphere:GTEx/v8/Brain_Cerebellum	-	No	NA	1.81798e-07	rs375822897
201176	ARHGAP27	9	17	43471275	43511787	-1	0.00125584	-0.761628	82	18.95	2614	4.59328e-19	7.23313e-14	GTEx/v8/Brain_Caudate_basal_ganglia:GTEx/v8/Brain_Cerebellar_Hemisphere:GTEx/v8/Brain_Cerebellum:GTEx/v8/Brain_Cortex:GTEx/v8/Brain_Nucleus_accumbens_basal_ganglia:GTEx/v8/Brain_Putamen_basal_ganglia	+	No	NA	1.81798e-07	rs375822897
9842	PLEKHM1	9	17	43513266	43568115	-1	0.840543	-0.663068	135	18.95	2614	1.97798e-42	8.79568e-35	GTEx/v8/Brain_Amygdala:GTEx/v8/Brain_Anterior_cingulate_cortex_BA24:GTEx/v8/Brain_Caudate_basal_ganglia:GTEx/v8/Brain_Cerebellar_Hemisphere:GTEx/v8/Brain_Cerebellum:GTEx/v8/Brain_Cortex:GTEx/v8/Brain_Frontal_Cortex_BA9:GTEx/v8/Brain_Nucleus_accumbens_basal_ganglia:GTEx/v8/Brain_Putamen_basal_ganglia	+	No	NA	4.634e-08	rs375822897
1394	CRHR1	9	17	43699267	43913194	1	0.792134	2.03809	844	19.39	2609	4.28681e-06	0.00117547	GTEx/v8/Brain_Caudate_basal_ganglia:GTEx/v8/Brain_Hippocampus:GTEx/v8/Brain_Nucleus_accumbens_basal_ganglia:GTEx/v8/Brain_Putamen_basal_ganglia	-	No	NA	1.81798e-07	rs375822897
162540	SPPL2C	9	17	43922256	43924438	1	2.29525e-05	0.187395	86	23.3	2614	6.65162e-25	5.44181e-19	GTEx/v8/Brain_Cerebellar_Hemisphere:GTEx/v8/Brain_Cerebellum:GTEx/v8/Brain_Frontal_Cortex_BA9	+	Yes	Neural_Progenitor_Cell	1.81798e-07	rs375822897
4137	MAPT	9	17	43971748	44105700	1	4.68265e-05	2.01024	761	26.8	2611	1.85808e-07	7.42082e-05	GTEx/v8/Brain_Caudate_basal_ganglia:GTEx/v8/Brain_Cerebellar_Hemisphere:GTEx/v8/Brain_Cerebellum	-	No	NA	1.81798e-07	rs375822897
246744	STH	9	17	44076616	44077060	1	0.00444467	0.274193	93	19.15	0	NA	NA	NA	NA	No	NA	2.5407e-06	rs375822897
101929776	KANSL1	9	17	44107282	44302733	-1	0.999734	0.0589452	848	22.2	2613	1.4215e-06	1.08545e-09	GTEx/v8/Brain_Caudate_basal_ganglia:GTEx/v8/Brain_Cerebellar_Hemisphere:GTEx/v8/Brain_Cerebellum:GTEx/v8/Brain_Frontal_Cortex_BA9	+	No	NA	1.81798e-07	rs375822897
100506084	ARL17B	9	17	44352150	44439130	-1	NA	-0.428243	21	13.08	0	NA	NA	NA	NA	No	NA	3.89908e-06	rs375822897
474170	LRRC37A	9	17	44370099	44415160	1	0.890487	NA	2	12.59	2614	1.21159e-30	4.8669e-42	GTEx/v8/Brain_Amygdala:GTEx/v8/Brain_Anterior_cingulate_cortex_BA24:GTEx/v8/Brain_Caudate_basal_ganglia:GTEx/v8/Brain_Cerebellar_Hemisphere:GTEx/v8/Brain_Cerebellum:GTEx/v8/Brain_Cortex:GTEx/v8/Brain_Frontal_Cortex_BA9:GTEx/v8/Brain_Hippocampus:GTEx/v8/Brain_Hypothalamus:GTEx/v8/Brain_Nucleus_accumbens_basal_ganglia:GTEx/v8/Brain_Putamen_basal_ganglia:GTEx/v8/Brain_Spinal_cord_cervical_c-1:GTEx/v…	+	No	NA	1.81798e-07	rs375822897
474170	LRRC37A2	9	17	44588877	44633016	1	NA	NA	0	0	2471	2.67826e-52	7.9119e-44	GTEx/v8/Brain_Amygdala:GTEx/v8/Brain_Anterior_cingulate_cortex_BA24:GTEx/v8/Brain_Caudate_basal_ganglia:GTEx/v8/Brain_Cerebellar_Hemisphere:GTEx/v8/Brain_Cerebellum:GTEx/v8/Brain_Cortex:GTEx/v8/Brain_Frontal_Cortex_BA9:GTEx/v8/Brain_Hippocampus:GTEx/v8/Brain_Hypothalamus:GTEx/v8/Brain_Nucleus_accumbens_basal_ganglia:GTEx/v8/Brain_Putamen_basal_ganglia:GTEx/v8/Brain_Spinal_cord_cervical_c-1:GTEx/v…	+	No	NA	1.81798e-07	rs375822897
100506084	ARL17A	9	17	44594068	44657088	-1	NA	-2.38258	0	0	2470	6.29983e-38	7.41812e-31	GTEx/v8/Brain_Amygdala:GTEx/v8/Brain_Anterior_cingulate_cortex_BA24:GTEx/v8/Brain_Caudate_basal_ganglia:GTEx/v8/Brain_Cerebellar_Hemisphere:GTEx/v8/Brain_Cerebellum:GTEx/v8/Brain_Cortex:GTEx/v8/Brain_Frontal_Cortex_BA9:GTEx/v8/Brain_Hippocampus:GTEx/v8/Brain_Hypothalamus:GTEx/v8/Brain_Nucleus_accumbens_basal_ganglia:GTEx/v8/Brain_Putamen_basal_ganglia	+	No	NA	1.81798e-07	rs375822897
101930324	NSF	9	17	44668035	44834830	1	0.713682	-0.566247	0	0	2241	1.64199e-06	2.14459e-10	GTEx/v8/Brain_Cerebellum	-	No	NA	8.91035e-07	rs375822897
101929777	WNT3	9	17	44839872	44910520	-1	0.946108	-0.191111	0	0	11	2.52479e-05	1.1843e-51	GTEx/v8/Brain_Cortex	+	No	NA	2.41034e-06	rs375822897
2584	GALK1	10	17	73747675	73761792	-1	0.000940521	0.270557	0	0	3	1.38647e-05	0.027803	GTEx/v8/Brain_Cerebellum	+	No	NA	1.85488e-07	rs55823223
85451	UNK	10	17	73780681	73821886	1	0.994321	-0.431197	1	0.159	0	NA	NA	NA	NA	No	NA	6.21212e-06	rs55823223
201294	UNC13D	10	17	73823306	73840798	-1	2.52003e-12	-0.305296	6	5.415	0	NA	NA	NA	NA	No	NA	2.20844e-08	rs55823223
23558	WBP2	10	17	73841780	73852588	-1	0.0896182	-0.534164	25	10.08	15	1.76436e-10	3.09e-06	GTEx/v8/Brain_Caudate_basal_ganglia:GTEx/v8/Brain_Cortex:GTEx/v8/Brain_Frontal_Cortex_BA9:GTEx/v8/Brain_Nucleus_accumbens_basal_ganglia	-	No	NA	2.10288e-09	rs55823223
91107	TRIM47	10	17	73870242	73874656	-1	0.321925	NA	30	32	53	6.31682e-31	2.68694e-24	GTEx/v8/Brain_Cerebellar_Hemisphere:GTEx/v8/Brain_Cerebellum:GTEx/v8/Brain_Cortex:GTEx/v8/Brain_Frontal_Cortex_BA9:GTEx/v8/Brain_Hippocampus	-	No	NA	2.10288e-09	rs55823223
201292	TRIM65	10	17	73876416	73893084	-1	2.48169e-09	-0.182606	26	32	53	8.58066e-15	8.8164e-24	GTEx/v8/Brain_Amygdala:GTEx/v8/Brain_Anterior_cingulate_cortex_BA24:GTEx/v8/Brain_Caudate_basal_ganglia:GTEx/v8/Brain_Cerebellum:GTEx/v8/Brain_Cortex:GTEx/v8/Brain_Hypothalamus:GTEx/v8/Brain_Nucleus_accumbens_basal_ganglia:GTEx/v8/Brain_Putamen_basal_ganglia:GTEx/v8/Brain_Spinal_cord_cervical_c-1:GTEx/v8/Brain_Substantia_nigra	+	No	NA	2.10288e-09	rs55823223
64978	MRPL38	10	17	73894724	73905899	-1	4.08584e-06	-0.135864	6	14.62	0	NA	NA	NA	NA	No	NA	2.10288e-09	rs55823223
85302	FBF1	10	17	73905655	73937221	-1	1.13971e-19	-0.0296514	2	2.609	42	6.5166e-10	1.84007e-23	GTEx/v8/Brain_Anterior_cingulate_cortex_BA24:GTEx/v8/Brain_Caudate_basal_ganglia:GTEx/v8/Brain_Cerebellum:GTEx/v8/Brain_Cortex:GTEx/v8/Brain_Frontal_Cortex_BA9:GTEx/v8/Brain_Hippocampus:GTEx/v8/Brain_Hypothalamus:GTEx/v8/Brain_Nucleus_accumbens_basal_ganglia	+	No	NA	2.10288e-09	rs55823223
100134934	TEN1	10	17	73975301	73996667	1	NA	NA	0	0	30	3.4922e-12	7.02923e-30	GTEx/v8/Brain_Cerebellum:GTEx/v8/Brain_Cortex:GTEx/v8/Brain_Nucleus_accumbens_basal_ganglia:GTEx/v8/Brain_Spinal_cord_cervical_c-1	-	No	NA	2.10288e-09	rs55823223
1018	CDK3	10	17	73996987	74002080	1	0.000751723	-0.0828768	0	0	14	4.06651e-09	7.68269e-33	GTEx/v8/Brain_Anterior_cingulate_cortex_BA24:GTEx/v8/Brain_Cerebellum:GTEx/v8/Brain_Cortex:GTEx/v8/Brain_Nucleus_accumbens_basal_ganglia:GTEx/v8/Brain_Putamen_basal_ganglia	-	No	NA	2.10288e-09	rs55823223
283991	UBALD2	10	17	74261283	74267375	1	0.262587	NA	0	0	11	2.49597e-06	0.0171392	GTEx/v8/Brain_Hypothalamus	-	No	NA	2.10288e-09	rs55823223
Note: Chr=chromosome;Bp=base pair position; pLI=probability of loss of function mutation intolerance (higher scores indicate higher probability); ncRVIS=Non-coding residual variation intolerance score. The higher the score is, the more intolerant to noncoding variants the gene is;pos map SNPs=SNPs mapped to this gene by positional mapping; CADD=Combined Annotation-Dependent depletion score (highe…
