# Supplementary material for: Unveiling the glymphatic system’s role in brain aging: A comprehensive biomarker and modifiable intervention target
Source: Proc Natl Acad Sci U S A. 2026 Apr 27;123(18):e2516601123. doi: 10.1073/pnas.2516601123 (PMC13142974; doi:10.1073/pnas.2516601123)
Supplement: Supplementary file 27 — Dataset S26 (XLSX) [file pnas.2516601123.sd26.xlsx]

## Sheet: Dataset S26
Dataset S26. Associations of modifiable factors with brain age gap in the overall population and stratified by sex.
Variables	Data types	Total			Female			Male
		Standardized Beta	P-value	P-FDR	Standardized Beta	P-value	P-FDR	Standardized Beta	P-value	P-FDR
Num_household	Continuous	-0.02943	0.00220059	0.0108065	-0.0230894	0.0753246	0.260299	-0.0490169	0.000591118	0.00415298
Num_vehicles	Continuous	-0.0282331	0.0021009	0.0105045	-0.0310102	0.0131111	0.0778115	-0.028615	0.0347084	0.132085
MET_WPA_min	Continuous	0.00996813	0.284645	0.547394	0.0135993	0.283613	0.562506	-0.00469825	0.731423	0.863836
MET_MPA_min	Continuous	0.00840826	0.370855	0.616605	0.0156472	0.224366	0.506215	-0.010077	0.464314	0.680332
MET_VPA_min	Continuous	0.0154415	0.0952644	0.252993	0.0185053	0.140193	0.402871	-0.00028489	0.983334	0.99579
PA_days	Continuous	0.00239496	0.790785	0.902634	0.0105579	0.389007	0.655549	-0.0170302	0.203397	0.445847
PA_min	Continuous	0.00892377	0.328199	0.593781	0.0125574	0.31112	0.585764	-0.0119383	0.376972	0.604038
Time_TV	Continuous	0.0331068	0.000297503	0.00174071	0.026606	0.0323815	0.152187	0.0309313	0.0224812	0.0962475
Time_computer	Continuous	0.019301	0.0338486	0.112169	0.0059335	0.626932	0.816757	0.0448921	0.000801469	0.00549006
Time_driving	Continuous	-0.00530189	0.56681	0.771647	-0.0198054	0.111874	0.342289	-0.00777377	0.56756	0.743975
Time_outdoors_summer	Continuous	0.0387479	3.34866e-05	0.000236124	0.0583653	3.60945e-06	0.000109487	0.0180708	0.189527	0.436391
Time_outdoors_winter	Continuous	0.0141462	0.126887	0.308796	0.0234015	0.0617408	0.235582	0.00212495	0.875454	0.93701
Age_sexual_intercourse	Continuous	-0.0160377	0.0962812	0.252993	0.000937573	0.942717	0.974396	-0.02411	0.0884032	0.268385
Number_sexual_partners	Continuous	0.017263	0.0797421	0.225774	0.00878829	0.513516	0.753708	0.000822361	0.954632	0.983343
Frequency_sunlamp_use	Continuous	0.0152912	0.0905599	0.244157	0.0293349	0.016508	0.0919733	0.00161671	0.904091	0.949609
Sleep_duration	Continuous	0.0113854	0.20861	0.428117	0.0203472	0.0955067	0.306745	-0.0022751	0.866914	0.93701
Smoke_packs	Continuous	0.0738937	3.00638e-14	1.14601e-12	0.0630712	1.60608e-06	5.48076e-05	0.0769444	9.32152e-08	1.34426e-06
Smoke_peryear	Continuous	0.0735281	3.33385e-14	1.14601e-12	0.0630742	1.54538e-06	5.48076e-05	0.0754801	1.45333e-07	1.89625e-06
Exposure_smoke_home	Continuous	0.00226867	0.804165	0.902634	0.0011541	0.925742	0.968305	0.0015713	0.908021	0.949609
Exposure_smoke_out	Continuous	0.00568915	0.543312	0.758431	0.00685929	0.58976	0.805022	0.0132213	0.339375	0.56524
Cook_vegetable	Continuous	-0.0144795	0.10901	0.280167	0.000226763	0.985195	0.986537	-0.032564	0.0153798	0.0726563
Raw_vegetable	Continuous	-0.0129917	0.152028	0.354302	0.00818683	0.502696	0.741816	-0.0360819	0.00708263	0.0380518
Fresh_fruit	Continuous	-0.0141919	0.118049	0.297158	-0.0305779	0.0127249	0.0777942	-0.0139468	0.297953	0.543651
Dried_fruit	Continuous	-0.016403	0.0700416	0.204909	-0.0185471	0.130047	0.385899	-0.0249712	0.0635643	0.207341
Bread	Continuous	-0.0074499	0.431446	0.661148	-0.00405129	0.740185	0.874764	-0.0150025	0.26298	0.522149
Cereal	Continuous	-0.0500328	3.96751e-08	4.95938e-07	-0.0419898	0.000612988	0.00880768	-0.0622684	3.84996e-06	4.39537e-05
Tea	Continuous	-0.0157397	0.0804576	0.225774	-0.0193299	0.112842	0.342289	-0.00618208	0.644182	0.805963
Water	Continuous	0.0205639	0.0254202	0.0896223	0.0172476	0.160316	0.427265	0.0175788	0.197612	0.440208
Coffee	Continuous	0.0404458	7.585e-06	6.13493e-05	0.0477549	9.05559e-05	0.00190167	0.0263152	0.0492719	0.166673
RedWineIntake_Weekly	Continuous	0.0739532	2.20102e-12	4.656e-11	0.0939747	1.4388e-10	8.21944e-09	0.0610571	4.53917e-05	0.000428873
WhiteWineIntake_Weekly	Continuous	0.0392994	0.000219148	0.00133924	0.0233476	0.11209	0.342289	0.0540186	0.000309375	0.00229105
BeerIntake_Weekly	Continuous	0.0960625	2.11043e-16	1.16074e-14	0.0251486	0.0896201	0.294774	0.0935985	5.34437e-10	1.12643e-08
SpiritIntake_Weekly	Continuous	0.0542988	2.23224e-07	2.27357e-06	0.0365431	0.0128232	0.0777942	0.0761728	3.57824e-07	4.26278e-06
FortifiedIntake_Weekly	Continuous	0.0205472	0.0507153	0.151595	0.0163358	0.267843	0.557483	0.0311879	0.0378912	0.142222
OtherAlcoholIntake_Weekly	Continuous	0.00576292	0.582174	0.780965	0.00939071	0.522443	0.76271	0.0127589	0.393912	0.61325
Birth_weight	Continuous	-0.0337214	0.00241155	0.0116347	-0.000961408	0.945842	0.974396	-0.0700966	6.872e-05	0.000627643
Neurotic_score	Continuous	0.00787437	0.432751	0.661148	0.0208242	0.124877	0.374632	0.0014258	0.922175	0.953494
PHQ4_score	Continuous	-0.00310864	0.740374	0.878439	-0.0125632	0.323262	0.604456	0.0159011	0.250939	0.509312
Wears_glasses_age	Continuous	-0.00852068	0.368861	0.616605	-0.0136318	0.287702	0.562506	-0.00835484	0.553041	0.741487
Mean_SBP	Continuous	0.101834	1.79093e-22	1.64168e-20	0.0908802	1.50539e-10	8.21944e-09	0.0999848	2.26365e-11	5.61723e-10
Mean_DBP	Continuous	0.113113	5.21764e-30	1.43485e-27	0.112148	2.36255e-17	6.44976e-15	0.0963477	2.4601e-11	5.61723e-10
Mean_Pulse	Continuous	0.0617948	4.32458e-10	6.607e-09	0.0367698	0.0056696	0.038695	0.0850067	3.64686e-09	6.66159e-08
Arterial_Stiff	Continuous	0.00688965	0.495329	0.716923	-0.00106739	0.938261	0.974396	0.00151278	0.918246	0.953494
Carotid_IMT	Continuous	0.00461756	0.649767	0.829196	0.00146705	0.915049	0.960801	0.0226652	0.123362	0.335696
SRT	Continuous	0.00609473	0.517635	0.729998	0.00906395	0.473784	0.726389	0.00520944	0.712204	0.855894
Hand_strength	Continuous	-0.0333368	0.0186122	0.0710883	-0.00756709	0.5599	0.793019	-0.0329194	0.019875	0.0864406
BMI	Continuous	0.0788409	1.58211e-17	1.0877e-15	0.0392982	0.00158737	0.0166674	0.137927	3.35144e-24	9.18293e-22
WHR	Continuous	0.133576	3.73724e-28	5.1387e-26	0.0940155	4.91867e-14	6.71398e-12	0.114556	4.45916e-17	2.44362e-15
BodyFat_Percent	Continuous	0.0748718	1.66773e-09	2.41382e-08	0.0232809	0.0639115	0.235782	0.106531	8.59222e-15	2.61585e-13
BodyFat_Whole	Continuous	0.0715165	6.59596e-14	2.01543e-12	0.0429055	0.000647946	0.00884447	0.11765	8.07056e-18	5.52834e-16
BodyFatFree_Whole	Continuous	0.0942157	1.55793e-07	1.72217e-06	0.0393825	0.0020767	0.018898	0.0653186	4.51668e-06	4.81294e-05
BodyWater_Whole	Continuous	0.0941856	1.56561e-07	1.72217e-06	0.0394062	0.00206321	0.018898	0.0652841	4.56702e-06	4.81294e-05
Body_Impedance	Continuous	-0.0551516	1.33633e-05	9.67083e-05	-0.0275459	0.0285495	0.136737	-0.0698748	3.37865e-07	4.20796e-06
Trunk_fat_percentage	Continuous	0.0550326	4.44744e-08	5.3176e-07	0.021478	0.0873631	0.290855	0.101353	1.5222e-13	4.17082e-12
Trunk_fat_mass	Continuous	0.0665514	6.70257e-13	1.53601e-11	0.0392295	0.00181636	0.0177095	0.114295	6.24279e-17	2.85088e-15
Trunk_fatfree_mass	Continuous	0.0684338	0.000178479	0.00114143	0.0359629	0.0048266	0.0346753	0.0440382	0.00157292	0.0102615
Trunk_predict_mass	Continuous	0.0698224	0.00016373	0.00107204	0.0362277	0.0045253	0.0333893	0.0440767	0.0015611	0.0102615
Leg_Impedance	Continuous	-0.0347854	0.00119503	0.00644379	-0.0264719	0.0354342	0.161226	-0.0533532	0.000102063	0.000873912
Leg_fat_percentage	Continuous	0.141631	5.38364e-13	1.4805e-11	0.0218796	0.0823741	0.281102	0.113957	8.73907e-17	3.42072e-15
Leg_fat_mass	Continuous	0.091488	1.06031e-14	4.85974e-13	0.0413832	0.000995547	0.0118167	0.122465	4.43695e-19	6.07862e-17
Leg_fatfree_mass	Continuous	0.107786	9.26728e-11	1.59281e-09	0.0418649	0.00113937	0.0129603	0.087494	2.61517e-09	5.11827e-08
Arm_Impedance	Continuous	-0.060889	9.27433e-06	6.89309e-05	-0.0182921	0.145464	0.407182	-0.0722735	1.39072e-07	1.89625e-06
Arm_fat_percentage	Continuous	0.0622766	2.7051e-07	2.65679e-06	0.0275737	0.0282805	0.136737	0.108533	2.23906e-15	7.66878e-14
Arm_fat_mass	Continuous	0.0663488	2.60411e-12	5.11522e-11	0.0453936	0.000311452	0.00566842	0.119401	3.79005e-18	3.46158e-16
Arm_fatfree_mass	Continuous	0.111245	1.31968e-10	2.13477e-09	0.036149	0.00425379	0.0322579	0.0793793	4.00584e-08	6.09778e-07
Arm_predict_mass	Continuous	0.115061	5.4254e-11	9.94656e-10	0.03681	0.00359604	0.0288741	0.0806738	2.43171e-08	3.91935e-07
Ankle_width	Continuous	0.0752039	1.852e-09	2.5465e-08	0.0530992	0.000285484	0.00556694	0.0895103	1.30646e-08	2.23732e-07
Heel_BMD	Continuous	-0.0766848	6.17202e-13	1.53601e-11	-0.0932126	2.27607e-11	2.07122e-09	-0.0562987	0.000148912	0.00120005
FCV_Avg	Continuous	-0.0653254	8.40696e-07	7.45778e-06	-0.0424955	0.00165584	0.0167424	-0.0587427	9.11575e-05	0.000805715
FEV1_Avg	Continuous	-0.0619968	3.23119e-06	2.7768e-05	-0.0415681	0.00327626	0.0271036	-0.056447	0.000213696	0.00167293
PEF_Avg	Continuous	-0.0356976	0.00185445	0.00962217	-0.0377725	0.00504179	0.0352925	-0.0385796	0.00824572	0.0434486
StartAge_Smoke	Continuous	0.0119408	0.55366	0.760148	0.00398308	0.890738	0.952626	-0.0048597	0.863106	0.93701
StopAge_Smoke	Continuous	0.0879622	4.0481e-05	0.000278307	0.0725235	0.0177152	0.0967252	0.0780799	0.00937696	0.0484771
Num_Cigarette	Continuous	0.0480165	0.0207062	0.0771318	0.0153718	0.594435	0.807368	0.0597998	0.0417942	0.148722
Period_depression	Continuous	0.0199712	0.184305	0.387984	0.0360375	0.067211	0.244648	0.0222737	0.340381	0.56524
Number_depression	Continuous	0.00696404	0.651751	0.829196	-0.0102399	0.608669	0.814542	0.0421462	0.0826418	0.257317
Period_unenthusiasm	Continuous	0.00261899	0.899801	0.955387	0.000810755	0.975805	0.986537	0.015853	0.634016	0.802511
Number_unenthusiasm	Continuous	0.0565495	0.00791411	0.0330435	0.029595	0.274748	0.557483	0.0668277	0.0529877	0.174923
Length_manic	Continuous	-0.0468529	0.122123	0.302556	-0.0184321	0.650643	0.822341	-0.039914	0.384154	0.608737
Severity_manic	Continuous	-0.00290298	0.921849	0.96759	0.0512747	0.194686	0.466223	0.00526013	0.907173	0.949609
Type_tobacco_1	Categorical	-0.209764	0.132422	0.319438	-0.0275849	0.853954	0.924612	-0.310246	0.175196	0.421084
Type_tobacco_2	Categorical	-0.172331	0.160516	0.36481	-0.0197851	0.893305	0.952626	-0.222018	0.253261	0.510247
Type_tobacco_3	Categorical	-0.0742574	0.333676	0.599744	0.0150739	0.709911	0.85377	-0.139768	0.333877	0.56141
Education_2	Categorical	-0.0200086	0.298876	0.566833	-0.0202744	0.439461	0.693485	-0.0456969	0.107378	0.297187
Education_3	Categorical	-0.0327085	0.0762041	0.218293	-0.0310107	0.200381	0.47276	-0.0318335	0.262449	0.522149
Education_4	Categorical	-0.0546068	0.0138105	0.0534914	-0.0369918	0.213622	0.485989	-0.0784968	0.0186426	0.0837387
Income_2	Categorical	-0.0259479	0.0896084	0.243983	-0.00446184	0.825294	0.923382	-0.00579325	0.805946	0.902973
Income_3	Categorical	-0.0436456	0.00703448	0.030706	-0.0252577	0.229452	0.513446	-0.0215426	0.401569	0.618145
Income_4	Categorical	-0.0421984	0.00925841	0.038001	-0.0186457	0.371682	0.638172	-0.0150656	0.560175	0.741487
Income_5	Categorical	-0.0435632	0.0010342	0.0059251	-0.0142348	0.408947	0.66454	-0.0460728	0.0278571	0.109744
Employment_2	Categorical	0.0562762	5.39822e-06	4.49852e-05	0.0875841	2.15756e-07	9.81691e-06	0.0227271	0.212059	0.453939
Employment_3	Categorical	-0.00228786	0.80223	0.902634	-0.0071936	0.560632	0.793019	-0.0180927	0.177918	0.42391
Employment_4	Categorical	0.00841897	0.351081	0.602636	0.00592932	0.627282	0.816757	0.0316161	0.0184326	0.0837387
Employment_5	Categorical	-0.00846986	0.349015	0.602636	-0.00984397	0.420655	0.675523	0.00304393	0.820949	0.907017
Employment_6	Categorical	0.00430939	0.635379	0.824195	0.00306735	0.803106	0.916383	-0.00220909	0.869825	0.93701
Employment_7	Categorical	-0.00626651	0.487718	0.714365	-0.0103915	0.394942	0.656466	0.00591593	0.659312	0.8167
Fuel_cooking_1	Categorical	-0.00776382	0.389643	0.630305	-0.00579582	0.635356	0.816757	-0.021686	0.1057	0.295528
Heating_type_1	Categorical	-0.0113688	0.206923	0.427848	-0.0132756	0.276401	0.557483	-0.00800455	0.549796	0.741487
Private_healthcare_2	Categorical	0.0015923	0.905902	0.958165	0.0199408	0.27772	0.557483	-0.0045898	0.817343	0.907017
Private_healthcare_3	Categorical	0.00271609	0.934567	0.96998	0.0421313	0.362035	0.628289	-0.00241687	0.959444	0.984598
Private_healthcare_4	Categorical	0.0132855	0.694851	0.856879	0.043225	0.36094	0.628289	0.0110586	0.820165	0.907017
IPAQ_2	Categorical	0.00907949	0.338327	0.602636	0.0103887	0.417976	0.675191	-0.00937291	0.506843	0.712533
IPAQ_3	Categorical	-0.00295995	0.754897	0.890365	-0.0122142	0.34051	0.616666	0.0155838	0.269803	0.528042
MVPA_2	Categorical	-0.00171703	0.849869	0.921038	-0.0179514	0.14579	0.407182	0.0296242	0.0274546	0.109744
Walkpace_2	Categorical	-0.10057	0.00451084	0.0210251	-0.124664	0.00676718	0.0450595	-0.0700735	0.206904	0.449935
Walkpace_3	Categorical	-0.116038	0.00105723	0.00593343	-0.138184	0.00269266	0.0237128	-0.0926221	0.0956462	0.280948
Faster_than_speedlimit_2	Categorical	-0.0267441	0.0066647	0.0295612	-0.029626	0.0224152	0.113322	-0.0156707	0.299481	0.543651
Faster_than_speedlimit_3	Categorical	0.00766918	0.427202	0.661148	0.00255969	0.840287	0.924612	0.029876	0.0424584	0.149149
Faster_than_speedlimit_4	Categorical	0.00178698	0.849061	0.921038	0.00469424	0.705608	0.85242	0.0131347	0.354418	0.580347
Faster_than_speedlimit_5	Categorical	0.00353732	0.70333	0.859626	0.0069312	0.581722	0.802198	0.0027695	0.839635	0.923389
Length_phone_use_1	Categorical	-0.00403247	0.675133	0.836314	-0.0126406	0.338636	0.616666	0.0151837	0.280907	0.534503
Length_phone_use_2	Categorical	0.0113889	0.303088	0.567002	0.00367711	0.814297	0.918608	-0.0103436	0.507095	0.712533
Length_phone_use_3	Categorical	0.00804208	0.574081	0.777696	-0.00984201	0.635546	0.816757	0.0187703	0.333705	0.56141
Length_phone_use_4	Categorical	0.00939324	0.548579	0.75989	-0.0231009	0.309561	0.585764	0.0182848	0.390094	0.611286
Weekly_usage_phone_1	Categorical	-0.0106306	0.430602	0.661148	-0.0158839	0.39472	0.656466	-0.0174279	0.37302	0.60122
Weekly_usage_phone_2	Categorical	-0.00987642	0.430235	0.661148	-0.0225147	0.191426	0.466223	-0.00446288	0.807403	0.902973
Weekly_usage_phone_3	Categorical	-0.020147	0.0988471	0.256443	-0.00691103	0.681291	0.834047	-0.0315684	0.0764008	0.240619
Weekly_usage_phone_4	Categorical	0.0017179	0.868109	0.932539	-0.0238772	0.086672	0.290855	0.00864998	0.576885	0.749131
Weekly_usage_phone_5	Categorical	0.00915589	0.373601	0.616605	-0.00556132	0.688495	0.839103	0.0180665	0.240742	0.499723
Speakerphone_use_1	Categorical	-0.0196145	0.0440241	0.136029	-0.00665395	0.608639	0.814542	-0.0289942	0.0469401	0.161084
Speakerphone_use_2	Categorical	0.00421964	0.661375	0.829196	-0.0242529	0.0600614	0.235582	0.0297363	0.039982	0.144146
Speakerphone_use_3	Categorical	-0.0180611	0.0584371	0.172798	-0.0300886	0.0190366	0.100627	-0.010251	0.472978	0.68934
Speakerphone_use_4	Categorical	0.0107126	0.260226	0.514835	0.0116634	0.361955	0.628289	0.006466	0.649828	0.809331
Difference_phone_use_1	Categorical	0.00659842	0.505249	0.721064	0.013494	0.309311	0.585764	0.0122932	0.40136	0.618145
Difference_phone_use_2	Categorical	-0.025179	0.0118606	0.0472707	-0.0217656	0.101247	0.317707	-0.0190555	0.19386	0.440208
Difference_phone_use_3	Categorical	0.0110337	0.239437	0.480621	0.0228881	0.0711209	0.250582	0.00842305	0.546473	0.741487
Side_head_phone_2	Categorical	-0.000381735	0.969125	0.983429	-0.0175554	0.186727	0.463423	0.0190151	0.196518	0.440208
Side_head_phone_3	Categorical	1.11783e-05	0.999095	0.999095	-0.00909089	0.493808	0.740711	0.00919733	0.531719	0.732115
Facial_ageing_2	Categorical	0.0158511	0.0965972	0.252993	0.0141909	0.271221	0.557483	0.0398721	0.00482398	0.0293727
Facial_ageing_3	Categorical	0.00179368	0.850704	0.921038	0.00957049	0.458109	0.71059	-0.000555186	0.968673	0.989603
Sexual_history_2	Categorical	0.0124166	0.171714	0.368174	0.0116772	0.343345	0.616666	0.0174667	0.19444	0.440208
Same_sex_intercourse_1	Categorical	-0.00840984	0.372967	0.616605	-0.00597177	0.641338	0.816757	-0.00366451	0.793084	0.897954
Computer_games_1	Categorical	-0.000116215	0.989746	0.996997	0.000741204	0.95178	0.976827	0.010189	0.447757	0.662745
Computer_games_2	Categorical	0.00642667	0.476916	0.705117	-0.00271401	0.82476	0.923382	0.0244582	0.0686732	0.22137
Sun_protection_2	Categorical	-0.038706	0.0377323	0.120656	-0.0796831	0.0119338	0.075766	-0.0212696	0.36524	0.592165
Sun_protection_3	Categorical	-0.0412262	0.0314585	0.108139	-0.100214	0.00307615	0.0262434	-0.0157701	0.498742	0.708224
Sun_protection_4	Categorical	-0.0209697	0.200159	0.416998	-0.0686518	0.0198571	0.102283	0.0053942	0.779706	0.890164
Sun_protection_5	Categorical	-0.00473441	0.606454	0.790402	-0.00601173	0.633534	0.816757	0.00216646	0.873181	0.93701
Getting_up_2	Categorical	-0.0117981	0.592046	0.782753	-0.0234974	0.404217	0.660786	0.0304083	0.413231	0.624545
Getting_up_3	Categorical	-0.0392159	0.265441	0.519281	-0.0389714	0.3402	0.616666	-0.000111117	0.998732	0.998732
Getting_up_4	Categorical	-0.0224681	0.517003	0.729998	-0.0303012	0.442721	0.694613	0.0295365	0.671822	0.821782
Chronotype_2	Categorical	-0.00282773	0.803244	0.902634	-0.000370551	0.980388	0.986537	-0.0135164	0.434293	0.650253
Chronotype_3	Categorical	0.0171655	0.126604	0.308796	0.0194108	0.193399	0.466223	0.00687695	0.687605	0.829973
Chronotype_4	Categorical	0.0208304	0.0432219	0.135068	0.0126933	0.354589	0.628289	0.0228092	0.144763	0.370701
Nap_2	Categorical	-0.00126778	0.890498	0.949174	-0.000394757	0.974322	0.986537	0.0106771	0.440138	0.655422
Nap_3	Categorical	0.0135602	0.141298	0.337886	-0.00538782	0.660533	0.825543	0.0133543	0.333977	0.56141
Insomnia_2	Categorical	0.00989907	0.378829	0.620106	-0.00804399	0.626215	0.816757	0.0204882	0.183928	0.43445
Insomnia_3	Categorical	-0.0100227	0.374447	0.616605	-0.0318186	0.0539044	0.21964	0.0162878	0.292137	0.543651
Snoring_2	Categorical	-0.00221957	0.814422	0.906746	-0.00201548	0.873959	0.939334	-0.00645829	0.637393	0.802511
Narcolepsy_1	Categorical	0.00249348	0.78396	0.902634	0.0152515	0.21231	0.485989	0.00888046	0.512926	0.71705
Narcolepsy_2	Categorical	-0.00709988	0.431754	0.661148	-0.000205939	0.986537	0.986537	-0.000197679	0.988265	0.99579
Smoke_status_1	Categorical	0.0452244	7.15051e-07	6.55464e-06	0.0411994	0.000816171	0.0101279	0.0501203	0.000234548	0.00178517
Smoke_status_2	Categorical	0.0331225	0.000273672	0.00163608	0.0221519	0.0715947	0.250582	0.0334787	0.0134057	0.0644415
Pastsmoke_2	Categorical	-0.0359218	0.00117966	0.00644379	-0.0318617	0.038605	0.169987	-0.043619	0.00632916	0.0361289
Pastsmoke_3	Categorical	-0.0602678	1.92857e-07	2.03983e-06	-0.0623357	8.85612e-05	0.00190167	-0.0653439	0.000114856	0.00095365
Pastsmoke_4	Categorical	-0.0705315	1.35635e-08	1.77618e-07	-0.0598314	0.000527497	0.00800037	-0.0758452	2.33119e-05	0.000228124
Currentsmoke_1	Categorical	0.0282235	0.00174937	0.00925148	0.0227446	0.0622111	0.235582	0.0322639	0.0161154	0.0748412
Currentsmoke_2	Categorical	0.0100258	0.26625	0.519281	0.000453991	0.970325	0.986537	0.00451146	0.736306	0.865871
Smokers_house_1	Categorical	0.00342629	0.707638	0.861063	0.0052332	0.672392	0.830602	-0.00842492	0.534723	0.732571
Oily_fish_1	Categorical	-0.0351897	0.0250126	0.0896223	-0.0265777	0.207567	0.484324	-0.06379	0.00671005	0.0375215
Oily_fish_2	Categorical	-0.0329105	0.0452793	0.138353	-0.0255564	0.251328	0.544346	-0.0400942	0.100242	0.286106
Oily_fish_3	Categorical	-0.0117934	0.414525	0.661148	-0.00748545	0.705667	0.85242	-0.0206847	0.327462	0.56141
Oily_fish_4	Categorical	-0.00641302	0.49293	0.716923	-0.00617791	0.625571	0.816757	-0.00940319	0.498858	0.708224
Oily_fish_5	Categorical	0.0126297	0.1662	0.368174	-0.0114245	0.353962	0.628289	0.0147121	0.278851	0.534302
Non_Oily_fish_1	Categorical	-0.039438	0.0415099	0.131209	-0.0530017	0.0370001	0.16559	-0.0497208	0.0963835	0.280948
Non_Oily_fish_2	Categorical	-0.0297905	0.143799	0.340903	-0.0628821	0.0191671	0.100627	-0.0310011	0.323368	0.560777
Non_Oily_fish_3	Categorical	-0.033954	0.0326947	0.111001	-0.038438	0.0711013	0.250582	-0.0399601	0.095563	0.280948
Non_Oily_fish_4	Categorical	0.0101508	0.272337	0.527413	-0.00300455	0.808968	0.916383	0.00593361	0.668946	0.821782
Non_Oily_fish_5	Categorical	-0.000212097	0.98145	0.992275	-0.00835031	0.499662	0.741757	-0.000482491	0.971545	0.989603
Processed_meat_1	Categorical	-0.00324316	0.824497	0.91426	-0.0202559	0.264416	0.557483	0.0337738	0.166911	0.408336
Processed_meat_2	Categorical	-0.00411498	0.771718	0.901713	-0.00736966	0.668967	0.830127	0.0373508	0.138596	0.358258
Processed_meat_3	Categorical	0.013139	0.350461	0.602636	-0.0226263	0.161203	0.427265	0.0730119	0.00461524	0.0287404
Processed_meat_4	Categorical	0.0177898	0.0740599	0.214384	-0.0090576	0.470776	0.726112	0.0582206	0.000457563	0.00329927
Processed_meat_5	Categorical	0.00352251	0.70147	0.859626	-0.00247362	0.840033	0.924612	0.00577467	0.680935	0.825558
Poultry_1	Categorical	0.00220676	0.866413	0.932539	-0.00995889	0.559023	0.793019	0.0300105	0.151017	0.37962
Poultry_2	Categorical	0.00999451	0.555599	0.760148	-0.0207485	0.326024	0.605473	0.0590146	0.0395204	0.144146
Poultry_3	Categorical	0.00143675	0.934708	0.96998	-0.0484858	0.0260321	0.129214	0.0739237	0.0129795	0.0635067
Poultry_4	Categorical	-0.00655491	0.523987	0.735186	-0.0189481	0.156527	0.423088	0.0250722	0.125731	0.337749
Poultry_5	Categorical	-0.00198172	0.828512	0.915023	-0.0157309	0.20088	0.47276	0.00435002	0.7519	0.867493
Beef_1	Categorical	-0.0188557	0.184821	0.387984	-0.0334426	0.0629944	0.235582	0.0289229	0.21496	0.456581
Beef_2	Categorical	-0.000773487	0.955284	0.973333	-0.0292238	0.0937075	0.304549	0.0609243	0.00703334	0.0380518
Beef_3	Categorical	-0.00219649	0.844222	0.921038	-0.0215665	0.136611	0.399795	0.0487136	0.00606336	0.0353481
Beef_4	Categorical	-0.00392587	0.663357	0.829196	-0.00664551	0.586097	0.804043	0.0035319	0.792148	0.897954
Beef_5		-0.00860781	0.339689	0.602636	NA	NA	NA	-0.00787583	0.55673	0.741487
Lamb_1	Categorical	-0.011023	0.313614	0.57496	-0.0148852	0.288484	0.562506	-0.0025817	0.883248	0.938234
Lamb_2	Categorical	0.0115333	0.28946	0.552788	-0.00274635	0.843953	0.924612	0.0261761	0.13244	0.348928
Lamb_3	Categorical	0.00249931	0.786588	0.902634	0.0112519	0.363625	0.628289	0.00901165	0.517015	0.719098
Lamb_4	Categorical	-0.017873	0.0474936	0.143525	-0.00720535	0.554802	0.793019	-0.0156741	0.242684	0.499966
Lamb_5		0.00278148	0.75762	0.890365	NA	NA	NA	NA	NA	NA
Pork_1	Categorical	-0.00887589	0.439647	0.667972	-0.0308773	0.0328902	0.152187	0.0129432	0.494611	0.708224
Pork_2	Categorical	0.0154646	0.17228	0.368174	0.0120762	0.39917	0.656466	0.0413774	0.0250966	0.102634
Pork_3	Categorical	0.00497048	0.600275	0.786074	0.0038158	0.759935	0.882818	0.0158975	0.277977	0.534302
Pork_4	Categorical	-0.00181676	0.840397	0.921038	0.0173099	0.155886	0.423088	-0.00954605	0.476767	0.691186
Pork_5	Categorical	-7.39601e-05	0.993455	0.997081	-0.00738066	0.544927	0.787117	0.000104176	0.9938	0.997441
Cheese_1	Categorical	-0.0334843	0.172707	0.368174	-0.0707063	0.0439553	0.187497	-0.011116	0.743524	0.867493
Cheese_2	Categorical	-0.0219007	0.423061	0.661148	-0.051319	0.177581	0.456027	-0.000564919	0.988521	0.99579
Cheese_3	Categorical	-0.0404951	0.237541	0.480621	-0.0777279	0.099211	0.314937	-0.0286109	0.566999	0.743975
Cheese_4	Categorical	-0.0245911	0.322732	0.587757	-0.0371332	0.271952	0.557483	-0.0131742	0.720174	0.857946
Cheese_5	Categorical	-0.0178491	0.308261	0.570061	-0.0175278	0.45669	0.71059	-0.0213843	0.414844	0.624545
Milk_type_2	Categorical	-0.0348232	0.0360974	0.116786	-0.0140765	0.571297	0.795735	-0.0401046	0.0699791	0.222957
Milk_type_3	Categorical	-0.0400359	0.00793044	0.0330435	-0.0279329	0.212076	0.485989	-0.0418857	0.0391459	0.144146
Milk_type_4	Categorical	-0.0264356	0.0128288	0.050399	-0.0222397	0.147659	0.407182	-0.0170522	0.248207	0.507528
Milk_type_5	Categorical	-0.0237639	0.0253354	0.0896223	-0.0181645	0.233824	0.518976	-0.0151984	0.307807	0.551236
Milk_type_6	Categorical	0.00818452	0.444891	0.672225	0.0180448	0.238206	0.524437	0.00858634	0.5702	0.743975
Spread_type_1	Categorical	0.0137138	0.345796	0.602636	-0.0245412	0.181516	0.456155	0.0454515	0.0524295	0.174923
Spread_type_3	Categorical	-0.00873737	0.549884	0.75989	-0.0342844	0.0619462	0.235582	0.00813397	0.728411	0.863836
Bread_type_2	Categorical	-0.00859944	0.457008	0.68676	-0.0186177	0.25323	0.544346	0.00418743	0.800142	0.902218
Bread_type_3	Categorical	-0.0351306	0.0049385	0.0226348	-0.0361648	0.0467875	0.194656	-0.0284886	0.0993847	0.286106
Bread_type_4	Categorical	-0.00377993	0.72512	0.870778	-0.016674	0.286381	0.562506	0.019636	0.186652	0.436391
Cereal_type_2	Categorical	0.0154897	0.239022	0.480621	-0.00624795	0.73077	0.867392	0.0429898	0.0245338	0.101852
Cereal_type_3	Categorical	-0.00694139	0.651114	0.829196	-0.0024386	0.910036	0.959227	0.0068008	0.753516	0.867493
Cereal_type_4	Categorical	0.00989915	0.506056	0.721064	-0.00755265	0.715474	0.856686	0.0213857	0.318807	0.558622
Cereal_type_5	Categorical	0.0217214	0.0856402	0.235511	0.0157491	0.34319	0.616666	0.0293402	0.123742	0.335696
Salt_2	Categorical	0.00411045	0.658799	0.829196	-0.00230171	0.855092	0.924612	0.00418392	0.762255	0.873882
Salt_3	Categorical	0.000577848	0.950305	0.973333	-0.00660801	0.598379	0.808701	0.00674913	0.624473	0.795841
Salt_4	Categorical	0.0141806	0.118863	0.297158	0.0251253	0.0413969	0.179386	-0.00134164	0.920794	0.953494
Coffee_type_2	Categorical	0.0664406	7.8876e-06	6.1974e-05	0.0843118	1.01125e-05	0.000276072	0.0595158	0.0124533	0.0620399
Coffee_type_3	Categorical	0.0659652	9.06356e-06	6.89309e-05	0.0609802	0.00138096	0.0150801	0.0595736	0.0123165	0.0620399
Coffee_type_4	Categorical	0.007204	0.488366	0.714365	0.015682	0.267567	0.557483	0.00305982	0.842508	0.923389
Hot_drink_2	Categorical	0.0040433	0.718629	0.87029	0.00613453	0.678384	0.834047	-0.0241366	0.162348	0.400751
Hot_drink_3	Categorical	0.0173797	0.11725	0.297158	0.00806271	0.581814	0.802198	0.0129117	0.449893	0.662745
Hot_drink_4	Categorical	-0.00497699	0.588638	0.782753	-0.00766028	0.537645	0.78073	-0.0119409	0.384349	0.608737
Dietary_changes_1	Categorical	0.000576011	0.949277	0.973333	-0.0106984	0.382777	0.653112	0.0168178	0.211063	0.453939
Dietary_changes_2	Categorical	-0.0259094	0.00434702	0.0206109	-0.0509307	3.40191e-05	0.000844293	0.00676837	0.6155	0.79177
Variation_diet_2	Categorical	0.00684053	0.476734	0.705117	-0.00155987	0.905269	0.959227	0.0155646	0.268298	0.528042
Variation_diet_3	Categorical	0.00513146	0.591843	0.782753	0.00404524	0.75748	0.882818	-0.00760735	0.588438	0.760528
Drink_status_1	Categorical	0.0163026	0.166006	0.368174	0.00277159	0.856875	0.924612	0.0197962	0.288346	0.541143
Drink_status_2	Categorical	0.0299368	0.011025	0.0445863	0.0206765	0.178736	0.456027	0.0303029	0.104108	0.294078
Alcohol_frequency_1	Categorical	0.00634931	0.643816	0.829196	-0.00332022	0.847358	0.924612	0.0250702	0.273005	0.530521
Alcohol_frequency_2	Categorical	0.0553602	6.15538e-05	0.000412861	0.0496543	0.00391935	0.030571	0.0658552	0.00404207	0.0257564
Adopted_as_child_1	Categorical	0.0128184	0.154985	0.358159	-0.000900287	0.941161	0.974396	0.0135816	0.310857	0.553083
Breastfed_as_baby_1	Categorical	-0.0172975	0.0817217	0.227005	-0.0110779	0.398278	0.656466	-0.0225558	0.138541	0.358258
Comparative_body_size_2	Categorical	0.037013	0.000216737	0.00133924	0.0257026	0.0619647	0.235582	0.0314737	0.0305861	0.118036
Comparative_body_size_3	Categorical	0.00440139	0.659623	0.829196	-0.00643335	0.640383	0.816757	0.0199104	0.171415	0.415643
Handedness_2	Categorical	-0.00301286	0.737652	0.878439	-0.00970882	0.424717	0.678056	0.0138038	0.301588	0.543651
Handedness_3	Categorical	0.00777068	0.387374	0.630305	0.000602373	0.960502	0.982086	0.0123323	0.355833	0.580347
Part_multi_birth_1	Categorical	0.0123361	0.171545	0.368174	0.0162952	0.182128	0.456155	0.0133413	0.319718	0.558622
Maternal_smoking_1	Categorical	0.021427	0.0227795	0.083525	0.0184196	0.146911	0.407182	0.0238673	0.0891351	0.268385
Birth_weight_known_1	Categorical	0.00329545	0.72155	0.87029	-0.0137302	0.264236	0.557483	0.00594405	0.661706	0.8167
family_visits_2	Categorical	-0.00433773	0.773834	0.901713	0.00833415	0.661477	0.825543	0.0319936	0.201188	0.444559
family_visits_3	Categorical	0.0156377	0.308869	0.570061	0.0496385	0.00901403	0.0585912	0.0271588	0.30126	0.543651
family_visits_4	Categorical	0.0122981	0.343619	0.602636	0.0183494	0.249444	0.544346	0.0273105	0.220964	0.465724
family_visits_5	Categorical	0.0259309	0.0207555	0.0771318	0.0494869	0.000443199	0.00756208	0.0266689	0.154512	0.384875
family_visits_6	Categorical	0.00396745	0.674804	0.836314	0.00541483	0.662249	0.825543	0.00867129	0.558067	0.741487
family_visits_7	Categorical	0.000503752	0.955636	0.973333	0.00296792	0.807925	0.916383	-0.00491869	0.716461	0.85725
confide_1	Categorical	-0.00794198	0.469726	0.702036	-0.0109319	0.489325	0.740711	-0.0266194	0.0883689	0.268385
confide_2	Categorical	-0.00928447	0.39308	0.632147	-0.0124948	0.432638	0.686687	-0.0159536	0.295064	0.543651
confide_3	Categorical	-0.016487	0.170532	0.368174	-0.0451385	0.0140729	0.0817428	-0.0160916	0.320086	0.558622
confide_4	Categorical	-0.0263029	0.0299602	0.104292	-0.065366	0.00049074	0.0078807	0.0050797	0.751608	0.867493
confide_5	Categorical	-0.0453335	0.00202017	0.0102879	-0.0783965	0.00074926	0.00974038	-0.0418966	0.0280367	0.109744
Social_activities_1	Categorical	0.00238226	0.792577	0.902634	-0.00874794	0.476277	0.726389	0.0144124	0.282868	0.534524
Ever_depression_1	Categorical	-0.00483431	0.59674	0.785185	-0.0106757	0.387079	0.655549	0.00197574	0.883447	0.938234
Ever_nenthusiastic_1	Categorical	0.0030537	0.741083	0.878439	0.00260396	0.834754	0.924612	0.00190845	0.888943	0.940426
Ever_manic_1	Categorical	0.0192556	0.0338546	0.112169	0.00252944	0.836484	0.924612	0.0204677	0.128841	0.342742
Ever_irritable_1	Categorical	0.00504534	0.580841	0.780965	-0.00707333	0.567119	0.793967	0.00815392	0.548085	0.741487
Self_event_1	Categorical	0.00252878	0.779254	0.902634	-0.0181283	0.137658	0.399795	0.0176212	0.188279	0.436391
Relative_event_1	Categorical	-0.0127701	0.158826	0.363975	-0.012927	0.290525	0.562506	-0.0158141	0.237948	0.497692
Relative_death_1	Categorical	-0.0189898	0.0354	0.115893	-0.00139926	0.908828	0.959227	-0.00852535	0.524795	0.726231
Spouse_death_1	Categorical	0.0130564	0.148273	0.348504	0.00351127	0.774272	0.895662	0.0265923	0.0470319	0.161084
Divorce_1	Categorical	-0.00840127	0.352816	0.602636	0.0031583	0.79637	0.913483	-0.0111104	0.408337	0.624545
Finan_difficult_1	Categorical	-0.00235346	0.795668	0.902634	0.00569878	0.643233	0.816757	-0.0130668	0.333252	0.56141
Wears_glasses_1	Categorical	-0.0253453	0.00523428	0.0235971	-0.0243111	0.0470597	0.194656	-0.0306982	0.0231868	0.0977415
Health_rating_2	Categorical	0.0262965	0.00732936	0.0314933	0.0135603	0.305554	0.585764	0.0340851	0.0196468	0.0864406
Health_rating_3	Categorical	0.0488842	6.36416e-07	6.03498e-06	0.0317541	0.0164235	0.0919733	0.064878	9.41592e-06	9.55542e-05
Health_rating_4	Categorical	0.0021688	0.810446	0.905987	0.0167597	0.171306	0.445396	0.0115307	0.39042	0.611286
Long_illness_1	Categorical	-0.000796106	0.929917	0.96998	0.00325068	0.790875	0.911008	0.00424539	0.752217	0.867493
Weight_change_2	Categorical	0.00094193	0.920524	0.96759	-0.00863813	0.499939	0.741757	0.0378743	0.00587585	0.0349996
Weight_change_3	Categorical	0.00624919	0.501095	0.721064	-0.00438226	0.72934	0.867392	0.011178	0.413875	0.624545
Hearing_aid_1	Categorical	0.000582183	0.949378	0.973333	-0.00402422	0.743797	0.875244	0.0128016	0.350226	0.578084
Noisy_workplace_1	Categorical	0.00959213	0.300946	0.56685	0.00704108	0.564734	0.793967	0.00262812	0.846942	0.924551
Noisy_workplace_2	Categorical	-0.00133208	0.88422	0.94615	-0.00572633	0.639586	0.816757	-0.00568605	0.675176	0.822215
Noisy_workplace_3	Categorical	-0.00728856	0.427474	0.661148	-0.0159575	0.192215	0.466223	-0.00673586	0.620185	0.794069
Loud_exposure_1	Categorical	0.00826882	0.367912	0.616605	-0.0039678	0.747106	0.875364	0.0095147	0.48581	0.700589
Loud_exposure_2	Categorical	-0.0124992	0.171644	0.368174	-0.00848567	0.491153	0.740711	-0.0196638	0.148468	0.376668
Loud_exposure_3	Categorical	0.0106912	0.241708	0.481664	0.0169326	0.169502	0.444944	0.0063823	0.638494	0.802511
