# Supplementary material for: Unveiling the glymphatic system’s role in brain aging: A comprehensive biomarker and modifiable intervention target
Source: Proc Natl Acad Sci U S A. 2026 Apr 27;123(18):e2516601123. doi: 10.1073/pnas.2516601123 (PMC13142974; doi:10.1073/pnas.2516601123)
Supplement: Supplementary file 28 — Dataset S27 (XLSX) [file pnas.2516601123.sd27.xlsx]

## Sheet: Dataset S27
Dataset S27. The differences of brain age gap between normal and abnormal groups for the top ten modifiable factors.
Variables	Subgroup	N_Normal	N_Abnormal	Mean_Normal	Mean_Abnormal	T value	Cohen’s d	P-value	P-FDR
SBP	Total	6786	3697	-0.219616	0.323663	-7.09339	-0.0692805	1.43077e-12	6.95846e-12
DBP		9316	1167	-0.110273	0.6286	-6.16701	-0.0602327	9.01979e-10	2.25495e-09
WHR		10834	1081	-0.0886099	0.852771	-7.69032	-0.0704526	2.90139e-14	2.90139e-13
Arm_mass		8614	3043	-0.0745033	0.213907	-3.69941	-0.0342641	0.000218244	0.000298112
Arm_fatfree		8525	3132	-0.0679838	0.187966	-3.29846	-0.0305504	0.000978232	0.00108692
Leg_fatfree		8711	2946	-0.0920028	0.275148	-4.63181	-0.0429	3.71524e-06	6.19206e-06
Leg_fat		8748	2909	-0.141475	0.428592	-7.04682	-0.0652679	2.08754e-12	6.95846e-12
Body_fatfree		8738	2919	-0.0715565	0.217338	-3.67691	-0.0340557	0.00023849	0.000298112
Beer_intake		6710	2393	-0.047556	0.483017	-5.93201	-0.0621741	3.23766e-09	6.47532e-09
Walkpace		12117	204	-0.0160884	0.783359	-3.24258	-0.0292124	0.00137693	0.00137693
SBP	Female	4009	1672	-0.182116	0.355969	-5.13605	-0.0681423	2.98e-07	1.49e-06
DBP		5229	452	-0.0823584	0.654267	-4.09337	-0.0543086	4.92e-05	9.84e-05
WHR		5897	587	-0.0940508	0.872621	-5.91603	-0.0734698	5.19e-09	5.19e-08
Heel_BMD		4613	814	-0.0884219	0.531688	-4.60299	-0.0624828	4.64e-06	1.55e-05
Walkpace		6612	121	-0.0200124	0.930279	-2.92716	-0.0356732	0.00406772	0.00451968
Red_wine		3309	1330	-0.0264223	0.384698	-3.56679	-0.0523679	0.000368256	0.000488205
Coffee		943	4494	-0.400156	0.132211	-4.08815	-0.055443	4.61e-05	9.84e-05
Sun		4483	232	-0.0429827	0.6334	-2.79426	-0.0406936	0.00559769	0.00559769
Confide		5620	929	-0.0725484	0.394684	-3.55627	-0.0439447	0.000390564	0.000488205
Employment		3311	3069	-0.14631	0.181341	-3.64519	-0.0456362	0.000269364	0.00044894
BMI	Male	4793	628	-0.139559	1.028	-7.20048	-0.0977961	1.36582e-12	4.55273e-12
WHR		4937	494	-0.0894715	0.845244	-4.88232	-0.06625	1.35244e-06	1.35244e-06
Leg_fat		4028	1292	-0.23257	0.730202	-7.68765	-0.105399	2.24884e-14	1.23242e-13
Arm_fat		3912	1408	-0.19569	0.548416	-6.10217	-0.083662	1.20961e-09	1.34401e-09
Body_fat		3989	1324	-0.204781	0.640929	-6.7797	-0.0930124	1.53224e-11	3.83059e-11
Trunk_fat		3976	1344	-0.200325	0.59756	-6.3232	-0.0866924	3.08144e-10	4.40205e-10
Leg_fat_percentage		3980	1340	-0.207931	0.622534	-6.70025	-0.0918618	2.60597e-11	5.21194e-11
Arm_fat_percentage		4000	1320	-0.199668	0.610077	-6.36051	-0.087204	2.4434e-10	4.07233e-10
Body_fat_percentage		3984	1331	-0.237124	0.728565	-7.67453	-0.105269	2.46483e-14	1.23242e-13
Trunk_fat_percentage		3991	1329	-0.198683	0.601635	-6.28906	-0.0862243	3.84378e-10	4.80472e-10
