# Supplementary material for: Unveiling the glymphatic system’s role in brain aging: A comprehensive biomarker and modifiable intervention target
Source: Proc Natl Acad Sci U S A. 2026 Apr 27;123(18):e2516601123. doi: 10.1073/pnas.2516601123 (PMC13142974; doi:10.1073/pnas.2516601123)
Supplement: Supplementary file 29 — Dataset S28 (XLSX) [file pnas.2516601123.sd28.xlsx]

## Sheet: Dataset S28
Dataset S28. Associations of accumulated abnormal conditions with brain age gap.
Risk factors group	Subgroup	Mean age gap (years)	SE	Beta	95% Confidence Interval		P-value
Normal	Total	-0.305924	0.0792438	reference
Low		-0.0330214	0.0859827	0.244401	0.00781281	0.480989	0.0429012
Medium		0.200069	0.0891604	0.46875	0.228204	0.709296	0.000134533
High		0.453134	0.0863649	0.722547	0.489209	0.955886	1.34e-09
Normal	Female	-0.855425	0.417459	reference
Low		-0.588152	0.167741	0.294095	-0.653377	1.24157	0.54275
Medium		0.0320611	0.112276	1.01507	0.0900993	1.94004	0.0315039
High		0.888278	0.183027	1.95308	0.959668	2.94649	0.000119291
Normal	Male	-0.302267	0.0694405	reference
Low		-0.031721	0.195139	0.271684	-0.144169	0.687538	0.20033
Medium		0.0169461	0.202608	0.31964	-0.104435	0.743714	0.139567
High		0.693323	0.106689	0.995689	0.749917	1.24146	2.41e-15
