# Supplementary material for: Unveiling the glymphatic system’s role in brain aging: A comprehensive biomarker and modifiable intervention target
Source: Proc Natl Acad Sci U S A. 2026 Apr 27;123(18):e2516601123. doi: 10.1073/pnas.2516601123 (PMC13142974; doi:10.1073/pnas.2516601123)
Supplement: Supplementary file 30 — Dataset S29 (XLSX) [file pnas.2516601123.sd29.xlsx]

## Sheet: Dataset S29
Dataset S29. The trajectory model results of modifiable factors.
Variables	Trajectory Num	Subgroup	Loglikelihood	npm	BIC	%class1	%class2	%class3	%class4	%class5	prob1	prob2	prob3	prob4	prob5
SBP	1	Total	-95547.6	5	191142	100
	2		-92979.4	8	186033	72.3991	27.6009				0.9383	0.8722
	3		-92023.2	11	184148	49.5831	42.4199	7.99697			0.8881	0.8457	0.8773
	4		-91791.8	14	183713	24.2183	47.3944	23.5835	4.80387		0.8024	0.7633	0.809	0.8767
	5		-91686.7	17	183531	13.8905	46.7501	30.2445	7.89274	1.22229	0.7612	0.7589	0.7887	0.7895	0.8313
DBP	1		-82470.1	5	164986	100
	2		-80545.1	8	161164	58.575	41.425				0.8929	0.8699
	3		-79930.9	11	159964	32.689	55.9409	11.3701			0.8473	0.8319	0.8298
	4		-79760.5	14	159651	17.5668	49.242	29.6949	3.4963		0.801	0.7642	0.7853	0.8268
	5		-79729.7	17	159617	3.83741	31.3057	43.6422	18.8365	2.37825	0.7168	0.7109	0.7147	0.745	0.807
WHR	1		35227.5	5	-70408.1	100
	2		37388.9	8	-74702.8	58.7555	41.2445				0.8953	0.8679
	3		38082.9	11	-76062.5	30.5015	56.0466	13.4519			0.8472	0.8267	0.8314
	4		38265.2	14	-76399.1	20.5132	52.4069	24.9161	2.1637		0.8082	0.7862	0.7954	0.8176
	5		38349.8	17	-76539.9	4.36934	36.1288	43.7856	14.6679	1.04831	0.7471	0.7559	0.7537	0.7813	0.8153
WHR	1	Female	18597.5	3	-37168.6	100
WHR	2		19839.4	6	-39626.2	62.8448	37.1552				0.9112	0.8693
WHR	3		20161.1	9	-40243.3	38.0028	50.1156	11.8817			0.8535	0.8107	0.8356
WHR	4		20234.5	12	-40363.7	28.2786	49.4221	20.7582	1.54107		0.8291	0.769	0.7917	0.8107
WHR	5		20296.5	15	-40461.3	27.0304	48.8365	20.5425	1.61812	1.97257	0.8323	0.7774	0.7617	0.7001	0.8093
Red_wine	1		-26596.1	3	53217.3	100
RedWine	2		-24936.4	6	49923.1	92.1929	7.80712				0.9908	0.918
RedWine	3		-24250.3	9	48576	85.3502	12.9966	1.65327			0.978	0.9123	0.97
RedWine	4		-23945.2	12	47990.9	1.65327	14.9713	82.2962	1.07922		0.9378	0.8765	0.9711	0.9677
RedWine	5		-23705.3	15	47536.3	17.0838	3.44432	2.02067	76.4868	0.964409	0.8386	0.8788	0.9057	0.9554	0.9428
BMI	1	Male	-30657	3	61339.8	100
BMI	2		-28738.5	6	57528.6	72.6217	27.3783				0.9522	0.8988
BMI	3		-27460.9	9	54999.2	44.34	49.2441	6.41593			0.909	0.9267	0.9358
BMI	4		-26698.1	12	53499.3	24.5575	46.7367	24.0597	4.64602		0.8877	0.8792	0.9077	0.9394
BMI	5		-26159.2	15	52447.3	20.6858	45.188	27.0833	0.774336	6.26844	0.8986	0.8844	0.9048	0.9725	0.9304
Leg_fat_mass	1		-16015.6	3	32057	100
Leg_fat_mass	2		-14187.5	6	28426.5	86.2675	13.7325				0.9762	0.9055
Leg_fat_mass	3		-13156.8	9	26390.7	33.2263	62.4292	4.34454			0.8857	0.9334	0.9333
Leg_fat_mass	4		-12560	12	25223	7.87684	38.912	52.38	0.83113		0.9178	0.8816	0.915	0.9624
Leg_fat_mass	5		-12068.6	15	24265.7	38.1942	14.2614	3.04118	44.3521	0.151115	0.8968	0.889	0.9594	0.8596	0.9994
