# Supplementary material for: Unveiling the glymphatic system’s role in brain aging: A comprehensive biomarker and modifiable intervention target
Source: Proc Natl Acad Sci U S A. 2026 Apr 27;123(18):e2516601123. doi: 10.1073/pnas.2516601123 (PMC13142974; doi:10.1073/pnas.2516601123)
Supplement: Supplementary file 31 — Dataset S30 (XLSX) [file pnas.2516601123.sd30.xlsx]

## Sheet: Dataset S30
Dataset S30. Associations of modifiable factors' trajectories with brain age gap.
Trajectory Group	Levels	Beta	95% Confidence Interval		P-value	Trajectory Group	Levels	Beta	95% Confidence Interval		P-value	Trajectory Group	Levels	Beta	95% Confidence Interval		P-value
SBP_Total						DBP_Total	Levels	Coefficient	Lower_CI	Upper_CI	P_value	WHR_Total	Levels	Coefficient	Lower_CI	Upper_CI	P_value
Model 1: adjusted for chronological age, sex, TDI, and ethnicity
Class4	2	0.367766	0.190219	0.545312	4.94e-05	Class4	2	0.33603	0.140521	0.531539	0.000756936	Class4	2	0.355846	0.182217	0.529475	5.92365e-05
Class4	3	0.816925	0.605867	1.02798	3.55e-14	Class4	3	1.04241	0.830505	1.25431	6.49943e-22	Class4	3	0.961449	0.761786	1.16111	4.4645e-21
Class4	4	1.66864	1.30633	2.03095	2.06e-19	Class4	4	1.4138	1.00227	1.82533	1.73451e-11	Class4	4	1.79234	1.31667	2.268	1.61392e-13
Model 2: further adjusted for walking pace, leg fat percentage, WHR, and beer intake frequency						Model 2: further adjusted for walking pace, leg fat percentage, WHR, and beer intake frequency						Model 2: further adjusted for walking pace, leg fat percentage, DBP, and beer intake freqency
Class4	2	0.265647	0.0541943	0.4771	0.0138122	Class4	2	0.126231	-0.106636	0.359098	0.287991	Class4	2	0.225108	0.00126673	0.448949	0.0487179
Class4	3	0.660171	0.406038	0.914304	3.62e-07	Class4	3	0.758175	0.499836	1.01651	9.10768e-09	Class4	3	0.687766	0.406312	0.96922	1.69832e-06
Class4	4	1.4788	1.04338	1.91422	2.98e-11	Class4	4	1.21731	0.714321	1.7203	2.13214e-06	Class4	4	1.63818	0.982259	2.2941	9.99189e-07
Red wine_Female	Levels	Coefficient	Lower_CI	Upper_CI	P_value	WHR_Female	Levels	Coefficient	Lower_CI	Upper_CI	P_value
Model 1: adjusted for chronological age, sex, TDI, and ethnicity
Class3	2	0.638388	0.317417	0.959359	9.7924e-05	Class5	2	0.256039	0.0443272	0.467751	0.01778
Class3	3	1.77783	0.93168	2.62399	3.87296e-05	Class5	3	0.978013	0.718482	1.23754	1.68743e-13
						Class5	4	0.29807	-0.4162	1.01234	0.413354
						Class5	5	1.59352	0.94277	2.24426	1.61936e-06
Model 2: further adjusted for walking pace, DBP, and WHR						Model 2: further adjusted for walking pace, DBP, and red wine intake freqency
Class3	2	0.483076	0.131724	0.834427	0.00705721	Class5	2	0.202027	-0.067181	0.471235	0.141287
Class3	3	1.47009	0.571861	2.36833	0.00134429	Class5	3	0.824449	0.484229	1.16467	2.09776e-06
						Class5	4	0.156487	-0.845968	1.15894	0.759579
						Class5	5	1.47019	0.592694	2.34768	0.00102957
BMI_Male	Levels	Coefficient	Lower_CI	Upper_CI	P_value	Leg_fat_mass_Male	Levels	Coefficient	Lower_CI	Upper_CI	P_value
Model 1: adjusted for chronological age, sex, TDI, and ethnicity
Class4	2	0.279948	0.028483	0.531412	0.0291189	Class3	2	-0.473178	-0.693082	-0.253275	2.50245e-05
Class4	3	0.846023	0.55642	1.13563	1.08e-08	Class3	3	1.06422	0.541845	1.5866	6.58824e-05
Class4	4	1.62499	1.11397	2.136	4.9e-10
Model 2: further adjusted for leg fat mass, SBP, and beer intake frequency						Model 2: further adjusted for BMI, SBP, and beer intake frequency
Class4	2	0.00330321	-0.332126	0.338732	0.984597	Class3	2	0.209018	-0.129961	0.547997	0.226767
Class4	3	0.0630665	-0.419926	0.546059	0.797962	Class3	3	0.305397	-0.387171	0.997965	0.387339
Class4	4	0.319839	-0.605213	1.24489	0.497888
