# Supplementary material for: Unveiling the glymphatic system’s role in brain aging: A comprehensive biomarker and modifiable intervention target
Source: Proc Natl Acad Sci U S A. 2026 Apr 27;123(18):e2516601123. doi: 10.1073/pnas.2516601123 (PMC13142974; doi:10.1073/pnas.2516601123)
Supplement: Supplementary file 32 — Dataset S31 (XLSX) [file pnas.2516601123.sd31.xlsx]

## Sheet: Dataset S31
Dataset S31. Candidate predictors used in machine learning models.
Field ID		Variable name	Abbreviation	Number	Missing (n)
Sociodemographics
21003	Age when attended assessment center		Age_attending	40488	0
31	Sex		Sex	40488	0
	0	Male	Sex_0
	1	Female	Sex_1
189	Townsend deprivation index at recruitment		Townsend_index	40450	38
21000	Ethnic background		Ethnicity	40412	76
	0	Non-white	Ethnicity_0
	1	White	Ethnicity_1
6138	Qualifications		Education	40086	402
	1	None	Education_1
	2	Low	Education_2
	3	Medium	Education_3
	4	High	Education_4
738	Average total household income before tax		Income	36444	4044
	1	Less than £18,000	Income_1
	2	£ 18,000 to 30,999	Income_2
	3	£ 31,000 to 51,999	Income_3
	4	£ 52,000 to 100,000	Income_4
	5	Greater than £ 100,000	Income_5
6142	Current employment status		Employment	40001	487
	1	In paid employment or self-employed	Employment_1
	2	Retired	Employment_2
	3	Looking after home and/or family	Employment_3
	4	Unable to work because of sickness or disability	Employment_4
	5	Unemployed	Employment_5
	6	Doing unpaid or voluntary work	Employment_6
	7	Full or part-time student	Employment_7
6139	Gas or solid-fuel cooking/heating		Fuel_cooking	40191	297
	0	None	Fuel_cooking_0
	1	Have fuel cooking	Fuel_cooking_1
6140	Heating type(s) in home		Heating_type	40187	301
	0	None	Heating_type_0
	1	Have heating	Heating_type_1
709	Number in household		Num_household	40141	347
728	Number of vehicles in household		Num_vehicles	40127	361
4674	Private healthcare		Private_healthcare	40056	432
	1	All of the time	Private_healthcare_1
	2	Most of the time	Private_healthcare_2
	3	Sometimes	Private_healthcare_3
	4	Never	Private_healthcare_4
Lifestyles and environment
22032	IPAQ activity group		IPAQ	39631	857
	1	Low	IPAQ_1
	2	Moderate	IPAQ_2
	3	High	IPAQ_3
22037	MET minutes per week for walking		MET_WPA_min	37193	3295
22038	MET minutes per week for moderate activity		MET_MPA_min	37014	3474
22039	MET minutes per week for vigorous activity		MET_VPA_min	37853	2635
22035	At or above moderate/vigorous recommendation		MVPA	39631	857
	1	No	MVPA_1
	2	Yes	MVPA_2
22033	Summed days activity		PA_days	40194	294
22034	Summed minutes activity		PA_min	38719	1769
924	Usual walking pace		Walkpace	40165	323
1070	Time spent watching television (TV)		Time_TV	40122	366
1080	Time spent using computer		Time_computer	40110	378
1090	Time spent driving		Time_driving	39886	602
1100	Drive faster than motorway speed limit		Faster_than_speedlimit	39816	672
	1	Never/rarely	Faster_than_speedlimit_1
	2	Sometimes	Faster_than_speedlimit_2
	3	Often	Faster_than_speedlimit_3
	4	Most of the time	Faster_than_speedlimit_4
	5	Do not drive on the motorway	Faster_than_speedlimit_5
1050	Time spend outdoors in summer		Time_outdoors_summer	39045	1443
1060	Time spent outdoors in winter		Time_outdoors_winter	39096	1392
1110	Length of mobile phone use		Length_phone_use	39899	589
	0	Never used mobile phone at least once per week	Length_phone_use_0
	1	One year or less	Length_phone_use_1
	2	Two to four years	Length_phone_use_2
	3	Five to eight years	Length_phone_use_3
	4	More than eight years	Length_phone_use_4
1120	Weekly usage of mobile phone in last 3 months		Weekly_usage_phone	36773	3715
	0	Less than 5mins	Weekly_usage_phone_0
	1	5-29 mins	Weekly_usage_phone_1
	2	30-59 mins	Weekly_usage_phone_2
	3	1-3 hours	Weekly_usage_phone_3
	4	4-6 hours	Weekly_usage_phone_4
	5	More than 6 hours	Weekly_usage_phone_5
1130	Hands-free device/speakerphone use with mobile phone in last 3 month		Speakerphone_use	36858	3630
	0	Never or almost never	Speakerphone_use_0
	1	Less than half the time	Speakerphone_use_1
	2	About half the time	Speakerphone_use_2
	3	More than half the time	Speakerphone_use_3
	4	Always or almost always	Speakerphone_use_4
1140	Difference in mobile phone use compared to two years previously		Difference_phone_use	36799	3689
	0	No	Difference_phone_use_0
	1	Yes, use is now less frequent	Difference_phone_use_1
	2	Yes, use is now more frequent	Difference_phone_use_2
	3	I didn't use a mobile phone two years ago	Difference_phone_use_3
1150	Usual side of head for mobile phone use		Side_head_phone	36789	3699
	1	Left	Side_head_phone_1
	2	Right	Side_head_phone_2
	3	Equally left and right	Side_head_phone_3
1757	Facial ageing		Facial_ageing	36104	4384
	1	Younger than you are	Facial_ageing_1
	2	Older than you are	Facial_ageing_2
	3	About your age	Facial_ageing_3
2129	Answered sexual history questions		Sexual_history	40223	265
	1	Continue	Sexual_history_1
	2	Skip this section	Sexual_history_2
2139	Age first had sexual intercourse		Age_sexual_intercourse	35436	5052
2149	Lifetime number of sexual partners		Number_sexual_partners	33299	7189
2159	Ever had same-sex intercourse		Same_sex_intercourse	36125	4363
	0	No	Same_sex_intercourse_0
	1	Yes	Same_sex_intercourse_1
2237	Plays computer games		Computer_games	40167	321
	0	Never/rarely	Computer_games_0
	1	Sometimes	Computer_games_1
	2	Often	Computer_games_2
2267	Use of sun/uv protection		Sun_protection	40189	299
	1	Never/rarely	Sun_protection_1
	2	Sometimes	Sun_protection_2
	3	Most of the time	Sun_protection_3
	4	Always	Sun_protection_4
	5	Do not go out in sunshine	Sun_protection_5
2277	Frequency of solarium/sunlamp use		Frequency_sunlamp_use	40098	390
1160	Sleep duration		Sleep_duration	40124	364
1170	Getting up in morning		Getting_up	40198	290
	1	Not at all easy	Getting_up_1
	2	Not very easy	Getting_up_2
	3	Fairly easy	Getting_up_3
	4	Very easy	Getting_up_4
1180	Morning/evening person (chronotype)		Chronotype	36638	3850
	1	Definitely a 'morning' person	Chronotype_1
	2	More a 'morning' than 'evening' person	Chronotype_2
	3	More an 'evening' than a 'morning' person	Chronotype_3
	4	Definitely an 'evening' person	Chronotype_4
1190	Nap during day		Nap	40216	272
	1	Never/rarely	Nap_1
	2	Sometimes	Nap_2
	3	Usually	Nap_3
1200	Sleeplessness / insomnia		Insomnia	40194	294
	1	Never/rarely	Insomnia_1
	2	Sometimes	Insomnia_2
	3	Usually	Insomnia_3
1210	Snoring		Snoring	37333	3155
	1	Yes	Snoring_1
	2	No	Snoring_2
1220	Daytime dozing / sleeping		Narcolepsy	40175	313
	0	Never/rarely	Narcolepsy_0
	1	Sometimes	Narcolepsy_1
	2	Often	Narcolepsy_2
	3	All of the time	Narcolepsy_3
20116	Smoking status		Smoke_status	40090	398
	0	Never	Smoke_status_0
	1	Previous	Smoke_status_1
	2	Current	Smoke_status_2
1249	Past tobacco smoking		Pastsmoke	39303	1185
	1	Smoked on most or all days	Pastsmoke_1
	2	Smoked occasionally	Pastsmoke_2
	3	Just tried once or twice	Pastsmoke_3
	4	I have never smoked	Pastsmoke_4
1239	Current tobacco smoking		Currentsmoke	40218	270
	0	No	Currentsmoke_0
	1	Yes, on most or all days	Currentsmoke_1
	2	Only occasionally	Currentsmoke_2
20161	Pack years of smoking		Smoke_packs	34541	5947
20162	Pack years adult smoking as proportion of life span exposed to smoking		Smoke_peryear	34541	5947
Derived	Age started smoking in former and current smokers		StartAge_Smoke	9845	30643
2867	Age started smoking in former smokers
3436	Age started smoking in current smokers
Derived	Age Stoped smoking in former and current smokers		StopAge_Smoke	9099	31389
2897	Age Stoped smoking in former smokers
6194	Age Stoped smoking in current smokers
Derived	Type of tobacco previously smoked and currently smoked		Type_tobacco	9886	30602
2877	Type of tobacco previously smoked
3446	Type of tobacco currently smoked
Derived	Number of cigarettes previously or currently smoked daily		Num_Cigarette	9333	31155
2887	Number of cigarettes previously smoked daily
3456	Number of cigarettes currently smoked daily
1259	Smoking/smokers in household		Smokers_house	39413	1075
	0	No	Smokers_house_0
	1	Yes	Smokers_house_1
1269	Exposure to tobacco smoke at home		Exposure_smoke_home	38931	1557
1279	Exposure to tobacco smoke outside home		Exposure_smoke_out	36803	3685
1289	Cooked vegetable intake		Cook_vegetable	39993	495
1299	Salad/raw vegetable intake		Raw_vegetable	39996	492
1309	Fresh fruit intake		Fresh_fruit	40173	315
1319	Dried fruit intake		Dried_fruit	40038	450
1329	Oily fish intake		Oily_fish	40172	316
	0	Never	Oily_fish_0
	1	Less than once a week	Oily_fish_1
	2	Once a week	Oily_fish_2
	3	2-4 times a week	Oily_fish_3
	4	5-6 times a week	Oily_fish_4
	5	Once or more daily	Oily_fish_5
1339	Non-oily fish intake		Non_Oily_fish	40147	341
	0	Never	Non_Oily_fish_0
	1	Less than once a week	Non_Oily_fish_1
	2	Once a week	Non_Oily_fish_2
	3	2-4 times a week	Non_Oily_fish_3
	4	5-6 times a week	Non_Oily_fish_4
	5	Once or more daily	Non_Oily_fish_5
1349	Processed meat intake		Processed_meat	40195	293
	0	Never	Processed_meat_0
	1	Less than once a week	Processed_meat_1
	2	Once a week	Processed_meat_2
	3	2-4 times a week	Processed_meat_3
	4	5-6 times a week	Processed_meat_4
	5	Once or more daily	Processed_meat_5
1359	Poultry intake		Poultry	40201	287
	0	Never	Poultry_0
	1	Less than once a week	Poultry_1
	2	Once a week	Poultry_2
	3	2-4 times a week	Poultry_3
	4	5-6 times a week	Poultry_4
	5	Once or more daily	Poultry_5
1369	Beef intake		Beef	40162	326
	0	Never	Beef_0
	1	Less than once a week	Beef_1
	2	Once a week	Beef_2
	3	2-4 times a week	Beef_3
	4	5-6 times a week	Beef_4
	5	Once or more daily	Beef_5
1379	Lamb/mutton intake		Lamb	40131	357
	0	Never	Lamb_0
	1	Less than once a week	Lamb_1
	2	Once a week	Lamb_2
	3	2-4 times a week	Lamb_3
	4	5-6 times a week	Lamb_4
	5	Once or more daily	Lamb_5
1389	Pork intake		Pork	40129	359
	0	Never	Pork_0
	1	Less than once a week	Pork_1
	2	Once a week	Pork_2
	3	2-4 times a week	Pork_3
	4	5-6 times a week	Pork_4
	5	Once or more daily	Pork_5
1408	Cheese intake		Cheese	39361	1127
	0	Never	Cheese_0
	1	Less than once a week	Cheese_1
	2	Once a week	Cheese_2
	3	2-4 times a week	Cheese_3
	4	5-6 times a week	Cheese_4
	5	Once or more daily	Cheese_5
1418	Milk type used		Milk_type	40211	277
	1	Full cream	Milk_type_1
	2	Semi-skimmed	Milk_type_2
	3	Skimmed	Milk_type_3
	4	Soya	Milk_type_4
	5	Other type of milk	Milk_type_5
	6	Never/rarely have milk	Milk_type_6
1428	Spread type		Spread_type	40199	289
	0	Never/rarely use spread	Spread_type_0
	1	Butter/spreadable butter	Spread_type_1
	2	Flora Pro-Active/Benecol	Spread_type_2
	3	Other type of spread/margarine	Spread_type_3
1438	Bread intake		Bread	40054	434
1448	Bread type		Bread_type	38212	2276
	1	White	Bread_type_1
	2	Brown	Bread_type_2
	3	Wholemeal or wholegrain	Bread_type_3
	4	Other type of bread	Bread_type_4
1458	Cereal intake		Cereal	40185	303
1468	Cereal type		Cereal_type	32311	8177
1478	Salt added to food		Salt	40215	273
	1	Never/rarely	Salt_1
	2	Sometimes	Salt_2
	3	Usually	Salt_3
	4	Always	Salt_4
1488	Tea intake		Tea	40195	293
1508	Coffee type		Coffee_type	33416	7072
	1	Decaffeinated coffee (any type)	Coffee_type_1
	2	Instant coffee	Coffee_type_2
	3	Ground coffee (include espresso, filter etc)	Coffee_type_3
	4	Other type of coffee	Coffee_type_4
1518	Hot drink temperature		Hot_drink	40213	275
	1	Very hot	Hot_drink_1
	2	Hot	Hot_drink_2
	3	Warm	Hot_drink_3
	4	Do not drink hot drinks	Hot_drink_4
1528	Water intake		Water	40068	420
1538	Major dietary changes in the last 5 years		Dietary_changes	40168	320
	0	No	Dietary_changes_0
	1	Yes, because of illness	Dietary_changes_1
	2	Yes, because of other reasons	Dietary_changes_2
1548	Variation in diet		Variation_diet	40176	312
	1	Never/rarely	Variation_diet_1
	2	Sometimes	Variation_diet_2
	3	Often	Variation_diet_3
1498	Coffee intake		Coffee	40200	288
20117	Alcohol drinker status		Drink_status	40206	282
	0	Never	Drink_status_0
	1	Previous	Drink_status_1
	2	Current	Drink_status_2
1558	Alcohol intake frequency		Alcohol_frequency	40207	281
	0	Never, Special occasions only	Alcohol_frequency_0
	1	One to three times a month, Once or twice a week	Alcohol_frequency_1
	2	Three or four times a week, Daily or almost daily	Alcohol_frequency_2
1568	Average weekly red wine intake		RedWineIntake_Weekly	28676	11812
1578	Average weekly champagne plus white wine intake		WhiteWineIntake_Weekly	28671	11817
1588	Average weekly beer plus cider intake		BeerIntake_Weekly	28722	11766
1598	Average weekly spirits intake		SpiritIntake_Weekly	28671	11817
1608	Average weekly fortified wine intake		FortifiedIntake_Weekly	28705	11783
5364	Average weekly intake of other alcoholic drinks		OtherAlcoholIntake_Weekly	28733	11755
Early life factors and family history
1767	Adopted as a child		Adopted_as_child	40182	306
	0	No	Adopted_as_child_0
	1	Yes	Adopted_as_child_1
1677	Breastfed as a baby		Breastfed_as_baby	33366	7122
	0	No	Breastfed_as_baby_0
	1	Yes	Breastfed_as_baby_1
1687	Comparative body size at age 10		Comparative_body_size	40148	340
	1	Thinner	Comparative_body_size_1
	2	Plumper	Comparative_body_size_2
	3	About average	Comparative_body_size_3
1707	Handedness (chirality/laterality)		Handedness	40476	12
	1	Right-handed	Handedness_1
	2	Left-handed	Handedness_2
	3	Use both right and left hands equally	Handedness_3
1777	Part of a multiple birth		Part_multi_birth	39969	519
	0	No	Part_multi_birth_0
	1	Yes	Part_multi_birth_1
1787	Maternal smoking around birth		Maternal_smoking	36413	4075
	0	No	Maternal_smoking_0
	1	Yes	Maternal_smoking_1
1807	Father's age at death		Father_deathage	33828	6660
3526	Mother's age at death		Mother_deathage	29344	11144
120	Birth weight known		Birth_weight_known	40481	7
	0	No	Birth_weight_known_0
	1	Yes	Birth_weight_known_1
20022	Birth weight		Birth_weight	25514	14974
Psychosocial factors
1031	Frequency of friend/family visits		family_visits	40131	357
	1	Almost daily	family_visits_1
	2	2-4 times a week	family_visits_2
	3	About once a week	family_visits_3
	4	About once a month	family_visits_4
	5	Once every few months	family_visits_5
	6	Never or almost never	family_visits_6
	7	No friends/family outside household	family_visits_7
2110	Able to confide		confide	38980	1508
	0	Never or almost never	confide_0
	1	Once every few months	confide_1
	2	About once a month	confide_2
	3	About once a week	confide_3
	4	2-4 times a week	confide_4
	5	Almost daily	confide_5
6160	Leisure/social activities		Social_activities	40181	307
	0	No	Social_activities_0
	1	Yes	Social_activities_1
20127	Neuroticism score		Neurotic_score	32841	7647
Derived	PHQ4 score		PHQ4_score	37806	2682
2050	Frequency of depressed mood in last 2 weeks
2060	Frequency of unenthusiasm / disinterest in last 2 weeks
2070	Frequency of tenseness / restlessness in last 2 weeks
2080	Frequency of tiredness / lethargy in last 2 weeks
4598	Ever depressed for a whole week		Ever_depression	39449	1039
	0	No	Ever_depression_0
	1	Yes	Ever_depression_1
4609	Longest period of depression		Period_depression	16440	24048
4620	Number of depression episodes		Number_depression	15252	25236
4631	Ever unenthusiastic/disinterested for a whole week		Ever_nenthusiastic	38772	1716
	0	No	Ever_nenthusiastic_0
	1	Yes	Ever_nenthusiastic_1
5375	Longest period of unenthusiasm / disinterest		Period_unenthusiasm	9541	30947
5386	Number of unenthusiasm / disinterest episodes		Number_unenthusiasm	8933	31555
4642	Ever manic/hyper for a whole week		Ever_manic	39598	890
	0	No	Ever_manic_0
	1	Yes	Ever_manic_1
5663	Length of longest manic/irritable episode		Length_manic	4438	36050
5674	Severity of manic/irritable episodes		Severity_manic	4690	35798
4653	Ever highly irritable/argumentative for 2 days		Ever_irritable	39523	965
	0	No	Ever_irritable_0
	1	Yes	Ever_irritable_1
6145	Illness, injury, bereavement, stress in last 2 years (Serious illness, injury or assault to yourself)		Self_event	40109	379
	0	No	Self_event_0
	1	Yes	Self_event_1
6145	Illness, injury, bereavement, stress in last 2 years (Serious illness, injury or assault of a close relative)		Relative_event	40109	379
	0	No	Relative_event_0
	1	Yes	Relative_event_1
6145	Illness, injury, bereavement, stress in last 2 years (Death of a close relative)		Relative_death	40109	379
	0	No	Relative_death_0
	1	Yes	Relative_death_1
6145	Illness, injury, bereavement, stress in last 2 years (Death of a spouse or partner)		Spouse_death	40109	379
	0	No	Spouse_death_0
	1	Yes	Spouse_death_1
6145	Illness, injury, bereavement, stress in last 2 years (Marital separation/divorce)		Divorce	40109	379
	0	No	Divorce_0
	1	Yes	Divorce_1
6145	Illness, injury, bereavement, stress in last 2 years (Financial difficulties)		Finan_difficult	40109	379
	0	No	Finan_difficult_0
	1	Yes	Finan_difficult_1
General health
2207	Wears glasses or contact lenses		Wears_glasses	40178	310
	0	No	Wears_glasses_0
	1	Yes	Wears_glasses_1
2217	Age started wearing glasses or contact lenses		Wears_glasses_age	36835	3653
2178	Overall health rating		Health_rating	40164	324
	1	Excellent	Health_rating_1
	2	Good	Health_rating_2
	3	Fair	Health_rating_3
	4	Poor	Health_rating_4
2188	Long-standing illness, disability or infirmity		Long_illness	39546	942
	0	No	Long_illness_0
	1	Yes	Long_illness_1
2306	Weight change compared with 1 year ago		Weight_change	39762	726
	1	No - weigh about the same	Weight_change_1
	2	Yes - gained weight	Weight_change_2
	3	Yes - lost weight	Weight_change_3
3393	Hearing aid user		Hearing_aid	40147	341
	0	No	Hearing_aid_0
	1	Yes	Hearing_aid_1
4825	Noisy workplace		Noisy_workplace	39900	588
	0	No	Noisy_workplace_0
	1	Yes, for more than 5 years	Noisy_workplace_1
	2	Yes, for around 1-5 years	Noisy_workplace_2
	3	Yes, for less than a year	Noisy_workplace_3
4836	Loud music exposure frequency		Loud_exposure	39643	845
	0	No	Loud_exposure_0
	1	Yes, for more than 5 years	Loud_exposure_1
	2	Yes, for around 1-5 years	Loud_exposure_2
	3	Yes, for less than a year	Loud_exposure_3
Physical measures
Derived	Mean systolic blood pressure		Mean_SBP	35436	5052
4080	Systolic blood pressure, automated reading
93	Systolic blood pressure, manual reading
Derived	Mean diastolic blood pressure		Mean_DBP	35436	5052
4079	Diastolic blood pressure, automated reading
94	Diastolic blood pressure, manual reading
Derived	Mean pulse rate		Mean_Pulse	35436	5052
102	Pulse rate, automated reading
95	Pulse rate (during blood-pressure measurement)
21021	Pulse wave Arterial Stiffness index		Arterial_Stiff	33708	6780
Derived	Mean minimum, mean and maximum carotid IMT (intima-medial thickness)		Carotid_IMT	39134	1354
22672	Maximum carotid IMT (intima-medial thickness) at 120 degrees
22675	Maximum carotid IMT (intima-medial thickness) at 150 degrees
22678	Maximum carotid IMT (intima-medial thickness) at 210 degrees
22681	Maximum carotid IMT (intima-medial thickness) at 240 degrees
22671	Mean carotid IMT (intima-medial thickness) at 120 degrees
22674	Mean carotid IMT (intima-medial thickness) at 150 degrees
22677	Mean carotid IMT (intima-medial thickness) at 210 degrees
22680	Mean carotid IMT (intima-medial thickness) at 240 degrees
22670	Minimum carotid IMT (intima-medial thickness) at 120 degrees
22673	Minimum carotid IMT (intima-medial thickness) at 150 degrees
22676	Minimum carotid IMT (intima-medial thickness) at 210 degrees
22679	Minimum carotid IMT (intima-medial thickness) at 240 degrees
Derived	Mean speech-reception-threshold (SRT) estimate		SRT	38933	1555
20019	Speech-reception-threshold (SRT) estimate (left)
20021	Speech-reception-threshold (SRT) estimate (right)
Derived	Mean hand grip strength		Hand_strength	39094	1394
46	Hand grip strength (left)
47	Hand grip strength (right)
21001	Body mass index (BMI)		BMI	39102	1386
Derived	Waist-hip ratio (WHR)		WHR	39212	1276
48	Waist circumference
49	Hip circumference
23099	Body fat percentage		BodyFat_Percent	38309	2179
23100	Whole body fat mass		BodyFat_Whole	38286	2202
23101	Whole body fat-free mass		BodyFatFree_Whole	38319	2169
23102	Whole body water mass		BodyWater_Whole	38320	2168
23106	Impedance of whole body		Body_Impedance	38318	2170
23127	Trunk fat percentage		Trunk_fat_percentage	38320	2168
23128	Trunk fat mass		Trunk_fat_mass	38320	2168
23129	Trunk fat-free mass		Trunk_fatfree_mass	38320	2168
23130	Trunk predicted mass		Trunk_predict_mass	38315	2173
Derived	Mean impedance of leg		Leg_Impedance	38320	2168
23108	Impedance of leg (left)
23107	Impedance of leg (right)
Derived	Mean leg fat percentage		Leg_fat_percentage	38320	2168
23115	Leg fat percentage (left)
23111	Leg fat percentage (right)
Derived	Mean leg fat mass		Leg_fat_mass	38320	2168
23116	Leg fat mass (left)
23112	Leg fat mass (right)
Derived	Mean leg fatfree mass		Leg_fatfree_mass	38320	2168
23117	Leg fatfree mass (left)
23113	Leg fatfree mass (right)
Derived	Mean impedance of arm		Arm_Impedance	38320	2168
23110	Impedance of arm (left)
23109	Impedance of arm (right)
Derived	Mean arm fat percentage		Arm_fat_percentage	38320	2168
23123	Arm fat percentage (left)
23119	Arm fat percentage (right)
Derived	Mean arm fat mass		Arm_fat_mass	38320	2168
23124	Arm fat mass (left)
23120	Arm fat mass (right)
Derived	Mean arm fatfree mass		Arm_fatfree_mass	38320	2168
23125	Arm fatfree mass (left)
23121	Arm fatfree mass (right)
Derived	Mean arm predict mass		Arm_predict_mass	38320	2168
23126	Arm predict mass (left)
23122	Arm predict mass (right)
Derived	Mean ankle spacing width		Ankle_width	28596	11892
4100	Ankle spacing width (left)
4119	Ankle spacing width (right)
Derived	Mean heel bone mineral density (BMD)		Heel_BMD	32531	7957
4105	Heel bone mineral density (BMD) (left)
4140	Heel bone mineral density (BMD), manual entry (left)
4123	Heel quantitative ultrasound index (QUI), direct entry (right)
4144	Heel quantitative ultrasound index (QUI), manual entry (right)
3062	Forced vital capacity (FVC)		FCV_Avg	35721	4767
3063	Forced expiratory volume in 1-second (FEV1)		FEV1_Avg	35721	4767
3064	Peak expiratory flow (PEF)		PEF_Avg	35721	4767
