# Supplementary material for: Unveiling the glymphatic system’s role in brain aging: A comprehensive biomarker and modifiable intervention target
Source: Proc Natl Acad Sci U S A. 2026 Apr 27;123(18):e2516601123. doi: 10.1073/pnas.2516601123 (PMC13142974; doi:10.1073/pnas.2516601123)
Supplement: Supplementary file 33 — Dataset S32 (XLSX) [file pnas.2516601123.sd32.xlsx]

## Sheet: Dataset S32
Dataset S32. The brain IDPs included in brain age model development in UKB.
UK Biobank
Field ID	Variable name	Abbreviation
T1 structural brain MRI
25010	Volume of brain, grey+white matter	Volume_GreyWhite
25009	Volume of brain, grey+white matter (normalised for head size)	Volume_GreyWhite_N
25008	Volume of white matter	Volume_white
25007	Volume of white matter (normalised for head size)	Volume_white_N
25006	Volume of grey matter	Volume_grey
25005	Volume of grey matter (normalised for head size)	Volume_grey_N
25002	Volume of peripheral cortical grey matter	Volume_PeriCortiGrey
25001	Volume of peripheral cortical grey matter (normalised for head size)	Volume_PeriCortiGrey_N
25004	Volume of ventricular cerebrospinal fluid	Volume_CSF
25003	Volume of ventricular cerebrospinal fluid (normalised for head size)	Volume_CSF_N
25025	Volume of brain stem + 4th ventricle	Volume_stem4th
T1 structural brain MRI → Regional grey matter volumes (FAST)
25888	Volume of grey matter in Amygdala (left)	Amygdala_L
25889	Volume of grey matter in Amygdala (right)	Amygdala_R
25822	Volume of grey matter in Angular Gyrus (left)	Angular_Gyr_L
25823	Volume of grey matter in Angular Gyrus (right)	Angular_Gyr_R
25892	Volume of grey matter in Brain-Stem	Brain_Stem
25880	Volume of grey matter in Caudate (left)	Caudate_L
25881	Volume of grey matter in Caudate (right)	Caudate_R
25864	Volume of grey matter in Central Opercular Cortex (left)	Cen_Oper_Cor_L
25865	Volume of grey matter in Central Opercular Cortex (right)	Cen_Oper_Cor_R
25838	Volume of grey matter in Cingulate Gyrus, anterior division (left)	Cin_Gyr_ant_L
25839	Volume of grey matter in Cingulate Gyrus, anterior division (right)	Cin_Gyr_ant_R
25840	Volume of grey matter in Cingulate Gyrus, posterior division (left)	Cin_Gyr_pos_L
25841	Volume of grey matter in Cingulate Gyrus, posterior division (right)	Cin_Gyr_pos_R
25900	Volume of grey matter in Crus I Cerebellum (left)	Crus_1_Cerebellum_L
25902	Volume of grey matter in Crus I Cerebellum (right)	Crus_1_Cerebellum_R
25901	Volume of grey matter in Crus I Cerebellum (vermis)	Crus_1_Cerebellum_V
25903	Volume of grey matter in Crus II Cerebellum (left)	Crus _2_Cerebellum_L
25905	Volume of grey matter in Crus II Cerebellum (right)	Crus _2_Cerebellum_R
25904	Volume of grey matter in Crus II Cerebellum (vermis)	Crus _2_Cerebellum_V
25844	Volume of grey matter in Cuneal Cortex (left)	Cuneal_Cor_L
25845	Volume of grey matter in Cuneal Cortex (right)	Cuneal_Cor_R
25830	Volume of grey matter in Frontal Medial Cortex (left)	Fro_Med_Cor_L
25831	Volume of grey matter in Frontal Medial Cortex (right)	Fro_Med_Cor_R
25862	Volume of grey matter in Frontal Operculum Cortex (left)	Fro_Oper_Cor_L
25863	Volume of grey matter in Frontal Operculum Cortex (right)	Fro_Oper_Cor_R
25846	Volume of grey matter in Frontal Orbital Cortex (left)	Fro_Orb_Cor_L
25847	Volume of grey matter in Frontal Orbital Cortex (right)	Fro_Orb_Cor_R
25782	Volume of grey matter in Frontal Pole (left)	Fro_Pole_L
25783	Volume of grey matter in Frontal Pole (right)	Fro_Pole_R
25870	Volume of grey matter in Heschl's Gyrus (includes H1 and H2) (left)	Heschls_Gyr_L
25871	Volume of grey matter in Heschl's Gyrus (includes H1 and H2) (right)	Heschls_Gyr_R
25886	Volume of grey matter in Hippocampus (left)	Hippocampus_L
25887	Volume of grey matter in Hippocampus (right)	Hippocampus_R
25893	Volume of grey matter in I-IV Cerebellum (left)	IV_Cerebellum_L
25894	Volume of grey matter in I-IV Cerebellum (right)	IV_Cerebellum_R
25915	Volume of grey matter in IX Cerebellum (left)	Crus_9_Cerebellum_L
25917	Volume of grey matter in IX Cerebellum (right)	Crus_9_Cerebellum_R
25916	Volume of grey matter in IX Cerebellum (vermis)	Crus_9_Cerebellum_V
25792	Volume of grey matter in Inferior Frontal Gyrus, pars opercularis (left)	Infer_Fro_Gyr_L
25793	Volume of grey matter in Inferior Frontal Gyrus, pars opercularis (right)	Infer_Fro_Gyr_R
25790	Volume of grey matter in Inferior Frontal Gyrus, pars triangularis (left)	Infer_Fro_Gyr_pars_L
25791	Volume of grey matter in Inferior Frontal Gyrus, pars triangularis (right)	Infer_Fro_Gyr_pars_R
25808	Volume of grey matter in Inferior Temporal Gyrus, anterior division (left)	Infer_Tem_Gyr_ant_L
25809	Volume of grey matter in Inferior Temporal Gyrus, anterior division (right)	Infer_Tem_Gyr_ant_R
25810	Volume of grey matter in Inferior Temporal Gyrus, posterior division (left)	Infer_Tem_Gyr_pos_L
25811	Volume of grey matter in Inferior Temporal Gyrus, posterior division (right)	Infer_Tem_Gyr_pos_R
25812	Volume of grey matter in Inferior Temporal Gyrus, temporooccipital part (left)	Infer_Tem_Gyr_temp_L
25813	Volume of grey matter in Inferior Temporal Gyrus, temporooccipital part (right)	Infer_Tem_Gyr_temp_R
25784	Volume of grey matter in Insular Cortex (left)	Insular_Cor_L
25785	Volume of grey matter in Insular Cortex (right)	Insular_Cor_R
25828	Volume of grey matter in Intracalcarine Cortex (left)	Intracalcarine_Cor_L
25829	Volume of grey matter in Intracalcarine Cortex (right)	Intracalcarine_Cor_R
25832	Volume of grey matter in Juxtapositional Lobule Cortex (formerly Supplementary Motor Cortex) (left)	Jux_Lob_Cor_L
25833	Volume of grey matter in Juxtapositional Lobule Cortex (formerly Supplementary Motor Cortex) (right)	Jux_Lob_Cor_R
25826	Volume of grey matter in Lateral Occipital Cortex, inferior division (left)	LOC_infer_L
25827	Volume of grey matter in Lateral Occipital Cortex, inferior division (right)	LOC_infer_R
25824	Volume of grey matter in Lateral Occipital Cortex, superior division (left)	LOC_sup_L
25825	Volume of grey matter in Lateral Occipital Cortex, superior division (right)	LOC_sup_R
25852	Volume of grey matter in Lingual Gyrus (left)	Lingual_Gyr_L
25853	Volume of grey matter in Lingual Gyrus (right)	Lingual_Gyr_R
25788	Volume of grey matter in Middle Frontal Gyrus (left)	Mid_Fro_Gyr_L
25789	Volume of grey matter in Middle Frontal Gyrus (right)	Mid_Fro_Gyr_R
25802	Volume of grey matter in Middle Temporal Gyrus, anterior division (left)	MTP_ant_L
25803	Volume of grey matter in Middle Temporal Gyrus, anterior division (right)	MTP_ant_R
25804	Volume of grey matter in Middle Temporal Gyrus, posterior division (left)	MTP_post_L
25805	Volume of grey matter in Middle Temporal Gyrus, posterior division (right)	MTP_post_R
25806	Volume of grey matter in Middle Temporal Gyrus, temporooccipital part (left)	MTP_tempor_L
25807	Volume of grey matter in Middle Temporal Gyrus, temporooccipital part (right)	MTP_tempor_R
25860	Volume of grey matter in Occipital Fusiform Gyrus (left)	OF_Gyr_L
25861	Volume of grey matter in Occipital Fusiform Gyrus (right)	OF_Gyr_R
25876	Volume of grey matter in Occipital Pole (left)	Occipital_Pole_L
25877	Volume of grey matter in Occipital Pole (right)	Occipital_Pole_R
25884	Volume of grey matter in Pallidum (left)	Pallidum_L
25885	Volume of grey matter in Pallidum (right)	Pallidum_R
25836	Volume of grey matter in Paracingulate Gyrus (left)	Paracin_Gyr_L
25837	Volume of grey matter in Paracingulate Gyrus (right)	Paracin_Gyr_R
25848	Volume of grey matter in Parahippocampal Gyrus, anterior division (left)	PC_ant_L
25849	Volume of grey matter in Parahippocampal Gyrus, anterior division (right)	PC_ant_R
25850	Volume of grey matter in Parahippocampal Gyrus, posterior division (left)	PC_post_L
25851	Volume of grey matter in Parahippocampal Gyrus, posterior division (right)	PC_post_R
25866	Volume of grey matter in Parietal Operculum Cortex (left)	PO_Cor_L
25867	Volume of grey matter in Parietal Operculum Cortex (right)	PO_Cor_R
25868	Volume of grey matter in Planum Polare (left)	Planum_Polare_L
25869	Volume of grey matter in Planum Polare (right)	Planum_Polare_R
25872	Volume of grey matter in Planum Temporale (left)	Planum_Tem_L
25873	Volume of grey matter in Planum Temporale (right)	Planum_Tem_R
25814	Volume of grey matter in Postcentral Gyrus (left)	Postcentral_Gyr_L
25815	Volume of grey matter in Postcentral Gyrus (right)	Postcentral_Gyr_R
25794	Volume of grey matter in Precentral Gyrus (left)	Precentral_Gyr_L
25795	Volume of grey matter in Precentral Gyrus (right)	Precentral_Gyr_R
25842	Volume of grey matter in Precuneous Cortex (left)	Precu_Cor_L
25843	Volume of grey matter in Precuneous Cortex (right)	Precu_Cor_R
25882	Volume of grey matter in Putamen (left)	Putamen_L
25883	Volume of grey matter in Putamen (right)	Putamen_R
25834	Volume of grey matter in Subcallosal Cortex (left)	Subcal_Cor_L
25835	Volume of grey matter in Subcallosal Cortex (right)	Subcal_Cor_R
25786	Volume of grey matter in Superior Frontal Gyrus (left)	Sup_Fro_Gyr_L
25787	Volume of grey matter in Superior Frontal Gyrus (right)	Sup_Fro_Gyr_R
25816	Volume of grey matter in Superior Parietal Lobule (left)	SPL_L
25817	Volume of grey matter in Superior Parietal Lobule (right)	SPL_R
25798	Volume of grey matter in Superior Temporal Gyrus, anterior division (left)	STP_ant_L
25799	Volume of grey matter in Superior Temporal Gyrus, anterior division (right)	STP_ant_R
25800	Volume of grey matter in Superior Temporal Gyrus, posterior division (left)	STP_post_L
25801	Volume of grey matter in Superior Temporal Gyrus, posterior division (right)	STP_post_R
25874	Volume of grey matter in Supracalcarine Cortex (left)	Supracal_Cor_L
25875	Volume of grey matter in Supracalcarine Cortex (right)	Supracal_Cor_R
25818	Volume of grey matter in Supramarginal Gyrus, anterior division (left)	Supra_Gyr_ant_L
25819	Volume of grey matter in Supramarginal Gyrus, anterior division (right)	Supra_Gyr_ant_R
25820	Volume of grey matter in Supramarginal Gyrus, posterior division (left)	Supra_Gyr_post_L
25821	Volume of grey matter in Supramarginal Gyrus, posterior division (right)	Supra_Gyr_post_R
25854	Volume of grey matter in Temporal Fusiform Cortex, anterior division (left)	TFC_ant_L
25855	Volume of grey matter in Temporal Fusiform Cortex, anterior division (right)	TFC_ant_R
25856	Volume of grey matter in Temporal Fusiform Cortex, posterior division (left)	TFC_post_L
25857	Volume of grey matter in Temporal Fusiform Cortex, posterior division (right)	TFC_post_R
25858	Volume of grey matter in Temporal Occipital Fusiform Cortex (left)	TOFC_L
25859	Volume of grey matter in Temporal Occipital Fusiform Cortex (right)	TOFC_R
25796	Volume of grey matter in Temporal Pole (left)	Tem_Pole_L
25797	Volume of grey matter in Temporal Pole (right)	Tem_Pole_R
25878	Volume of grey matter in Thalamus (left)	Thalamus_L
25879	Volume of grey matter in Thalamus (right)	Thalamus_R
25895	Volume of grey matter in V Cerebellum (left)	V_Cerebellum_L
25896	Volume of grey matter in V Cerebellum (right)	V_Cerebellum_R
25897	Volume of grey matter in VI Cerebellum (left)	VI_Cerebellum_L
25899	Volume of grey matter in VI Cerebellum (right)	VI_Cerebellum_R
25898	Volume of grey matter in VI Cerebellum (vermis)	VI_Cerebellum_V
25909	Volume of grey matter in VIIIa Cerebellum (left)	VIIIa_Cerebellum_L
25911	Volume of grey matter in VIIIa Cerebellum (right)	VIIIa_Cerebellum_R
25910	Volume of grey matter in VIIIa Cerebellum (vermis)	VIIIa_Cerebellum_V
25912	Volume of grey matter in VIIIb Cerebellum (left)	VIIIb_Cerebellum_L
25914	Volume of grey matter in VIIIb Cerebellum (right)	VIIIb_Cerebellum_R
25913	Volume of grey matter in VIIIb Cerebellum (vermis)	VIIIb_Cerebellum_V
25906	Volume of grey matter in VIIb Cerebellum (left)	VIIb_Cerebellum_L
25908	Volume of grey matter in VIIb Cerebellum (right)	VIIb_Cerebellum_R
25907	Volume of grey matter in VIIb Cerebellum (vermis)	VIIb_Cerebellum_V
25890	Volume of grey matter in Ventral Striatum (left)	Ventral_Stria_L
25891	Volume of grey matter in Ventral Striatum (right)	Ventral_Stria_R
25918	Volume of grey matter in X Cerebellum (left)	X_Cerebellum_L
25919	Volume of grey matter in X Cerebellum (vermis)	X_Cerebellum_R
25920	Volume of grey matter in X Cerebellum (right)	X_Cerebellum_V
T1 structural brain MRI → Subcortical volumes (FIRST)
25023	Volume of accumbens (left)	V_accumbens_L
25024	Volume of accumbens (right)	V_accumbens_R
25021	Volume of amygdala (left)	V_amygdala_L
25022	Volume of amygdala (right)	V_amygdala_R
25013	Volume of caudate (left)	V_caudate_L
25014	Volume of caudate (right)	V_caudate_R
25019	Volume of hippocampus (left)	V_hippocampus_L
25020	Volume of hippocampus (right)	V_hippocampus_R
25017	Volume of pallidum (left)	V_pallidum_L
25018	Volume of pallidum (right)	V_pallidum_R
25015	Volume of putamen (left)	V_putamen_L
25016	Volume of putamen (right)	V_putamen_R
25011	Volume of thalamus (left)	V_thalamus_L
25012	Volume of thalamus (right)	V_thalamus_R
T2-weighted brain MRI
25781	Total volume of white matter hyperintensities (from T1 and T2_FLAIR images)	Volume_WMH
24486	Total volume of deep white matter hyperintensities	Volume_DWMH
24485	Total volume of peri-ventricular white matter hyperintensities	Volume_PWMH
Diffusion brain MRI
Derived	DTI-ALPS	DTI-ALPS
Resting-state fMRI (rfMRI partial correlation matrix, dimension 25)
25752	Resting-state functional connectivity 1	FC1_f
25752	Resting-state functional connectivity 2	FC2_f
25752	Resting-state functional connectivity 3	FC3_f
25752	Resting-state functional connectivity 4	FC4_f
25752	Resting-state functional connectivity 5	FC5_f
25752	Resting-state functional connectivity 6	FC6_f
25752	Resting-state functional connectivity 7	FC7_f
25752	Resting-state functional connectivity 8	FC8_f
25752	Resting-state functional connectivity 9	FC9_f
25752	Resting-state functional connectivity 10	FC10_f
25752	Resting-state functional connectivity 11	FC11_f
25752	Resting-state functional connectivity 12	FC12_f
25752	Resting-state functional connectivity 13	FC13_f
25752	Resting-state functional connectivity 14	FC14_f
25752	Resting-state functional connectivity 15	FC15_f
25752	Resting-state functional connectivity 16	FC16_f
25752	Resting-state functional connectivity 17	FC17_f
25752	Resting-state functional connectivity 18	FC18_f
25752	Resting-state functional connectivity 19	FC19_f
25752	Resting-state functional connectivity 20	FC20_f
25752	Resting-state functional connectivity 21	FC21_f
25752	Resting-state functional connectivity 22	FC22_f
25752	Resting-state functional connectivity 23	FC23_f
25752	Resting-state functional connectivity 24	FC24_f
25752	Resting-state functional connectivity 25	FC25_f
25752	Resting-state functional connectivity 26	FC26_f
25752	Resting-state functional connectivity 27	FC27_f
25752	Resting-state functional connectivity 28	FC28_f
25752	Resting-state functional connectivity 29	FC29_f
25752	Resting-state functional connectivity 30	FC30_f
25752	Resting-state functional connectivity 31	FC31_f
25752	Resting-state functional connectivity 32	FC32_f
25752	Resting-state functional connectivity 33	FC33_f
25752	Resting-state functional connectivity 34	FC34_f
25752	Resting-state functional connectivity 35	FC35_f
25752	Resting-state functional connectivity 36	FC36_f
25752	Resting-state functional connectivity 37	FC37_f
25752	Resting-state functional connectivity 38	FC38_f
25752	Resting-state functional connectivity 39	FC39_f
25752	Resting-state functional connectivity 40	FC40_f
25752	Resting-state functional connectivity 41	FC41_f
25752	Resting-state functional connectivity 42	FC42_f
25752	Resting-state functional connectivity 43	FC43_f
25752	Resting-state functional connectivity 44	FC44_f
25752	Resting-state functional connectivity 45	FC45_f
25752	Resting-state functional connectivity 46	FC46_f
25752	Resting-state functional connectivity 47	FC47_f
25752	Resting-state functional connectivity 48	FC48_f
25752	Resting-state functional connectivity 49	FC49_f
25752	Resting-state functional connectivity 50	FC50_f
25752	Resting-state functional connectivity 51	FC51_f
25752	Resting-state functional connectivity 52	FC52_f
25752	Resting-state functional connectivity 53	FC53_f
25752	Resting-state functional connectivity 54	FC54_f
25752	Resting-state functional connectivity 55	FC55_f
25752	Resting-state functional connectivity 56	FC56_f
25752	Resting-state functional connectivity 57	FC57_f
25752	Resting-state functional connectivity 58	FC58_f
25752	Resting-state functional connectivity 59	FC59_f
25752	Resting-state functional connectivity 60	FC60_f
25752	Resting-state functional connectivity 61	FC61_f
25752	Resting-state functional connectivity 62	FC62_f
25752	Resting-state functional connectivity 63	FC63_f
25752	Resting-state functional connectivity 64	FC64_f
25752	Resting-state functional connectivity 65	FC65_f
25752	Resting-state functional connectivity 66	FC66_f
25752	Resting-state functional connectivity 67	FC67_f
25752	Resting-state functional connectivity 68	FC68_f
25752	Resting-state functional connectivity 69	FC69_f
25752	Resting-state functional connectivity 70	FC70_f
25752	Resting-state functional connectivity 71	FC71_f
25752	Resting-state functional connectivity 72	FC72_f
25752	Resting-state functional connectivity 73	FC73_f
25752	Resting-state functional connectivity 74	FC74_f
25752	Resting-state functional connectivity 75	FC75_f
25752	Resting-state functional connectivity 76	FC76_f
25752	Resting-state functional connectivity 77	FC77_f
25752	Resting-state functional connectivity 78	FC78_f
25752	Resting-state functional connectivity 79	FC79_f
25752	Resting-state functional connectivity 80	FC80_f
25752	Resting-state functional connectivity 81	FC81_f
25752	Resting-state functional connectivity 82	FC82_f
25752	Resting-state functional connectivity 83	FC83_f
25752	Resting-state functional connectivity 84	FC84_f
25752	Resting-state functional connectivity 85	FC85_f
25752	Resting-state functional connectivity 86	FC86_f
25752	Resting-state functional connectivity 87	FC87_f
25752	Resting-state functional connectivity 88	FC88_f
25752	Resting-state functional connectivity 89	FC89_f
25752	Resting-state functional connectivity 90	FC90_f
25752	Resting-state functional connectivity 91	FC91_f
25752	Resting-state functional connectivity 92	FC92_f
25752	Resting-state functional connectivity 93	FC93_f
25752	Resting-state functional connectivity 94	FC94_f
25752	Resting-state functional connectivity 95	FC95_f
25752	Resting-state functional connectivity 96	FC96_f
25752	Resting-state functional connectivity 97	FC97_f
25752	Resting-state functional connectivity 98	FC98_f
25752	Resting-state functional connectivity 99	FC99_f
25752	Resting-state functional connectivity 100	FC100_f
25752	Resting-state functional connectivity 101	FC101_f
25752	Resting-state functional connectivity 102	FC102_f
25752	Resting-state functional connectivity 103	FC103_f
25752	Resting-state functional connectivity 104	FC104_f
25752	Resting-state functional connectivity 105	FC105_f
25752	Resting-state functional connectivity 106	FC106_f
25752	Resting-state functional connectivity 107	FC107_f
25752	Resting-state functional connectivity 108	FC108_f
25752	Resting-state functional connectivity 109	FC109_f
25752	Resting-state functional connectivity 110	FC110_f
25752	Resting-state functional connectivity 111	FC111_f
25752	Resting-state functional connectivity 112	FC112_f
25752	Resting-state functional connectivity 113	FC113_f
25752	Resting-state functional connectivity 114	FC114_f
25752	Resting-state functional connectivity 115	FC115_f
25752	Resting-state functional connectivity 116	FC116_f
25752	Resting-state functional connectivity 117	FC117_f
25752	Resting-state functional connectivity 118	FC118_f
25752	Resting-state functional connectivity 119	FC119_f
25752	Resting-state functional connectivity 120	FC120_f
25752	Resting-state functional connectivity 121	FC121_f
25752	Resting-state functional connectivity 122	FC122_f
25752	Resting-state functional connectivity 123	FC123_f
25752	Resting-state functional connectivity 124	FC124_f
25752	Resting-state functional connectivity 125	FC125_f
25752	Resting-state functional connectivity 126	FC126_f
25752	Resting-state functional connectivity 127	FC127_f
25752	Resting-state functional connectivity 128	FC128_f
25752	Resting-state functional connectivity 129	FC129_f
25752	Resting-state functional connectivity 130	FC130_f
25752	Resting-state functional connectivity 131	FC131_f
25752	Resting-state functional connectivity 132	FC132_f
25752	Resting-state functional connectivity 133	FC133_f
25752	Resting-state functional connectivity 134	FC134_f
25752	Resting-state functional connectivity 135	FC135_f
25752	Resting-state functional connectivity 136	FC136_f
25752	Resting-state functional connectivity 137	FC137_f
25752	Resting-state functional connectivity 138	FC138_f
25752	Resting-state functional connectivity 139	FC139_f
25752	Resting-state functional connectivity 140	FC140_f
25752	Resting-state functional connectivity 141	FC141_f
25752	Resting-state functional connectivity 142	FC142_f
25752	Resting-state functional connectivity 143	FC143_f
25752	Resting-state functional connectivity 144	FC144_f
25752	Resting-state functional connectivity 145	FC145_f
25752	Resting-state functional connectivity 146	FC146_f
25752	Resting-state functional connectivity 147	FC147_f
25752	Resting-state functional connectivity 148	FC148_f
25752	Resting-state functional connectivity 149	FC149_f
25752	Resting-state functional connectivity 150	FC150_f
25752	Resting-state functional connectivity 151	FC151_f
25752	Resting-state functional connectivity 152	FC152_f
25752	Resting-state functional connectivity 153	FC153_f
25752	Resting-state functional connectivity 154	FC154_f
25752	Resting-state functional connectivity 155	FC155_f
25752	Resting-state functional connectivity 156	FC156_f
25752	Resting-state functional connectivity 157	FC157_f
25752	Resting-state functional connectivity 158	FC158_f
25752	Resting-state functional connectivity 159	FC159_f
25752	Resting-state functional connectivity 160	FC160_f
25752	Resting-state functional connectivity 161	FC161_f
25752	Resting-state functional connectivity 162	FC162_f
25752	Resting-state functional connectivity 163	FC163_f
25752	Resting-state functional connectivity 164	FC164_f
25752	Resting-state functional connectivity 165	FC165_f
25752	Resting-state functional connectivity 166	FC166_f
25752	Resting-state functional connectivity 167	FC167_f
25752	Resting-state functional connectivity 168	FC168_f
25752	Resting-state functional connectivity 169	FC169_f
25752	Resting-state functional connectivity 170	FC170_f
25752	Resting-state functional connectivity 171	FC171_f
25752	Resting-state functional connectivity 172	FC172_f
25752	Resting-state functional connectivity 173	FC173_f
25752	Resting-state functional connectivity 174	FC174_f
25752	Resting-state functional connectivity 175	FC175_f
25752	Resting-state functional connectivity 176	FC176_f
25752	Resting-state functional connectivity 177	FC177_f
25752	Resting-state functional connectivity 178	FC178_f
25752	Resting-state functional connectivity 179	FC179_f
25752	Resting-state functional connectivity 180	FC180_f
25752	Resting-state functional connectivity 181	FC181_f
25752	Resting-state functional connectivity 182	FC182_f
25752	Resting-state functional connectivity 183	FC183_f
25752	Resting-state functional connectivity 184	FC184_f
25752	Resting-state functional connectivity 185	FC185_f
25752	Resting-state functional connectivity 186	FC186_f
25752	Resting-state functional connectivity 187	FC187_f
25752	Resting-state functional connectivity 188	FC188_f
25752	Resting-state functional connectivity 189	FC189_f
25752	Resting-state functional connectivity 190	FC190_f
25752	Resting-state functional connectivity 191	FC191_f
25752	Resting-state functional connectivity 192	FC192_f
25752	Resting-state functional connectivity 193	FC193_f
25752	Resting-state functional connectivity 194	FC194_f
25752	Resting-state functional connectivity 195	FC195_f
25752	Resting-state functional connectivity 196	FC196_f
25752	Resting-state functional connectivity 197	FC197_f
25752	Resting-state functional connectivity 198	FC198_f
25752	Resting-state functional connectivity 199	FC199_f
25752	Resting-state functional connectivity 200	FC200_f
25752	Resting-state functional connectivity 201	FC201_f
25752	Resting-state functional connectivity 202	FC202_f
25752	Resting-state functional connectivity 203	FC203_f
25752	Resting-state functional connectivity 204	FC204_f
25752	Resting-state functional connectivity 205	FC205_f
25752	Resting-state functional connectivity 206	FC206_f
25752	Resting-state functional connectivity 207	FC207_f
25752	Resting-state functional connectivity 208	FC208_f
25752	Resting-state functional connectivity 209	FC209_f
25752	Resting-state functional connectivity 210	FC210_f
