# Supplementary material for: Unveiling the glymphatic system’s role in brain aging: A comprehensive biomarker and modifiable intervention target
Source: Proc Natl Acad Sci U S A. 2026 Apr 27;123(18):e2516601123. doi: 10.1073/pnas.2516601123 (PMC13142974; doi:10.1073/pnas.2516601123)
Supplement: Supplementary file 34 — Dataset S33 (XLSX) [file pnas.2516601123.sd33.xlsx]

## Sheet: Dataset S33
Dataset S33. The brain IDPs included in brain age model development in external datasets.
ADNI and UKB				TALENT and UKB
ADNI	UKB	Variable name		TALENT	UKB	Variable name
T1 structural brain MRI				T1 structural brain MRI
TOTAL_BRAIN	25009	Volume of brain, grey+white matter		Volume_GreyWhite_N	25009	Volume of brain, grey+white matter (normalised for head size)
TOTAL_WHITE	25007	Volume of white matter		Volume_white_N	25007	Volume of white matter (normalised for head size)
TOTAL_GRAY	25005	Volume of grey matter		Volume_grey_N	25005	Volume of grey matter (normalised for head size)
TOTAL_CSF	25003	Volume of ventricular cerebrospinal fluid		Volume_PeriCortiGrey_N	25001	Volume of peripheral cortical grey matter (normalised for head size)
T1 structural brain MRI → Freesurfer ASEG				T1 structural brain MRI → Regional grey matter volumes (FAST)
ST127SV	26523	Volume of 3rd-Ventricle (whole brain)		Amygdala_L	25888	Volume of grey matter in Amygdala (left)
ST9SV	26524	Volume of 4th-Ventricle (whole brain)		Amygdala_R	25889	Volume of grey matter in Amygdala (right)
ST8SV	26525	Volume of 5th-Ventricle (whole brain)		Angular_Gyr_L	25822	Volume of grey matter in Angular Gyrus (left)
ST11SV	26564	Volume of Accumbens-area (left hemisphere)		Angular_Gyr_R	25823	Volume of grey matter in Angular Gyrus (right)
ST70SV	26595	Volume of Accumbens-area (right hemisphere)		Brain_Stem	25892	Volume of grey matter in Brain-Stem
ST12SV	26563	Volume of Amygdala (left hemisphere)		Caudate_L	25880	Volume of grey matter in Caudate (left)
ST71SV	26594	Volume of Amygdala (right hemisphere)		Caudate_R	25881	Volume of grey matter in Caudate (right)
ST1SV	26526	Volume of Brain-Stem (whole brain)		Cen_Oper_Cor_L	25864	Volume of grey matter in Central Opercular Cortex (left)
ST2SV	26535	Volume of CC-Anterior (whole brain)		Cen_Oper_Cor_R	25865	Volume of grey matter in Central Opercular Cortex (right)
ST3SV	26533	Volume of CC-Central (whole brain)		Cin_Gyr_ant_L	25838	Volume of grey matter in Cingulate Gyrus, anterior division (left)
ST4SV	26534	Volume of CC-Mid-Anterior (whole brain)		Cin_Gyr_ant_R	25839	Volume of grey matter in Cingulate Gyrus, anterior division (right)
ST5SV	26532	Volume of CC-Mid-Posterior (whole brain)		Cin_Gyr_pos_L	25840	Volume of grey matter in Cingulate Gyrus, posterior division (left)
ST6SV	26531	Volume of CC-Posterior (whole brain)		Cin_Gyr_pos_R	25841	Volume of grey matter in Cingulate Gyrus, posterior division (right)
ST7SV	26527	Volume of CSF (whole brain)		Cuneal_Cor_L	25844	Volume of grey matter in Cuneal Cortex (left)
ST16SV	26559	Volume of Caudate (left hemisphere)		Cuneal_Cor_R	25845	Volume of grey matter in Cuneal Cortex (right)
ST75SV	26590	Volume of Caudate (right hemisphere)		Fro_Med_Cor_L	25830	Volume of grey matter in Frontal Medial Cortex (left)
ST17SV	26557	Volume of Cerebellum-Cortex (left hemisphere)		Fro_Med_Cor_R	25831	Volume of grey matter in Frontal Medial Cortex (right)
ST76SV	26588	Volume of Cerebellum-Cortex (right hemisphere)		Fro_Oper_Cor_L	25862	Volume of grey matter in Frontal Operculum Cortex (left)
ST18SV	26556	Volume of Cerebellum-White-Matter (left hemisphere)		Fro_Oper_Cor_R	25863	Volume of grey matter in Frontal Operculum Cortex (right)
ST77SV	26587	Volume of Cerebellum-White-Matter (right hemisphere)		Fro_Orb_Cor_L	25846	Volume of grey matter in Frontal Orbital Cortex (left)
ST150SV	26553	Volume of CerebralWhiteMatter (left hemisphere)		Fro_Orb_Cor_R	25847	Volume of grey matter in Frontal Orbital Cortex (right)
ST151SV	26584	Volume of CerebralWhiteMatter (right hemisphere)		Fro_Pole_L	25782	Volume of grey matter in Frontal Pole (left)
ST147SV	26552	Volume of Cortex (left hemisphere)		Fro_Pole_R	25783	Volume of grey matter in Frontal Pole (right)
ST148SV	26583	Volume of Cortex (right hemisphere)		Heschls_Gyr_L	25870	Volume of grey matter in Heschl's Gyrus (includes H1 and H2) (left)
ST29SV	26562	Volume of Hippocampus (left hemisphere)		Heschls_Gyr_R	25871	Volume of grey matter in Heschl's Gyrus (includes H1 and H2) (right)
ST88SV	26593	Volume of Hippocampus (right hemisphere)		Hippocampus_L	25886	Volume of grey matter in Hippocampus (left)
ST30SV	26555	Volume of Inf-Lat-Vent (left hemisphere)		Hippocampus_R	25887	Volume of grey matter in Hippocampus (right)
ST89SV	26586	Volume of Inf-Lat-Vent (right hemisphere)		Infer_Fro_Gyr_L	25792	Volume of grey matter in Inferior Frontal Gyrus, pars opercularis (left)
ST37SV	26554	Volume of Lateral-Ventricle (left hemisphere)		Infer_Fro_Gyr_R	25793	Volume of grey matter in Inferior Frontal Gyrus, pars opercularis (right)
ST96SV	26585	Volume of Lateral-Ventricle (right hemisphere)		Infer_Fro_Gyr_pars_L	25790	Volume of grey matter in Inferior Frontal Gyrus, pars triangularis (left)
ST69SV	26530	Volume of Optic-Chiasm (whole brain)		Infer_Fro_Gyr_pars_R	25791	Volume of grey matter in Inferior Frontal Gyrus, pars triangularis (right)
ST42SV	26561	Volume of Pallidum (left hemisphere)		Infer_Tem_Gyr_ant_L	25808	Volume of grey matter in Inferior Temporal Gyrus, anterior division (left)
ST101SV	26592	Volume of Pallidum (right hemisphere)		Infer_Tem_Gyr_ant_R	25809	Volume of grey matter in Inferior Temporal Gyrus, anterior division (right)
ST53SV	26560	Volume of Putamen (left hemisphere)		Infer_Tem_Gyr_pos_L	25810	Volume of grey matter in Inferior Temporal Gyrus, posterior division (left)
ST112SV	26591	Volume of Putamen (right hemisphere)		Infer_Tem_Gyr_pos_R	25811	Volume of grey matter in Inferior Temporal Gyrus, posterior division (right)
ST153SV	26517	Volume of SubCortGray (whole brain)		Infer_Tem_Gyr_temp_L	25812	Volume of grey matter in Inferior Temporal Gyrus, temporooccipital part (left)
ST155SV	26519	Volume of SupraTentorial (whole brain)		Infer_Tem_Gyr_temp_R	25813	Volume of grey matter in Inferior Temporal Gyrus, temporooccipital part (right)
ST61SV	26558	Volume of Thalamus-Proper (left hemisphere)		Insular_Cor_L	25784	Volume of grey matter in Insular Cortex (left)
ST120SV	26589	Volume of Thalamus-Proper (right hemisphere)		Insular_Cor_R	25785	Volume of grey matter in Insular Cortex (right)
ST154SV	26518	Volume of TotalGray (whole brain)		Intracalcarine_Cor_L	25828	Volume of grey matter in Intracalcarine Cortex (left)
ST65SV	26565	Volume of VentralDC (left hemisphere)		Intracalcarine_Cor_R	25829	Volume of grey matter in Intracalcarine Cortex (right)
ST124SV	26596	Volume of VentralDC (right hemisphere)		Jux_Lob_Cor_L	25832	Volume of grey matter in Juxtapositional Lobule Cortex (formerly Supplementary Motor Cortex) (left)
ST128SV	26528	Volume of WM-hypointensities (whole brain)		Jux_Lob_Cor_R	25833	Volume of grey matter in Juxtapositional Lobule Cortex (formerly Supplementary Motor Cortex) (right)
ST21SV	26567	Volume of choroid-plexus (left hemisphere)		LOC_infer_L	25826	Volume of grey matter in Lateral Occipital Cortex, inferior division (left)
ST80SV	26598	Volume of choroid-plexus (right hemisphere)		LOC_infer_R	25827	Volume of grey matter in Lateral Occipital Cortex, inferior division (right)
ST68SV	26529	Volume of non-WM-hypointensities (whole brain)		LOC_sup_L	25824	Volume of grey matter in Lateral Occipital Cortex, superior division (left)
ST66SV	26566	Volume of vessel (left hemisphere)		LOC_sup_R	25825	Volume of grey matter in Lateral Occipital Cortex, superior division (right)
ST125SV	26597	Volume of vessel (right hemisphere)		Lingual_Gyr_L	25852	Volume of grey matter in Lingual Gyrus (left)
T1 structural brain MRI → Freesurfer DKT				Lingual_Gyr_R	25853	Volume of grey matter in Lingual Gyrus (right)
ST14CV	27205	Volume of caudalanteriorcingulate (left hemisphere)		Mid_Fro_Gyr_L	25788	Volume of grey matter in Middle Frontal Gyrus (left)
ST15CV	27206	Volume of caudalmiddlefrontal (left hemisphere)		Mid_Fro_Gyr_R	25789	Volume of grey matter in Middle Frontal Gyrus (right)
ST23CV	27207	Volume of cuneus (left hemisphere)		MTP_ant_L	25802	Volume of grey matter in Middle Temporal Gyrus, anterior division (left)
ST24CV	27208	Volume of entorhinal (left hemisphere)		MTP_ant_R	25803	Volume of grey matter in Middle Temporal Gyrus, anterior division (right)
ST26CV	27209	Volume of fusiform (left hemisphere)		MTP_post_L	25804	Volume of grey matter in Middle Temporal Gyrus, posterior division (left)
ST31CV	27210	Volume of inferiorparietal (left hemisphere)		MTP_post_R	25805	Volume of grey matter in Middle Temporal Gyrus, posterior division (right)
ST32CV	27211	Volume of inferiortemporal (left hemisphere)		MTP_tempor_L	25806	Volume of grey matter in Middle Temporal Gyrus, temporooccipital part (left)
ST129CV	27235	Volume of insula (left hemisphere)		MTP_tempor_R	25807	Volume of grey matter in Middle Temporal Gyrus, temporooccipital part (right)
ST34CV	27212	Volume of isthmuscingulate (left hemisphere)		OF_Gyr_L	25860	Volume of grey matter in Occipital Fusiform Gyrus (left)
ST35CV	27213	Volume of lateraloccipital (left hemisphere)		OF_Gyr_R	25861	Volume of grey matter in Occipital Fusiform Gyrus (right)
ST36CV	27214	Volume of lateralorbitofrontal (left hemisphere)		Occipital_Pole_L	25876	Volume of grey matter in Occipital Pole (left)
ST38CV	27215	Volume of lingual (left hemisphere)		Occipital_Pole_R	25877	Volume of grey matter in Occipital Pole (right)
ST39CV	27216	Volume of medialorbitofrontal (left hemisphere)		Pallidum_L	25884	Volume of grey matter in Pallidum (left)
ST40CV	27217	Volume of middletemporal (left hemisphere)		Pallidum_R	25885	Volume of grey matter in Pallidum (right)
ST43CV	27219	Volume of paracentral (left hemisphere)		Paracin_Gyr_L	25836	Volume of grey matter in Paracingulate Gyrus (left)
ST44CV	27218	Volume of parahippocampal (left hemisphere)		Paracin_Gyr_R	25837	Volume of grey matter in Paracingulate Gyrus (right)
ST45CV	27220	Volume of parsopercularis (left hemisphere)		PC_ant_L	25848	Volume of grey matter in Parahippocampal Gyrus, anterior division (left)
ST46CV	27221	Volume of parsorbitalis (left hemisphere)		PC_ant_R	25849	Volume of grey matter in Parahippocampal Gyrus, anterior division (right)
ST47CV	27222	Volume of parstriangularis (left hemisphere)		PC_post_L	25850	Volume of grey matter in Parahippocampal Gyrus, posterior division (left)
ST48CV	27223	Volume of pericalcarine (left hemisphere)		PC_post_R	25851	Volume of grey matter in Parahippocampal Gyrus, posterior division (right)
ST49CV	27224	Volume of postcentral (left hemisphere)		PO_Cor_L	25866	Volume of grey matter in Parietal Operculum Cortex (left)
ST50CV	27225	Volume of posteriorcingulate (left hemisphere)		PO_Cor_R	25867	Volume of grey matter in Parietal Operculum Cortex (right)
ST51CV	27226	Volume of precentral (left hemisphere)		Planum_Polare_L	25868	Volume of grey matter in Planum Polare (left)
ST52CV	27227	Volume of precuneus (left hemisphere)		Planum_Polare_R	25869	Volume of grey matter in Planum Polare (right)
ST54CV	27228	Volume of rostralanteriorcingulate (left hemisphere)		Planum_Tem_L	25872	Volume of grey matter in Planum Temporale (left)
ST55CV	27229	Volume of rostralmiddlefrontal (left hemisphere)		Planum_Tem_R	25873	Volume of grey matter in Planum Temporale (right)
ST56CV	27230	Volume of superiorfrontal (left hemisphere)		Postcentral_Gyr_L	25814	Volume of grey matter in Postcentral Gyrus (left)
ST57CV	27231	Volume of superiorparietal (left hemisphere)		Postcentral_Gyr_R	25815	Volume of grey matter in Postcentral Gyrus (right)
ST58CV	27232	Volume of superiortemporal (left hemisphere)		Precentral_Gyr_L	25794	Volume of grey matter in Precentral Gyrus (left)
ST59CV	27233	Volume of supramarginal (left hemisphere)		Precentral_Gyr_R	25795	Volume of grey matter in Precentral Gyrus (right)
ST62CV	27234	Volume of transversetemporal (left hemisphere)		Precu_Cor_L	25842	Volume of grey matter in Precuneous Cortex (left)
ST73CV	27298	Volume of caudalanteriorcingulate (right hemisphere)		Precu_Cor_R	25843	Volume of grey matter in Precuneous Cortex (right)
ST74CV	27299	Volume of caudalmiddlefrontal (right hemisphere)		Putamen_L	25882	Volume of grey matter in Putamen (left)
ST82CV	27300	Volume of cuneus (right hemisphere)		Putamen_R	25883	Volume of grey matter in Putamen (right)
ST83CV	27301	Volume of entorhinal (right hemisphere)		Subcal_Cor_L	25834	Volume of grey matter in Subcallosal Cortex (left)
ST85CV	27302	Volume of fusiform (right hemisphere)		Subcal_Cor_R	25835	Volume of grey matter in Subcallosal Cortex (right)
ST90CV	27303	Volume of inferiorparietal (right hemisphere)		Sup_Fro_Gyr_L	25786	Volume of grey matter in Superior Frontal Gyrus (left)
ST91CV	27304	Volume of inferiortemporal (right hemisphere)		Sup_Fro_Gyr_R	25787	Volume of grey matter in Superior Frontal Gyrus (right)
ST130CV	27328	Volume of insula (right hemisphere)		SPL_L	25816	Volume of grey matter in Superior Parietal Lobule (left)
ST93CV	27305	Volume of isthmuscingulate (right hemisphere)		SPL_R	25817	Volume of grey matter in Superior Parietal Lobule (right)
ST94CV	27306	Volume of lateraloccipital (right hemisphere)		STP_ant_L	25798	Volume of grey matter in Superior Temporal Gyrus, anterior division (left)
ST95CV	27307	Volume of lateralorbitofrontal (right hemisphere)		STP_ant_R	25799	Volume of grey matter in Superior Temporal Gyrus, anterior division (right)
ST97CV	27308	Volume of lingual (right hemisphere)		STP_post_L	25800	Volume of grey matter in Superior Temporal Gyrus, posterior division (left)
ST98CV	27309	Volume of medialorbitofrontal (right hemisphere)		STP_post_R	25801	Volume of grey matter in Superior Temporal Gyrus, posterior division (right)
ST99CV	27310	Volume of middletemporal (right hemisphere)		Supracal_Cor_L	25874	Volume of grey matter in Supracalcarine Cortex (left)
ST102CV	27312	Volume of paracentral (right hemisphere)		Supracal_Cor_R	25875	Volume of grey matter in Supracalcarine Cortex (right)
ST103CV	27311	Volume of parahippocampal (right hemisphere)		Supra_Gyr_ant_L	25818	Volume of grey matter in Supramarginal Gyrus, anterior division (left)
ST104CV	27313	Volume of parsopercularis (right hemisphere)		Supra_Gyr_ant_R	25819	Volume of grey matter in Supramarginal Gyrus, anterior division (right)
ST105CV	27314	Volume of parsorbitalis (right hemisphere)		Supra_Gyr_post_L	25820	Volume of grey matter in Supramarginal Gyrus, posterior division (left)
ST106CV	27315	Volume of parstriangularis (right hemisphere)		Supra_Gyr_post_R	25821	Volume of grey matter in Supramarginal Gyrus, posterior division (right)
ST107CV	27316	Volume of pericalcarine (right hemisphere)		TFC_ant_L	25854	Volume of grey matter in Temporal Fusiform Cortex, anterior division (left)
ST108CV	27317	Volume of postcentral (right hemisphere)		TFC_ant_R	25855	Volume of grey matter in Temporal Fusiform Cortex, anterior division (right)
ST109CV	27318	Volume of posteriorcingulate (right hemisphere)		TFC_post_L	25856	Volume of grey matter in Temporal Fusiform Cortex, posterior division (left)
ST110CV	27319	Volume of precentral (right hemisphere)		TFC_post_R	25857	Volume of grey matter in Temporal Fusiform Cortex, posterior division (right)
ST111CV	27320	Volume of precuneus (right hemisphere)		TOFC_L	25858	Volume of grey matter in Temporal Occipital Fusiform Cortex (left)
ST113CV	27321	Volume of rostralanteriorcingulate (right hemisphere)		TOFC_R	25859	Volume of grey matter in Temporal Occipital Fusiform Cortex (right)
ST114CV	27322	Volume of rostralmiddlefrontal (right hemisphere)		Tem_Pole_L	25796	Volume of grey matter in Temporal Pole (left)
ST115CV	27323	Volume of superiorfrontal (right hemisphere)		Tem_Pole_R	25797	Volume of grey matter in Temporal Pole (right)
ST116CV	27324	Volume of superiorparietal (right hemisphere)		Thalamus_L	25878	Volume of grey matter in Thalamus (left)
ST117CV	27325	Volume of superiortemporal (right hemisphere)		Thalamus_R	25879	Volume of grey matter in Thalamus (right)
ST118CV	27326	Volume of supramarginal (right hemisphere)		T2-weighted brain MRI
ST121CV	27327	Volume of transversetemporal (right hemisphere)		Volume_WMH	25781	Total volume of white matter hyperintensities (from T1 and T2_FLAIR images)
ST14SA	27143	Area of caudalanteriorcingulate (left hemisphere)		Volume_DWMH	24486	Total volume of deep white matter hyperintensities
ST15SA	27144	Area of caudalmiddlefrontal (left hemisphere)		Volume_PWMH	24485	Total volume of peri-ventricular white matter hyperintensities
ST23SA	27145	Area of cuneus (left hemisphere)		Diffusion brain MRI
ST24SA	27146	Area of entorhinal (left hemisphere)		DTI-ALPS	Derived	DTI-ALPS
ST26SA	27147	Area of fusiform (left hemisphere)
ST31SA	27148	Area of inferiorparietal (left hemisphere)
ST32SA	27149	Area of inferiortemporal (left hemisphere)
ST129SA	27173	Area of insula (left hemisphere)
ST34SA	27150	Area of isthmuscingulate (left hemisphere)
ST35SA	27151	Area of lateraloccipital (left hemisphere)
ST36SA	27152	Area of lateralorbitofrontal (left hemisphere)
ST38SA	27153	Area of lingual (left hemisphere)
ST39SA	27154	Area of medialorbitofrontal (left hemisphere)
ST40SA	27155	Area of middletemporal (left hemisphere)
ST43SA	27157	Area of paracentral (left hemisphere)
ST44SA	27156	Area of parahippocampal (left hemisphere)
ST45SA	27158	Area of parsopercularis (left hemisphere)
ST46SA	27159	Area of parsorbitalis (left hemisphere)
ST47SA	27160	Area of parstriangularis (left hemisphere)
ST48SA	27161	Area of pericalcarine (left hemisphere)
ST49SA	27162	Area of postcentral (left hemisphere)
ST50SA	27163	Area of posteriorcingulate (left hemisphere)
ST51SA	27164	Area of precentral (left hemisphere)
ST52SA	27165	Area of precuneus (left hemisphere)
ST54SA	27166	Area of rostralanteriorcingulate (left hemisphere)
ST55SA	27167	Area of rostralmiddlefrontal (left hemisphere)
ST56SA	27168	Area of superiorfrontal (left hemisphere)
ST57SA	27169	Area of superiorparietal (left hemisphere)
ST58SA	27170	Area of superiortemporal (left hemisphere)
ST59SA	27171	Area of supramarginal (left hemisphere)
ST62SA	27172	Area of transversetemporal (left hemisphere)
ST73SA	27236	Area of caudalanteriorcingulate (right hemisphere)
ST74SA	27237	Area of caudalmiddlefrontal (right hemisphere)
ST82SA	27238	Area of cuneus (right hemisphere)
ST83SA	27239	Area of entorhinal (right hemisphere)
ST85SA	27240	Area of fusiform (right hemisphere)
ST90SA	27241	Area of inferiorparietal (right hemisphere)
ST91SA	27242	Area of inferiortemporal (right hemisphere)
ST130SA	27266	Area of insula (right hemisphere)
ST93SA	27243	Area of isthmuscingulate (right hemisphere)
ST94SA	27244	Area of lateraloccipital (right hemisphere)
ST95SA	27245	Area of lateralorbitofrontal (right hemisphere)
ST97SA	27246	Area of lingual (right hemisphere)
ST98SA	27247	Area of medialorbitofrontal (right hemisphere)
ST99SA	27248	Area of middletemporal (right hemisphere)
ST102SA	27250	Area of paracentral (right hemisphere)
ST103SA	27249	Area of parahippocampal (right hemisphere)
ST104SA	27251	Area of parsopercularis (right hemisphere)
ST105SA	27252	Area of parsorbitalis (right hemisphere)
ST106SA	27253	Area of parstriangularis (right hemisphere)
ST107SA	27254	Area of pericalcarine (right hemisphere)
ST108SA	27255	Area of postcentral (right hemisphere)
ST109SA	27256	Area of posteriorcingulate (right hemisphere)
ST110SA	27257	Area of precentral (right hemisphere)
ST111SA	27258	Area of precuneus (right hemisphere)
ST113SA	27259	Area of rostralanteriorcingulate (right hemisphere)
ST114SA	27260	Area of rostralmiddlefrontal (right hemisphere)
ST115SA	27261	Area of superiorfrontal (right hemisphere)
ST116SA	27262	Area of superiorparietal (right hemisphere)
ST117SA	27263	Area of superiortemporal (right hemisphere)
ST118SA	27264	Area of supramarginal (right hemisphere)
ST121SA	27265	Area of transversetemporal (right hemisphere)
ST14TA	27174	Mean thickness of caudalanteriorcingulate (left hemisphere)
ST15TA	27175	Mean thickness of caudalmiddlefrontal (left hemisphere)
ST23TA	27176	Mean thickness of cuneus (left hemisphere)
ST24TA	27177	Mean thickness of entorhinal (left hemisphere)
ST26TA	27178	Mean thickness of fusiform (left hemisphere)
ST31TA	27179	Mean thickness of inferiorparietal (left hemisphere)
ST32TA	27180	Mean thickness of inferiortemporal (left hemisphere)
ST129TA	27204	Mean thickness of insula (left hemisphere)
ST34TA	27181	Mean thickness of isthmuscingulate (left hemisphere)
ST35TA	27182	Mean thickness of lateraloccipital (left hemisphere)
ST36TA	27183	Mean thickness of lateralorbitofrontal (left hemisphere)
ST38TA	27184	Mean thickness of lingual (left hemisphere)
ST39TA	27185	Mean thickness of medialorbitofrontal (left hemisphere)
ST40TA	27186	Mean thickness of middletemporal (left hemisphere)
ST43TA	27188	Mean thickness of paracentral (left hemisphere)
ST44TA	27187	Mean thickness of parahippocampal (left hemisphere)
ST45TA	27189	Mean thickness of parsopercularis (left hemisphere)
ST46TA	27190	Mean thickness of parsorbitalis (left hemisphere)
ST47TA	27191	Mean thickness of parstriangularis (left hemisphere)
ST48TA	27192	Mean thickness of pericalcarine (left hemisphere)
ST49TA	27193	Mean thickness of postcentral (left hemisphere)
ST50TA	27194	Mean thickness of posteriorcingulate (left hemisphere)
ST51TA	27195	Mean thickness of precentral (left hemisphere)
ST52TA	27196	Mean thickness of precuneus (left hemisphere)
ST54TA	27197	Mean thickness of rostralanteriorcingulate (left hemisphere)
ST55TA	27198	Mean thickness of rostralmiddlefrontal (left hemisphere)
ST56TA	27199	Mean thickness of superiorfrontal (left hemisphere)
ST57TA	27200	Mean thickness of superiorparietal (left hemisphere)
ST58TA	27201	Mean thickness of superiortemporal (left hemisphere)
ST59TA	27202	Mean thickness of supramarginal (left hemisphere)
ST62TA	27203	Mean thickness of transversetemporal (left hemisphere)
ST73TA	27267	Mean thickness of caudalanteriorcingulate (right hemisphere)
ST74TA	27268	Mean thickness of caudalmiddlefrontal (right hemisphere)
ST82TA	27269	Mean thickness of cuneus (right hemisphere)
ST83TA	27270	Mean thickness of entorhinal (right hemisphere)
ST85TA	27271	Mean thickness of fusiform (right hemisphere)
ST90TA	27272	Mean thickness of inferiorparietal (right hemisphere)
ST91TA	27273	Mean thickness of inferiortemporal (right hemisphere)
ST130TA	27297	Mean thickness of insula (right hemisphere)
ST93TA	27274	Mean thickness of isthmuscingulate (right hemisphere)
ST94TA	27275	Mean thickness of lateraloccipital (right hemisphere)
ST95TA	27276	Mean thickness of lateralorbitofrontal (right hemisphere)
ST97TA	27277	Mean thickness of lingual (right hemisphere)
ST98TA	27278	Mean thickness of medialorbitofrontal (right hemisphere)
ST99TA	27279	Mean thickness of middletemporal (right hemisphere)
ST102TA	27281	Mean thickness of paracentral (right hemisphere)
ST103TA	27280	Mean thickness of parahippocampal (right hemisphere)
ST104TA	27282	Mean thickness of parsopercularis (right hemisphere)
ST105TA	27283	Mean thickness of parsorbitalis (right hemisphere)
ST106TA	27284	Mean thickness of parstriangularis (right hemisphere)
ST107TA	27285	Mean thickness of pericalcarine (right hemisphere)
ST108TA	27286	Mean thickness of postcentral (right hemisphere)
ST109TA	27287	Mean thickness of posteriorcingulate (right hemisphere)
ST110TA	27288	Mean thickness of precentral (right hemisphere)
ST111TA	27289	Mean thickness of precuneus (right hemisphere)
ST113TA	27290	Mean thickness of rostralanteriorcingulate (right hemisphere)
ST114TA	27291	Mean thickness of rostralmiddlefrontal (right hemisphere)
ST115TA	27292	Mean thickness of superiorfrontal (right hemisphere)
ST116TA	27293	Mean thickness of superiorparietal (right hemisphere)
ST117TA	27294	Mean thickness of superiortemporal (right hemisphere)
ST118TA	27295	Mean thickness of supramarginal (right hemisphere)
ST121TA	27296	Mean thickness of transversetemporal (right hemisphere)
T2-weighted brain MRI
TOTAL_WMH	25781	Total volume of white matter hyperintensities (from T1 and T2_FLAIR images)
Diffusion brain MRI
Derived	Derived	DTI-ALPS index
