# Supplementary material for: Unveiling the glymphatic system’s role in brain aging: A comprehensive biomarker and modifiable intervention target
Source: Proc Natl Acad Sci U S A. 2026 Apr 27;123(18):e2516601123. doi: 10.1073/pnas.2516601123 (PMC13142974; doi:10.1073/pnas.2516601123)
Supplement: Supplementary file 35 — Dataset S34 (XLSX) [file pnas.2516601123.sd34.xlsx]

## Sheet: Dataset S34
Dataset S34. Cognitive phenotypes included in cognition age model development.
Field ID	Variable name	Abbreviation	Cognitive Test
20023	Mean time to correctly identify matches	Reaction_time	Reaction time test
6348	Duration to complete numeric path	Trail_making_A	Trailing making test
6350	Duration to complete alphanumeric path	Trail_making_B
6373	Number of puzzles correctly solved	Matrix_pattern	Matrix pattern completion test
21004	Number of puzzles correct	Tower_rearranging	Tower rearranging test
4282	Maximum digists remembered correctly	Numeric_memory	Numeric memory test
20016	Fluid intelligence score	Fluid_intelligence	Fluid intelligence test
20197	Number of word pairs correctly associated	Paired_associate	Paired associate learning test
399	Number of incorrect matches in round 1	Pairs_matching_1	Pairs matching test
399	Number of incorrect matches in round 2	Pairs_matching_2
399	Number of incorrect matches in round 3	Pairs_matching_3
23323	Number of symbol digit matches attempted	Symbol_attempted	Symbol digit substitution test
23324	Number of symbol digit matches made correctly	Symbol_correctly
20018	Prospective memory result	Prospective_memory	Prospective memory test
