# Supplementary material for: Unveiling the glymphatic system’s role in brain aging: A comprehensive biomarker and modifiable intervention target
Source: Proc Natl Acad Sci U S A. 2026 Apr 27;123(18):e2516601123. doi: 10.1073/pnas.2516601123 (PMC13142974; doi:10.1073/pnas.2516601123)
Supplement: Supplementary file 36 — Dataset S35 (XLSX) [file pnas.2516601123.sd35.xlsx]

## Sheet: Dataset S35
Dataset S35. Body phenotypes included in specific-organ age models development.
Field ID	Variable name
Musculoskeletal traits
Hand grip strength
Derived	Mean hand grip strength
46	Hand grip strength (left)
47	Hand grip strength (right)
Body size and composition by impedance
21001	Body mass index (BMI)
Derived	Waist-hip ratio (WHR)
48	Waist circumference
49	Hip circumference
23099	Body fat percentage
52	Standing height
23098	Weight by impedance measurement
23100	Whole body fat mass
23101	Whole body fat-free mass
23102	Whole body water mass
23106	Impedance of whole body
23127	Trunk fat percentage
23128	Trunk fat mass
23129	Trunk fat-free mass
23130	Trunk predicted mass
Derived	Mean impedance of leg
23108	Impedance of leg (left)
23107	Impedance of leg (right)
Derived	Mean leg fat percentage
23115	Leg fat percentage (left)
23111	Leg fat percentage (right)
Derived	Mean leg fat mass
23116	Leg fat mass (left)
23112	Leg fat mass (right)
Derived	Mean leg fatfree mass
23117	Leg fatfree mass (left)
23113	Leg fatfree mass (right)
Derived	Mean leg predict mass
23119	Leg predict mass (left)
23114	Leg predict mass (right)
Derived	Mean impedance of arm
23110	Impedance of arm (left)
23109	Impedance of arm (right)
Derived	Mean arm fat percentage
23123	Arm fat percentage (left)
23119	Arm fat percentage (right)
Derived	Mean arm fat mass
23124	Arm fat mass (left)
23120	Arm fat mass (right)
Derived	Mean arm fatfree mass
23125	Arm fatfree mass (left)
23121	Arm fatfree mass (right)
Derived	Mean arm predict mass
23126	Arm predict mass (left)
23122	Arm predict mass (right)
Bone-densitometry of heel
Derived	Mean ankle spacing width
4100	Ankle spacing width (left)
4119	Ankle spacing width (right)
Derived	Mean speed of sound through heel
4103	Speed of sound through heel (left)
4122	Speed of sound through heel (right)
4142	Speed of sound through heel, manual entry (left)
4147	Speed of sound through heel, manual entry (right)
Bone size, mineral and density by DXA
23200	L1-L4 area
23201	L1-L4 average height
23202	L1-L4 average width
23203	L1-L4 BMC (bone mineral content)
23204	L1-L4 BMD (bone mineral density)
23224	Arms BMC (bone mineral content)
23225	Arms BMD (bone mineral density)
23226	Head BMD (bone mineral density)
23230	Legs BMC (bone mineral content)
23231	Legs BMD (bone mineral density)
23232	Pelvis BMD (bone mineral density)
23233	Ribs BMD (bone mineral density)
23234	Spine BMD (bone mineral density)
23235	Total BMC (bone mineral content)
23236	Total BMD (bone mineral density)
23240	Trunk BMC (bone mineral content)
23241	Trunk BMD (bone mineral density)
23304	Trunk bone area
23305	Head bone area
23306	Head BMC (bone mineral content)
23307	Pelvis bone area
23308	Pelvis BMC (bone mineral content)
23309	Ribs bone area
23310	Ribs BMC (bone mineral content)
23311	Spine bone area
23312	Spine BMC (bone mineral content)
23317	Arms combined bone area
23318	Legs combined bone area
Derived	Mean femur total BMD
23291	Femur total BMD (bone mineral density) (left)
23212	Femur total BMD (bone mineral density) (right)
Cardiovascular traits
ECG at rest, 12-lead
12336	Ventricular rate
12338	P duration
12340	QRS duration
22330	PQ interval
22331	QT interval
22332	QTC interval
22333	RR interval
22334	PP interval
22335	P axis
22336	R axis
22337	T axis
22338	QRS num
Heart MRI → Left ventricular size and function
22420	LV ejection fraction
22421	LV end diastolic volume
22422	LV end systolic volume
22423	LV stroke volume
22424	Cardiac output
22425	Cardiac index
22427	Body surface area
Heart MRI → Pulse wave analysis
12674	Systolic brachial blood pressure during PWA - PVR
12675	Diastolic brachial blood pressure during PWA - PVR
12676	Peripheral pulse pressure during PWA - PVR
12677	Central systolic blood pressure during PWA - PVR
12678	Central pulse pressure during PWA - PVR
12679	Number of beats in waveform average for PWA - PVR
12680	Central augmentation pressure during PWA - PVR
12681	Augmentation index for PWA - PVR
12685	Total peripheral resistance during PWA - PVR
12687	Mean arterial pressure during PWA - PVR
Physical measures → Blood pressure
Derived	Mean systolic blood pressure
4080	Systolic blood pressure, automated reading
93	Systolic blood pressure, manual reading
Derived	Mean diastolic blood pressure
4079	Diastolic blood pressure, automated reading
94	Diastolic blood pressure, manual reading
Derived	Mean pulse rate
102	Pulse rate, automated reading
95	Pulse rate (during blood-pressure measurement)
Physical measures → Arterial stiffness
21021	Pulse wave Arterial Stiffness index
Physical measures → Carotid ultrasound
Derived	Mean minimum, mean and maximum carotid IMT (intima-medial thickness)
22672	Maximum carotid IMT (intima-medial thickness) at 120 degrees
22675	Maximum carotid IMT (intima-medial thickness) at 150 degrees
22678	Maximum carotid IMT (intima-medial thickness) at 210 degrees
22681	Maximum carotid IMT (intima-medial thickness) at 240 degrees
22671	Mean carotid IMT (intima-medial thickness) at 120 degrees
22674	Mean carotid IMT (intima-medial thickness) at 150 degrees
22677	Mean carotid IMT (intima-medial thickness) at 210 degrees
22680	Mean carotid IMT (intima-medial thickness) at 240 degrees
22670	Minimum carotid IMT (intima-medial thickness) at 120 degrees
22673	Minimum carotid IMT (intima-medial thickness) at 150 degrees
22676	Minimum carotid IMT (intima-medial thickness) at 210 degrees
22679	Minimum carotid IMT (intima-medial thickness) at 240 degrees
Pulmonary traits
3062	Forced vital capacity (FVC)
3063	Forced expiratory volume in 1-second (FEV1)
3064	Peak expiratory flow (PEF)
