# Supplementary material for: Unveiling the glymphatic system’s role in brain aging: A comprehensive biomarker and modifiable intervention target
Source: Proc Natl Acad Sci U S A. 2026 Apr 27;123(18):e2516601123. doi: 10.1073/pnas.2516601123 (PMC13142974; doi:10.1073/pnas.2516601123)
Supplement: Supplementary file 37 — Dataset S36 (XLSX) [file pnas.2516601123.sd36.xlsx]

## Sheet: Dataset S36
Dataset S36. Exclusion list of health-related outcomes for healthy aging group.
ICD10	Field ID	Description
Central nervous system inflammatory diseases
G00	130992	Date G00 first reported (bacterial meningitis, not elsewhere classified)
G01	130994	Date G01 first reported (meningitis in bacterial diseases classified elsewhere)
G02	130996	Date G02 first reported (meningitis in other infectious and parasitic diseases classified elsewhere)
G03	130998	Date G03 first reported (meningitis due to other and unspecified causes)
G04	131000	Date G04 first reported (encephalitis, myelitis and encephalomyelitis)
G05	131002	Date G05 first reported (encephalitis, myelitis and encephalomyelitis in diseases classified elsewhere)
G06	131004	Date G06 first reported (intracranial and intraspinal abscess and granuloma)
G07	131006	Date G07 first reported (intracranial and intraspinal abscess and granuloma in diseases classified elsewhere)
G08	131008	Date G08 first reported (intracranial and intraspinal phlebitis and thrombophlebitis)
G09	131010	Date G09 first reported (sequelae of inflammatory diseases of central nervous system)
Extrapyramidal dyskinesia
G20	131022	Date G20 first reported (parkinson's disease)
G21	131024	Date G21 first reported (secondary parkinsonism)
G22	131026	Date G22 first reported (parkinsonism in diseases classified elsewhere)
G23	131028	Date G23 first reported (other degenerative diseases of basal ganglia)
G24	131030	Date G24 first reported (dystonia)
G25	131032	Date G25 first reported (other extrapyramidal and movement disorders)
Demyelinate diseases
G35	131042	Date G35 first reported (multiple sclerosis)
G36	131044	Date G36 first reported (other acute disseminated demyelination)
G37	131046	Date G37 first reported (other demyelinating diseases of central nervous system)
Myopathies
G70	131092	Date G70 first reported (myasthenia gravis and other myoneural disorders)
G71	131094	Date G71 first reported (primary disorders of muscles)
G72	131096	Date G72 first reported (other myopathies)
G73	131098	Date G73 first reported (disorders of myoneural junction and muscle in diseases classified elsewhere)
Dementia
F00	130836	Date F00 first reported (dementia in alzheimer's disease)
F01	130838	Date F01 first reported (vascular dementia)
F02	130840	Date F02 first reported (dementia in other diseases classified elsewhere)
F03	130842	Date F03 first reported (unspecified dementia)
G30	131036	Date G30 first reported (alzheimer's disease)
Epilepsy and status epilepticus
G40	131048	Date G40 first reported (epilepsy)
G41	131050	Date G41 first reported (status epilepticus)
Schizophrenia
F20	130875	Source of report of F20 (schizophrenia)
Mood disorders
F30	130890	Date F30 first reported (manic episode)
F31	130892	Date F31 first reported (bipolar affective disorder)
F32	130894	Date F32 first reported (depressive episode)
F33	130896	Date F33 first reported (recurrent depressive disorder)
F34	130898	Date F34 first reported (persistent mood [affective] disorders)
F38	130900	Date F38 first reported (other mood [affective] disorders)
F39	130902	Date F39 first reported (unspecified mood [affective] disorder)
Neurotic disorders
F40	130904	Date F40 first reported (phobic anxiety disorders)
F41	130906	Date F41 first reported (other anxiety disorders)
F42	130908	Date F42 first reported (obsessive-compulsive disorder)
F43	130910	Date F43 first reported (reaction to severe stress, and adjustment disorders)
F44	130912	Date F44 first reported (dissociative [conversion] disorders)
F45	130914	Date F45 first reported (somatoform disorders)
F48	130916	Date F48 first reported (other neurotic disorders)
Rheumatic heart diseases
I01	131272	Date I01 first reported (rheumatic fever with heart involvement)
I02	131274	Date I02 first reported (rheumatic chorea)
I05	131276	Date I05 first reported (rheumatic mitral valve diseases)
I06	131278	Date I06 first reported (rheumatic aortic valve diseases)
I07	131280	Date I07 first reported (rheumatic tricuspid valve diseases)
I08	131282	Date I08 first reported (multiple valve diseases)
I09	131284	Date I09 first reported (other rheumatic heart diseases)
Hypertensive diseases
I10	131286	Date I10 first reported (essential (primary) hypertension)
I11	131288	Date I11 first reported (hypertensive heart disease)
I12	131290	Date I12 first reported (hypertensive renal disease)
I13	131292	Date I13 first reported (hypertensive heart and renal disease)
I15	131294	Date I15 first reported (secondary hypertension)
Ischemic heart disease
I20	131296	Date I20 first reported (angina pectoris)
I21	131298	Date I21 first reported (acute myocardial infarction)
I22	131300	Date I22 first reported (subsequent myocardial infarction)
I23	131302	Date I23 first reported (certain current complications following acute myocardial infarction)
I24	131304	Date I24 first reported (other acute ischaemic heart diseases)
I25	131306	Date I25 first reported (chronic ischaemic heart disease)
Cardiac arrhythmias
I44	131342	Date I44 first reported (atrioventricular and left bundle-branch block)
I45	131344	Date I45 first reported (other conduction disorders)
I46	131346	Date I46 first reported (cardiac arrest)
I47	131348	Date I47 first reported (paroxysmal tachycardia)
I48	131350	Date I48 first reported (atrial fibrillation and flutter)
I49	131352	Date I49 first reported (other cardiac arrhythmias)
Heart failure
I50	131354	Date I50 first reported (heart failure)
Stroke
I60	131360	Date I60 first reported (subarachnoid haemorrhage)
I61	131362	Date I61 first reported (intracerebral haemorrhage)
I62	131364	Date I62 first reported (other nontraumatic intracranial haemorrhage)
I63	131366	Date I63 first reported (cerebral infarction)
I64	131368	Date I64 first reported (stroke, not specified as haemorrhage or infarction)
Chronic obstructive pulmonary disease
J43	131490	Date J43 first reported (emphysema)
J44	131492	Date J44 first reported (other chronic obstructive pulmonary disease)
Asthma and status asthmaticus
J45	131494	Date J45 first reported (asthma)
J46	131496	Date J46 first reported (status asthmaticus)
Respiratory failure
J96	131546	Date J96 first reported (respiratory failure, not elsewhere classified)
Rheumatoid arthritis
M05	131848	Date M05 first reported (seropositive rheumatoid arthritis)
M06	131850	Date M06 first reported (other rheumatoid arthritis)
Osteoarthritis
M15	131868	Date M15 first reported (polyarthrosis)
M16	131870	Date M16 first reported (coxarthrosis [arthrosis of hip])
M17	131872	Date M17 first reported (gonarthrosis [arthrosis of knee])
M18	131874	Date M18 first reported (arthrosis of first carpometacarpal joint)
M19	131876	Date M19 first reported (other arthrosis)
Osteoporosis
M80	131962	Date M80 first reported (osteoporosis with pathological fracture)
M81	131964	Date M81 first reported (osteoporosis without pathological fracture)
M82	131966	Date M82 first reported (osteoporosis in diseases classified elsewhere)
Liver disease
K70	131658	Date K70 first reported (alcoholic liver disease)
K71	131660	Date K71 first reported (toxic liver disease)
K72	131662	Date K72 first reported (hepatic failure, not elsewhere classified)
K73	131664	Date K73 first reported (chronic hepatitis, not elsewhere classified)
K74	131666	Date K74 first reported (fibrosis and cirrhosis of liver)
K75	131668	Date K75 first reported (other inflammatory liver diseases)
K76	131670	Date K76 first reported (other diseases of liver)
K77	131672	Date K77 first reported (liver disorders in diseases classified elsewhere)
Renal failure
N17	132030	Date N17 first reported (acute renal failure)
N18	132032	Date N18 first reported (chronic renal failure)
N19	132034	Date N19 first reported (unspecified renal failure)
Diabetes
E10	130706	Date E10 first reported (insulin-dependent diabetes mellitus)
E11	130708	Date E11 first reported (non-insulin-dependent diabetes mellitus)
E12	130710	Date E12 first reported (malnutrition-related diabetes mellitus)
E13	130712	Date E13 first reported (other specified diabetes mellitus)
E14	130714	Date E14 first reported (unspecified diabetes mellitus)
Cataract and lens disorders
H25	131164	Date H25 first reported (senile cataract)
H26	131166	Date H26 first reported (other cataract)
H27	131168	Date H27 first reported (other disorders of lens)
H28	131170	Date H28 first reported (cataract and other disorders of lens in diseases classified elsewhere)
Glaucoma
H40	131186	Date H40 first reported (glaucoma)
H42	131188	Date H42 first reported (glaucoma in diseases classified elsewhere)
Hearing loss
H90	131258	Date H90 first reported (conductive and sensorineural hearing loss)
H91	131260	Date H91 first reported (other hearing loss)
Cancer
C00-C14 Malignant neoplasms of lip, oral cavity and pharynx
C00	40006	Malignant neoplasm of lip
C01	40006	Malignant neoplasm of base of tongue
C02	40006	Malignant neoplasm of other and unspecified parts of tongue
C03	40006	Malignant neoplasm of gum
C04	40006	Malignant neoplasm of floor of mouth
C05	40006	Malignant neoplasm of palate
C06	40006	Malignant neoplasm of other and unspecified parts of mouth
C07	40006	Malignant neoplasm of parotid gland
C08	40006	Malignant neoplasm of other and unspecified major salivary glands
C09	40006	Malignant neoplasm of tonsil
C10	40006	Malignant neoplasm of oropharynx
C11	40006	Malignant neoplasm of nasopharynx
C12	40006	Malignant neoplasm of pyriform sinus
C13	40006	Malignant neoplasm of hypopharynx
C14	40006	Malignant neoplasm of other and ill-defined sites in the lip, oral cavity and pharynx
C15-C26 Malignant neoplasms of digestive organs
C15	40006	Malignant neoplasm of oesophagus
C16	40006	Malignant neoplasm of stomach
C17	40006	Malignant neoplasm of small intestine
C18	40006	Malignant neoplasm of colon
C19	40006	Malignant neoplasm of rectosigmoid junction
C20	40006	Malignant neoplasm of rectum
C21	40006	Malignant neoplasm of anus and anal canal
C22	40006	Malignant neoplasm of liver and intrahepatic bile ducts
C23	40006	Malignant neoplasm of gallbladder
C24	40006	Malignant neoplasm of other and unspecified parts of biliary tract
C25	40006	Malignant neoplasm of pancreas
C26	40006	Malignant neoplasm of other and ill-defined digestive organs
C30-C39 Malignant neoplasms of respiratory and intrathoracic organs
C30	40006	Malignant neoplasm of nasal cavity and middle ear
C31	40006	Malignant neoplasm of accessory sinuses
C32	40006	Malignant neoplasm of larynx
C33	40006	Malignant neoplasm of trachea
C34	40006	Malignant neoplasm of bronchus and lung
C37	40006	Malignant neoplasm of thymus
C38	40006	Malignant neoplasm of heart, mediastinum and pleura
C39	40006	Malignant neoplasm of other and ill-defined sites in the respiratory system and intrathoracic organs
C40-C41 Malignant neoplasms of bone and articular cartilage
C40	40006	Malignant neoplasm of bone and articular cartilage of limbs
C41	40006	Malignant neoplasm of bone and articular cartilage of other and unspecified sites
C42	40006	hematopoietic and reticuloendothelial systems (ICD-O-3 specific)
C43-C44 Melanoma and other malignant neoplasms of skin
C43	40006	Malignant melanoma of skin
C44	40006	Other malignant neoplasms of skin
C45-C49 Malignant neoplasms of mesothelial and soft tissue
C45	40006	Mesothelioma
C46	40006	Kaposi's sarcoma
C47	40006	Malignant neoplasm of peripheral nerves and autonomic nervous system
C48	40006	Malignant neoplasm of retroperitoneum and peritoneum
C49	40006	Malignant neoplasm of other connective and soft tissue
C50-C50 Malignant neoplasm of breast
C50	40006	Malignant neoplasm of breast
C51-C58 Malignant neoplasms of female genital organs
C51	40006	Malignant neoplasm of vulva
C52	40006	Malignant neoplasm of vagina
C53	40006	Malignant neoplasm of cervix uteri
C54	40006	Malignant neoplasm of corpus uteri
C55	40006	Malignant neoplasm of uterus, part unspecified
C56	40006	Malignant neoplasm of ovary
C57	40006	Malignant neoplasm of other and unspecified female genital organs
C58	40006	Malignant neoplasm of placenta
C60-C63 Malignant neoplasms of male genital organs
C60	40006	Malignant neoplasm of penis
C61	40006	Malignant neoplasm of prostate
C62	40006	Malignant neoplasm of testis
C63	40006	Malignant neoplasm of other and unspecified male genital organs
C64-C68 Malignant neoplasms of urinary tract
C64	40006	Malignant neoplasm of kidney, except renal pelvis
C65	40006	Malignant neoplasm of renal pelvis
C66	40006	Malignant neoplasm of ureter
C67	40006	Malignant neoplasm of bladder
C68	40006	Malignant neoplasm of other and unspecified urinary organs
C69-C72 Malignant neoplasms of eye, brain and other parts of central nervous system
C69	40006	Malignant neoplasm of eye and adnexa
C70	40006	Malignant neoplasm of meninges
C71	40006	Malignant neoplasm of brain
C72	40006	Malignant neoplasm of spinal cord, cranial nerves and other parts of central nervous system
C73-C75 Malignant neoplasms of thyroid and other endocrine glands
C73	40006	Malignant neoplasm of thyroid gland
C74	40006	Malignant neoplasm of adrenal gland
C75	40006	Malignant neoplasm of other endocrine glands and related structures
C76-C80 Malignant neoplasms of ill-defined, secondary and unspecified sites
C76	40006	Malignant neoplasm of other and ill-defined sites
C77	40006	Secondary and unspecified malignant neoplasm of lymph nodes
C78	40006	Secondary malignant neoplasm of respiratory and digestive organs
C79	40006	Secondary malignant neoplasm of other sites
C80	40006	Malignant neoplasm without specification of site
C81-C96 Malignant neoplasms, stated or presumed to be primary, of lymphoid, haematopoietic and related tissue
C81	40006	Hodgkin's disease
C82	40006	Follicular [nodular] non-Hodgkin's lymphoma
C83	40006	Diffuse non-Hodgkin's lymphoma
C84	40006	Peripheral and cutaneous T-cell lymphomas
C85	40006	Other and unspecified types of non-Hodgkin's lymphoma
C86	40006	Other specified types of T/NK-cell lymphoma
C88	40006	Malignant immunoproliferative diseases
C90	40006	Multiple myeloma and malignant plasma cell neoplasms
C91	40006	Lymphoid leukaemia
C92	40006	Myeloid leukaemia
C93	40006	Monocytic leukaemia
C94	40006	Other leukaemias of specified cell type
C95	40006	Leukaemia of unspecified cell type
C96	40006	Other and unspecified malignant neoplasms of lymphoid, haematopoietic and related tissue
C97-C97 Malignant neoplasms of independent (primary) multiple sites
C97	40006	Malignant neoplasms of independent (primary) multiple sites
