# Supplementary material for: Unveiling the glymphatic system’s role in brain aging: A comprehensive biomarker and modifiable intervention target
Source: Proc Natl Acad Sci U S A. 2026 Apr 27;123(18):e2516601123. doi: 10.1073/pnas.2516601123 (PMC13142974; doi:10.1073/pnas.2516601123)
Supplement: Supplementary file 38 — Dataset S37 (XLSX) [file pnas.2516601123.sd37.xlsx]

## Sheet: Dataset S37
Dataset S37. Eight clinical systemic disease groups.
ICD10	Field ID	Description	Number
Nervous system disorders			261
Dementia			24
F00	130836	Date F00 first reported (dementia in alzheimer's disease)
F01	130838	Date F01 first reported (vascular dementia)
F02	130840	Date F02 first reported (dementia in other diseases classified elsewhere)
F03	130842	Date F03 first reported (unspecified dementia)
G30	131036	Date G30 first reported (alzheimer's disease)
Parkinsonism			84
G20	131022	Date G20 first reported (parkinson's disease)
G21	131024	Date G21 first reported (secondary parkinsonism)
G22	131026	Date G22 first reported (parkinsonism in diseases classified elsewhere)
Multiple sclerosis			153
G35	131042	Date G35 first reported (multiple sclerosis)
Mental disorders			6428
Schizophrenia disorders			59
F20	130874	Date F20 first reported (schizophrenia)
F21	130876	Date F21 first reported (schizotypal disorder)
F22	130878	Date F22 first reported (persistent delusional disorders)
F23	130880	Date F23 first reported (acute and transient psychotic disorders)
F24	130882	Date F24 first reported (induced delusional disorder)
F25	130884	Date F25 first reported (schizoaffective disorders)
Bipolar disorder			126
F31	130892	Date F31 first reported (bipolar affective disorder)
Depression			4866
F32	130894	Date F32 first reported (depressive episode)
F33	130896	Date F33 first reported (recurrent depressive disorder)
Anxiety disorders			2850
F40	130904	Date F40 first reported (phobic anxiety disorders)
F41	130906	Date F41 first reported (other anxiety disorders)
Cardiovascular system disorders			12789
Hypertensive diseases			11701
I10	131286	Date I10 first reported (essential (primary) hypertension)
I11	131288	Date I11 first reported (hypertensive heart disease)
I12	131290	Date I12 first reported (hypertensive renal disease)
I13	131292	Date I13 first reported (hypertensive heart and renal disease)
I15	131294	Date I15 first reported (secondary hypertension)
Ischemic heart disease			2344
I20	131296	Date I20 first reported (angina pectoris)
I21	131298	Date I21 first reported (acute myocardial infarction)
I22	131300	Date I22 first reported (subsequent myocardial infarction)
I23	131302	Date I23 first reported (certain current complications following acute myocardial infarction)
I24	131304	Date I24 first reported (other acute ischaemic heart diseases)
I25	131306	Date I25 first reported (chronic ischaemic heart disease)
Heart failure			256
I50	131354	Date I50 first reported (heart failure)
Stroke			593
I60	131360	Date I60 first reported (subarachnoid haemorrhage)
I61	131362	Date I61 first reported (intracerebral haemorrhage)
I62	131364	Date I62 first reported (other nontraumatic intracranial haemorrhage)
I63	131366	Date I63 first reported (cerebral infarction)
I64	131368	Date I64 first reported (stroke, not specified as haemorrhage or infarction)
Respiratory system disorders			830
Chronic obstructive pulmonary disease			793
J43	131490	Date J43 first reported (emphysema)
J44	131492	Date J44 first reported (other chronic obstructive pulmonary disease)
Respiratory failure			51
J96	131546	Date J96 first reported (respiratory failure, not elsewhere classified)
Musculoskeletal system disorders			7885
Osteoarthritis			6967
M15	131868	Date M15 first reported (polyarthrosis)
M16	131870	Date M16 first reported (coxarthrosis [arthrosis of hip])
M17	131872	Date M17 first reported (gonarthrosis [arthrosis of knee])
M18	131874	Date M18 first reported (arthrosis of first carpometacarpal joint)
M19	131876	Date M19 first reported (other arthrosis)
Osteoporosis			1279
M80	131962	Date M80 first reported (osteoporosis with pathological fracture)
M81	131964	Date M81 first reported (osteoporosis without pathological fracture)
M82	131966	Date M82 first reported (osteoporosis in diseases classified elsewhere)
Endocrine system disorders			2055
Diabetes			2055
E10	130706	Date E10 first reported (insulin-dependent diabetes mellitus)
E11	130708	Date E11 first reported (non-insulin-dependent diabetes mellitus)
E12	130710	Date E12 first reported (malnutrition-related diabetes mellitus)
E13	130712	Date E13 first reported (other specified diabetes mellitus)
E14	130714	Date E14 first reported (unspecified diabetes mellitus)
Abdominal disorders			1658
Liver disease			713
K70	131658	Date K70 first reported (alcoholic liver disease)
K71	131660	Date K71 first reported (toxic liver disease)
K72	131662	Date K72 first reported (hepatic failure, not elsewhere classified)
K73	131664	Date K73 first reported (chronic hepatitis, not elsewhere classified)
K74	131666	Date K74 first reported (fibrosis and cirrhosis of liver)
K75	131668	Date K75 first reported (other inflammatory liver diseases)
K76	131670	Date K76 first reported (other diseases of liver)
K77	131672	Date K77 first reported (liver disorders in diseases classified elsewhere)
Renal failure			990
N17	132030	Date N17 first reported (acute renal failure)
N18	132032	Date N18 first reported (chronic renal failure)
N19	132034	Date N19 first reported (unspecified renal failure)
Cancer			3665
C00-C14 Malignant neoplasms of lip, oral cavity and pharynx
C00	40006	Malignant neoplasm of lip
C01	40006	Malignant neoplasm of base of tongue
C02	40006	Malignant neoplasm of other and unspecified parts of tongue
C03	40006	Malignant neoplasm of gum
C04	40006	Malignant neoplasm of floor of mouth
C05	40006	Malignant neoplasm of palate
C06	40006	Malignant neoplasm of other and unspecified parts of mouth
C07	40006	Malignant neoplasm of parotid gland
C08	40006	Malignant neoplasm of other and unspecified major salivary glands
C09	40006	Malignant neoplasm of tonsil
C10	40006	Malignant neoplasm of oropharynx
C11	40006	Malignant neoplasm of nasopharynx
C12	40006	Malignant neoplasm of pyriform sinus
C13	40006	Malignant neoplasm of hypopharynx
C14	40006	Malignant neoplasm of other and ill-defined sites in the lip, oral cavity and pharynx
C15-C26 Malignant neoplasms of digestive organs
C15	40006	Malignant neoplasm of oesophagus
C16	40006	Malignant neoplasm of stomach
C17	40006	Malignant neoplasm of small intestine
C18	40006	Malignant neoplasm of colon
C19	40006	Malignant neoplasm of rectosigmoid junction
C20	40006	Malignant neoplasm of rectum
C21	40006	Malignant neoplasm of anus and anal canal
C22	40006	Malignant neoplasm of liver and intrahepatic bile ducts
C23	40006	Malignant neoplasm of gallbladder
C24	40006	Malignant neoplasm of other and unspecified parts of biliary tract
C25	40006	Malignant neoplasm of pancreas
C26	40006	Malignant neoplasm of other and ill-defined digestive organs
C30-C39 Malignant neoplasms of respiratory and intrathoracic organs
C30	40006	Malignant neoplasm of nasal cavity and middle ear
C31	40006	Malignant neoplasm of accessory sinuses
C32	40006	Malignant neoplasm of larynx
C33	40006	Malignant neoplasm of trachea
C34	40006	Malignant neoplasm of bronchus and lung
C37	40006	Malignant neoplasm of thymus
C38	40006	Malignant neoplasm of heart, mediastinum and pleura
C39	40006	Malignant neoplasm of other and ill-defined sites in the respiratory system and intrathoracic organs
C40-C41 Malignant neoplasms of bone and articular cartilage
C40	40006	Malignant neoplasm of bone and articular cartilage of limbs
C41	40006	Malignant neoplasm of bone and articular cartilage of other and unspecified sites
C42	40006	hematopoietic and reticuloendothelial systems (ICD-O-3 specific)
C43-C44 Melanoma and other malignant neoplasms of skin
C43	40006	Malignant melanoma of skin
C44	40006	Other malignant neoplasms of skin
C45-C49 Malignant neoplasms of mesothelial and soft tissue
C45	40006	Mesothelioma
C46	40006	Kaposi's sarcoma
C47	40006	Malignant neoplasm of peripheral nerves and autonomic nervous system
C48	40006	Malignant neoplasm of retroperitoneum and peritoneum
C49	40006	Malignant neoplasm of other connective and soft tissue
C50-C50 Malignant neoplasm of breast
C50	40006	Malignant neoplasm of breast
C51-C58 Malignant neoplasms of female genital organs
C51	40006	Malignant neoplasm of vulva
C52	40006	Malignant neoplasm of vagina
C53	40006	Malignant neoplasm of cervix uteri
C54	40006	Malignant neoplasm of corpus uteri
C55	40006	Malignant neoplasm of uterus, part unspecified
C56	40006	Malignant neoplasm of ovary
C57	40006	Malignant neoplasm of other and unspecified female genital organs
C58	40006	Malignant neoplasm of placenta
C60-C63 Malignant neoplasms of male genital organs
C60	40006	Malignant neoplasm of penis
C61	40006	Malignant neoplasm of prostate
C62	40006	Malignant neoplasm of testis
C63	40006	Malignant neoplasm of other and unspecified male genital organs
C64-C68 Malignant neoplasms of urinary tract
C64	40006	Malignant neoplasm of kidney, except renal pelvis
C65	40006	Malignant neoplasm of renal pelvis
C66	40006	Malignant neoplasm of ureter
C67	40006	Malignant neoplasm of bladder
C68	40006	Malignant neoplasm of other and unspecified urinary organs
C69-C72 Malignant neoplasms of eye, brain and other parts of central nervous system
C69	40006	Malignant neoplasm of eye and adnexa
C70	40006	Malignant neoplasm of meninges
C71	40006	Malignant neoplasm of brain
C72	40006	Malignant neoplasm of spinal cord, cranial nerves and other parts of central nervous system
C73-C75 Malignant neoplasms of thyroid and other endocrine glands
C73	40006	Malignant neoplasm of thyroid gland
C74	40006	Malignant neoplasm of adrenal gland
C75	40006	Malignant neoplasm of other endocrine glands and related structures
C76-C80 Malignant neoplasms of ill-defined, secondary and unspecified sites
C76	40006	Malignant neoplasm of other and ill-defined sites
C77	40006	Secondary and unspecified malignant neoplasm of lymph nodes
C78	40006	Secondary malignant neoplasm of respiratory and digestive organs
C79	40006	Secondary malignant neoplasm of other sites
C80	40006	Malignant neoplasm without specification of site
C81-C96 Malignant neoplasms, stated or presumed to be primary, of lymphoid, haematopoietic and related tissue
C81	40006	Hodgkin's disease
C82	40006	Follicular [nodular] non-Hodgkin's lymphoma
C83	40006	Diffuse non-Hodgkin's lymphoma
C84	40006	Peripheral and cutaneous T-cell lymphomas
C85	40006	Other and unspecified types of non-Hodgkin's lymphoma
C86	40006	Other specified types of T/NK-cell lymphoma
C88	40006	Malignant immunoproliferative diseases
C90	40006	Multiple myeloma and malignant plasma cell neoplasms
C91	40006	Lymphoid leukaemia
C92	40006	Myeloid leukaemia
C93	40006	Monocytic leukaemia
C94	40006	Other leukaemias of specified cell type
C95	40006	Leukaemia of unspecified cell type
C96	40006	Other and unspecified malignant neoplasms of lymphoid, haematopoietic and related tissue
C97-C97 Malignant neoplasms of independent (primary) multiple sites
C97	40006	Malignant neoplasms of independent (primary) multiple sites
