# Supplementary material for: Unveiling the glymphatic system’s role in brain aging: A comprehensive biomarker and modifiable intervention target
Source: Proc Natl Acad Sci U S A. 2026 Apr 27;123(18):e2516601123. doi: 10.1073/pnas.2516601123 (PMC13142974; doi:10.1073/pnas.2516601123)
Supplement: Supplementary file 39 — Dataset S38 (XLSX) [file pnas.2516601123.sd38.xlsx]

## Sheet: Dataset S38
Dataset S38. Plasma proteins included in our analysis.
Abbreviation	Name
A1BG	Alpha-1B-glycoprotein
AAMDC	Mth938 domain-containing protein
AARSD1	Alanyl-tRNA editing protein Aarsd1
ABCA2	ATP-binding cassette sub-family A member 2
ABHD14B	Protein ABHD14B
ABL1	Tyrosine-protein kinase ABL1
ABO	Histo-blood group ABO system transferase
ABRAXAS2	BRISC complex subunit Abraxas 2
ACAA1	3-ketoacyl-CoA thiolase, peroxisomal
ACADM	Medium-chain specific acyl-CoA dehydrogenase, mitochondrial
ACADSB	Short/branched chain specific acyl-CoA dehydrogenase, mitochondrial
ACAN	Aggrecan core protein
ACE	Angiotensin-converting enzyme
ACE2	Angiotensin-converting enzyme 2
ACHE	Acetylcholinesterase
ACOT13	Acyl-coenzyme A thioesterase 13
ACOX1	Peroxisomal acyl-coenzyme A oxidase 1
ACP1	Low molecular weight phosphotyrosine protein phosphatase
ACP5	Tartrate-resistant acid phosphatase type 5
ACP6	Lysophosphatidic acid phosphatase type 6
ACRBP	Acrosin-binding protein
ACRV1	Acrosomal protein SP-10
ACSL1	Long-chain-fatty-acid--CoA ligase 1
ACTA2	Actin, aortic smooth muscle
ACTN2	Alpha-actinin-2
ACTN4	Alpha-actinin-4
ACVRL1	Serine/threonine-protein kinase receptor R3
ACY1	Aminoacylase-1
ACY3	N-acyl-aromatic-L-amino acid amidohydrolase
ACYP1	Acylphosphatase-1
ADA	Adenosine deaminase
ADA2	Adenosine deaminase 2
ADAM12	Disintegrin and metalloproteinase domain-containing protein 12
ADAM15	Disintegrin and metalloproteinase domain-containing protein 15
ADAM22	Disintegrin and metalloproteinase domain-containing protein 22
ADAM23	Disintegrin and metalloproteinase domain-containing protein 23
ADAM8	Disintegrin and metalloproteinase domain-containing protein 8
ADAM9	Disintegrin and metalloproteinase domain-containing protein 9
ADAMTS1	A disintegrin and metalloproteinase with thrombospondin motifs 1
ADAMTS13	A disintegrin and metalloproteinase with thrombospondin motifs 13
ADAMTS15	A disintegrin and metalloproteinase with thrombospondin motifs 15
ADAMTS16	A disintegrin and metalloproteinase with thrombospondin motifs 16
ADAMTS4	A disintegrin and metalloproteinase with thrombospondin motifs 4
ADAMTS8	A disintegrin and metalloproteinase with thrombospondin motifs 8
ADAMTSL2	ADAMTS-like protein 2
ADAMTSL4	ADAMTS-like protein 4
ADAMTSL5	ADAMTS-like protein 5
ADCYAP1R1	Pituitary adenylate cyclase-activating polypeptide type I receptor
ADD1	Alpha-adducin
ADGRB3	Adhesion G protein-coupled receptor B3
ADGRD1	Adhesion G-protein coupled receptor D1
ADGRE1	Adhesion G protein-coupled receptor E1
ADGRE2	Adhesion G protein-coupled receptor E2
ADGRE5	Adhesion G protein-coupled receptor E5
ADGRF5	Adhesion G protein-coupled receptor F5
ADGRG1	Adhesion G-protein coupled receptor G1
ADGRG2	Adhesion G-protein coupled receptor G2
ADGRV1	Adhesion G-protein coupled receptor V1
ADH1B	All-trans-retinol dehydrogenase
ADH4	All-trans-retinol dehydrogenase [NAD(+)] ADH4
ADIPOQ	Adiponectin
ADM	Pro-adrenomedullin
ADRA2A	Alpha-2A adrenergic receptor
AFAP1	Actin filament-associated protein 1
AFM	Afamin
AFP	Alpha-fetoprotein
AGBL2	Cytosolic carboxypeptidase 2
AGER	Advanced glycosylation end product-specific receptor
AGR2	Anterior gradient protein 2 homolog
AGR3	Anterior gradient protein 3
AGRN	Agrin
AGRP	Agouti-related protein
AGT	Angiotensinogen
AGXT	Serine--pyruvate aminotransferase
AHCY	Adenosylhomocysteinase
AHNAK	Neuroblast differentiation-associated protein AHNAK
AHNAK2	Protein AHNAK2
AHSA1	Activator of 90 kDa heat shock protein ATPase homolog 1
AHSG	Alpha-2-HS-glycoprotein
AHSP	Alpha-hemoglobin-stabilizing protein
AIDA	Axin interactor, dorsalization-associated protein
AIF1	Allograft inflammatory factor 1
AIF1L	Allograft inflammatory factor 1-like
AIFM1	Apoptosis-inducing factor 1, mitochondrial
AK1	Adenylate kinase isoenzyme 1
AK2	Adenylate kinase 2, mitochondrial
AKAP12	A-kinase anchor protein 12
AKR1B1	Aldo-keto reductase family 1 member B1
AKR1B10	Aldo-keto reductase family 1 member B10
AKR1C4	Aldo-keto reductase family 1 member C4
AKR7L	Aflatoxin B1 aldehyde reductase member 4
AKT1S1	Proline-rich AKT1 substrate 1
AKT2	RAC-beta serine/threonine-protein kinase
AKT3	RAC-gamma serine/threonine-protein kinase
ALCAM	CD166 antigen
ALDH1A1	Retinal dehydrogenase 1
ALDH2	Aldehyde dehydrogenase, mitochondrial
ALDH3A1	Aldehyde dehydrogenase, dimeric NADP-preferring
ALDH5A1	Succinate-semialdehyde dehydrogenase, mitochondrial
ALMS1	Alstrom syndrome protein 1
ALPI	Intestinal-type alkaline phosphatase
ALPP	Alkaline phosphatase, placental type
AMBN	Ameloblastin
AMBP	Protein AMBP
AMDHD2	N-acetylglucosamine-6-phosphate deacetylase
AMFR	E3 ubiquitin-protein ligase AMFR
AMIGO1	Amphoterin-induced protein 1
AMIGO2	Amphoterin-induced protein 2
AMN	Protein amnionless
AMOT	Angiomotin
AMOTL2	Angiomotin-like protein 2
AMPD3	AMP deaminase 3
AMY1A_AMY1B_AMY1C	Alpha-amylase 1A_Alpha-amylase 1B_Alpha-amylase 1C
AMY2A	Pancreatic alpha-amylase
AMY2B	Alpha-amylase 2B
ANG	Angiogenin
ANGPT1	Angiopoietin-1
ANGPT2	Angiopoietin-2
ANGPTL1	Angiopoietin-related protein 1
ANGPTL2	Angiopoietin-related protein 2
ANGPTL3	Angiopoietin-related protein 3
ANGPTL4	Angiopoietin-related protein 4
ANGPTL7	Angiopoietin-related protein 7
ANK2	Ankyrin-2
ANKMY2	Ankyrin repeat and MYND domain-containing protein 2
ANKRA2	Ankyrin repeat family A protein 2
ANKRD54	Ankyrin repeat domain-containing protein 54
ANP32C	Acidic leucine-rich nuclear phosphoprotein 32 family member C
ANPEP	Aminopeptidase N
ANXA1	Annexin A1
ANXA10	Annexin A10
ANXA11	Annexin A11
ANXA2	Annexin A2
ANXA3	Annexin A3
ANXA4	Annexin A4
ANXA5	Annexin A5
AOC1	Amiloride-sensitive amine oxidase [copper-containing]
AOC3	Membrane primary amine oxidase
AP1G2	AP-1 complex subunit gamma-like 2
AP2B1	AP-2 complex subunit beta
AP3B1	AP-3 complex subunit beta-1
AP3S2	AP-3 complex subunit sigma-2
APBB1IP	Amyloid beta A4 precursor protein-binding family B member 1-interacting protein
APCS	Serum amyloid P-component
APEX1	DNA-(apurinic or apyrimidinic site) endonuclease
APLP1	Amyloid-like protein 1
APOA1	Apolipoprotein A-I
APOA2	Apolipoprotein A-II
APOA4	Apolipoprotein A-IV
APOB	Apolipoprotein B-100
APOBR	Apolipoprotein B receptor
APOC1	Apolipoprotein C-I
APOD	Apolipoprotein D
APOE	Apolipoprotein E
APOF	Apolipoprotein F
APOH	Beta-2-glycoprotein 1
APOL1	Apolipoprotein L1
APOM	Apolipoprotein M
APP	Amyloid-beta precursor protein
APPL2	DCC-interacting protein 13-beta
APRT	Adenine phosphoribosyltransferase
ARAF	Serine/threonine-protein kinase A-Raf
AREG	Amphiregulin
ARF6	ADP-ribosylation factor 6
ARFIP1	Arfaptin-1
ARG1	Arginase-1
ARG2	Arginase-2, mitochondrial
ARHGAP1	Rho GTPase-activating protein 1
ARHGAP25	Rho GTPase-activating protein 25
ARHGAP30	Rho GTPase-activating protein 30
ARHGAP45	Rho GTPase-activating protein 45
ARHGAP5	Rho GTPase-activating protein 5
ARHGEF1	Rho guanine nucleotide exchange factor 1
ARHGEF10	Rho guanine nucleotide exchange factor 10
ARHGEF12	Rho guanine nucleotide exchange factor 12
ARHGEF5	Rho guanine nucleotide exchange factor 5
ARID3A	AT-rich interactive domain-containing protein 3A
ARID4B	AT-rich interactive domain-containing protein 4B
ARL13B	ADP-ribosylation factor-like protein 13B
ARL2BP	ADP-ribosylation factor-like protein 2-binding protein
ARMCX2	Armadillo repeat-containing X-linked protein 2
ARNT	Aryl hydrocarbon receptor nuclear translocator
ARNTL	Aryl hydrocarbon receptor nuclear translocator-like protein 1
ARSA	Arylsulfatase A
ARSB	Arylsulfatase B
ART3	Ecto-ADP-ribosyltransferase 3
ART5	Ecto-ADP-ribosyltransferase 5
ARTN	Artemin
ASAH1	Acid ceramidase
ASAH2	Neutral ceramidase
ASGR1	Asialoglycoprotein receptor 1
ASGR2	Asialoglycoprotein receptor 2
ASPN	Asporin
ASPSCR1	Tether containing UBX domain for GLUT4
ASRGL1	Isoaspartyl peptidase/L-asparaginase
ASS1	Argininosuccinate synthase
ATF2	Cyclic AMP-dependent transcription factor ATF-2
ATF4	Cyclic AMP-dependent transcription factor ATF-4
ATG16L1	Autophagy-related protein 16-1
ATG4A	Cysteine protease ATG4A
ATOX1	Copper transport protein ATOX1
ATP1B1	Sodium/potassium-transporting ATPase subunit beta-1
ATP1B2	Sodium/potassium-transporting ATPase subunit beta-2
ATP1B3	Sodium/potassium-transporting ATPase subunit beta-3
ATP1B4	Protein ATP1B4
ATP2B4	Plasma membrane calcium-transporting ATPase 4
ATP5F1D	ATP synthase subunit delta, mitochondrial
ATP5IF1	ATPase inhibitor, mitochondrial
ATP5PO	ATP synthase subunit O, mitochondrial
ATP6AP2	Renin receptor
ATP6V1D	V-type proton ATPase subunit D
ATP6V1F	V-type proton ATPase subunit F
ATP6V1G1	V-type proton ATPase subunit G 1
ATP6V1G2	V-type proton ATPase subunit G 2
ATRAID	All-trans retinoic acid-induced differentiation factor
ATRN	Attractin, Isoform 2
ATXN10	Ataxin-10
ATXN2	Ataxin-2
ATXN2L	Ataxin-2-like protein
ATXN3	Ataxin-3
AXIN1	Axin-1
AXL	Tyrosine-protein kinase receptor UFO
AZI2	5-azacytidine-induced protein 2
AZU1	Azurocidin
B2M	Beta-2-microglobulin
B3GAT3	Galactosylgalactosylxylosylprotein 3-beta-glucuronosyltransferase 3
B3GNT7	UDP-GlcNAc:betaGal beta-1,3-N-acetylglucosaminyltransferase 7
B4GALT1	Beta-1,4-galactosyltransferase 1
B4GAT1	Beta-1,4-glucuronyltransferase 1
BABAM1	BRISC and BRCA1-A complex member 1
BACH1	Transcription regulator protein BACH1
BAG3	BAG family molecular chaperone regulator 3
BAG4	BAG family molecular chaperone regulator 4
BAG6	Large proline-rich protein BAG6
BAIAP2	Brain-specific angiogenesis inhibitor 1-associated protein 2
BAMBI	BMP and activin membrane-bound inhibitor homolog
BANK1	B-cell scaffold protein with ankyrin repeats
BAP18	Chromatin complexes subunit BAP18
BATF	Basic leucine zipper transcriptional factor ATF-like
BAX	Apoptosis regulator BAX
BCAM	Basal cell adhesion molecule
BCAN	Brevican core protein
BCAT1	Branched-chain-amino-acid aminotransferase, cytosolic
BCAT2	Branched-chain-amino-acid aminotransferase, mitochondrial
BCHE	Cholinesterase
BCL2	Apoptosis regulator Bcl-2
BCL2L1	Bcl-2-like protein 1
BCL2L11	Bcl-2-like protein 11, Isoform BimL
BCL2L15	Bcl-2-like protein 15
BCL7A	B-cell CLL/lymphoma 7 protein family member A
BCL7B	B-cell CLL/lymphoma 7 protein family member B
BCR	Breakpoint cluster region protein
BDNF	Brain-derived neurotrophic factor
BECN1	Beclin-1
BEX3	Protein BEX3
BGLAP	Osteocalcin
BGN	Biglycan
BHLHE40	Class E basic helix-loop-helix protein 40
BHMT2	S-methylmethionine--homocysteine S-methyltransferase BHMT2
BID	BH3-interacting domain death agonist
BIN2	Bridging integrator 2
BIRC2	Baculoviral IAP repeat-containing protein 2
BLMH	Bleomycin hydrolase
BLNK	B-cell linker protein
BLOC1S2	Biogenesis of lysosome-related organelles complex 1 subunit 2
BLOC1S3	Biogenesis of lysosome-related organelles complex 1 subunit 3
BLVRB	Flavin reductase
BMP10	Bone morphogenetic protein 10
BMP4	Bone morphogenetic protein 4
BMP6	Bone morphogenetic protein 6
BMPER	BMP-binding endothelial regulator protein
BNIP2	BCL2/adenovirus E1B 19 kDa protein-interacting protein 2
BNIP3L	BCL2/adenovirus E1B 19 kDa protein-interacting protein 3-like
BOC	Brother of CDO
BOLA1	BolA-like protein 1
BOLA2_BOLA2B	BolA-like protein 2
BPIFA2	BPI fold-containing family A member 2
BPIFB1	BPI fold-containing family B member 1
BPIFB2	BPI fold-containing family B member 2
BRAP	BRCA1-associated protein
BRD1	Bromodomain-containing protein 1
BRD2	Bromodomain-containing protein 2
BRD3	Bromodomain-containing protein 3
BRDT	Bromodomain testis-specific protein
BRK1	Protein BRICK1
BRME1	Break repair meiotic recombinase recruitment factor 1
BRSK2	Serine/threonine-protein kinase BRSK2
BSG	Basigin
BSND	Barttin
BST1	ADP-ribosyl cyclase/cyclic ADP-ribose hydrolase 2
BST2	Bone marrow stromal antigen 2
BTC	Probetacellulin
BTD	Biotinidase
BTLA	B- and T-lymphocyte attenuator
BTN1A1	Butyrophilin subfamily 1 member A1
BTN2A1	Butyrophilin subfamily 2 member A1
BTN3A2	Butyrophilin subfamily 3 member A2
BTNL10	Butyrophilin-like protein 10
C19orf12	Protein C19orf12
C1GALT1C1	C1GALT1-specific chaperone 1
C1QA	Complement C1q subcomponent subunit A
C1QBP	Complement component 1 Q subcomponent-binding protein, mitochondrial
C1QL2	Complement C1q-like protein 2
C1QTNF1	Complement C1q tumor necrosis factor-related protein 1
C1QTNF5	Complement C1q tumor necrosis factor-related protein 5
C1QTNF6	Complement C1q tumor necrosis factor-related protein 6
C1QTNF9	Complement C1q and tumor necrosis factor-related protein 9A
C1R	Complement C1r subcomponent
C1RL	Complement C1r subcomponent-like protein
C1S	Complement C1s subcomponent
C2	Complement C2
C2CD2L	Phospholipid transfer protein C2CD2L
C2orf69	UPF0565 protein C2orf69
C3	Complement C3
C4BPB	C4b-binding protein beta chain
C5	Complement C5
C7	Complement component C7
C7orf50	Uncharacterized protein C7orf50
C8B	Complement component C8 beta chain
C9	Complement component C9
C9orf40	Uncharacterized protein C9orf40
CA1	Carbonic anhydrase 1
CA11	Carbonic anhydrase-related protein 11
CA12	Carbonic anhydrase 12
CA13	Carbonic anhydrase 13
CA14	Carbonic anhydrase 14
CA2	Carbonic anhydrase 2
CA3	Carbonic anhydrase 3
CA4	Carbonic anhydrase 4
CA5A	Carbonic anhydrase 5A, mitochondrial
CA6	Carbonic anhydrase 6
CA7	Carbonic anhydrase 7
CA8	Carbonic anhydrase-related protein
CA9	Carbonic anhydrase 9
CABP2	Calcium-binding protein 2
CACNA1C	Voltage-dependent L-type calcium channel subunit alpha-1C
CACNA1H	Voltage-dependent T-type calcium channel subunit alpha-1H
CACNB1	Voltage-dependent L-type calcium channel subunit beta-1
CACNB3	Voltage-dependent L-type calcium channel subunit beta-3
CACYBP	Calcyclin-binding protein
CADPS	Calcium-dependent secretion activator 1
CALB1	Calbindin
CALB2	Calretinin
CALCA	Calcitonin
CALCB	Calcitonin gene-related peptide 2
CALCOCO1	Calcium-binding and coiled-coil domain-containing protein 1
CALCOCO2	Calcium-binding and coiled-coil domain-containing protein 2
CALY	Neuron-specific vesicular protein calcyon
CAMKK1	Calcium/calmodulin-dependent protein kinase kinase 1
CAMLG	Guided entry of tail-anchored proteins factor CAMLG
CAMSAP1	Calmodulin-regulated spectrin-associated protein 1
CANT1	Soluble calcium-activated nucleotidase 1
CAPG	Macrophage-capping protein
CAPN3	Calpain-3
CAPS	Calcyphosin
CARHSP1	Calcium-regulated heat-stable protein 1
CASC3	Protein CASC3
CASP1	Caspase-1
CASP10	Caspase-10
CASP2	Caspase-2
CASP3	Caspase-3
CASP4	Caspase-4
CASP7	Caspase-7
CASP8	Caspase-8
CASP9	Caspase-9
CASQ2	Calsequestrin-2
CAT	Catalase
CBLIF	Cobalamin binding intrinsic factor
CBLN1	Cerebellin-1
CBLN4	Cerebellin-4
CBS	Cystathionine beta-synthase
CBX2	Chromobox protein homolog 2
CC2D1A	Coiled-coil and C2 domain-containing protein 1A
CCAR2	Cell cycle and apoptosis regulator protein 2
CCDC134	Coiled-coil domain-containing protein 134
CCDC28A	Coiled-coil domain-containing protein 28A
CCDC50	Coiled-coil domain-containing protein 50
CCDC80	Coiled-coil domain-containing protein 80
CCER2	Coiled-coil domain-containing glutamate-rich protein 2
CCL11	Eotaxin
CCL13	C-C motif chemokine 13
CCL14	C-C motif chemokine 14
CCL15	C-C motif chemokine 15
CCL16	C-C motif chemokine 16
CCL17	C-C motif chemokine 17
CCL18	C-C motif chemokine 18
CCL19	C-C motif chemokine 19
CCL2	C-C motif chemokine 2
CCL20	C-C motif chemokine 20
CCL21	C-C motif chemokine 21
CCL22	C-C motif chemokine 22
CCL23	C-C motif chemokine 23
CCL24	C-C motif chemokine 24
CCL25	C-C motif chemokine 25
CCL26	C-C motif chemokine 26
CCL27	C-C motif chemokine 27
CCL28	C-C motif chemokine 28
CCL3	C-C motif chemokine 3
CCL4	C-C motif chemokine 4
CCL5	C-C motif chemokine 5
CCL7	C-C motif chemokine 7
CCL8	C-C motif chemokine 8
CCN1	CCN family member 1
CCN2	CCN family member 2
CCN3	CCN family member 3
CCN4	CCN family member 4
CCN5	CCN family member 5
CCND2	G1/S-specific cyclin-D2
CCNE1	G1/S-specific cyclin-E1
CCS	Copper chaperone for superoxide dismutase
CCT5	T-complex protein 1 subunit epsilon
CD101	Immunoglobulin superfamily member 2
CD109	CD109 antigen
CD14	Monocyte differentiation antigen CD14
CD160	CD160 antigen
CD163	Scavenger receptor cysteine-rich type 1 protein M130
CD164	Sialomucin core protein 24
CD164L2	CD164 sialomucin-like 2 protein
CD177	CD177 antigen
CD1C	T-cell surface glycoprotein CD1c
CD2	T-cell surface antigen CD2
CD200	OX-2 membrane glycoprotein
CD200R1	Cell surface glycoprotein CD200 receptor 1
CD207	C-type lectin domain family 4 member K
CD209	CD209 antigen
CD22	B-cell receptor CD22
CD226	CD226 antigen
CD244	Natural killer cell receptor 2B4
CD248	Endosialin
CD27	CD27 antigen
CD274	Programmed cell death 1 ligand 1
CD276	CD276 antigen
CD28	T-cell-specific surface glycoprotein CD28
CD2AP	CD2-associated protein
CD300A	CMRF35-like molecule 8
CD300C	CMRF35-like molecule 6
CD300E	CMRF35-like molecule 2
CD300LF	CMRF35-like molecule 1
CD300LG	CMRF35-like molecule 9
CD302	CD302 antigen
CD33	Myeloid cell surface antigen CD33
CD34	Hematopoietic progenitor cell antigen CD34
CD36	Platelet glycoprotein 4
CD38	ADP-ribosyl cyclase/cyclic ADP-ribose hydrolase 1
CD3D	T-cell surface glycoprotein CD3 delta chain
CD3E	T-cell surface glycoprotein CD3 epsilon chain
CD3G	T-cell surface glycoprotein CD3 gamma chain
CD4	T-cell surface glycoprotein CD4
CD40	Tumor necrosis factor receptor superfamily member 5
CD40LG	CD40 ligand
CD46	Membrane cofactor protein
CD48	CD48 antigen
CD5	T-cell surface glycoprotein CD5
CD55	Complement decay-accelerating factor
CD58	Lymphocyte function-associated antigen 3
CD59	CD59 glycoprotein
CD5L	CD5 antigen-like
CD6	T-cell differentiation antigen CD6
CD63	CD63 antigen
CD69	Early activation antigen CD69
CD7	T-cell antigen CD7
CD70	CD70 antigen
CD72	B-cell differentiation antigen CD72
CD74	HLA class II histocompatibility antigen gamma chain
CD79B	B-cell antigen receptor complex-associated protein beta chain
CD80	T-lymphocyte activation antigen CD80
CD82	CD82 antigen
CD83	CD83 antigen
CD84	SLAM family member 5
CD86	T-lymphocyte activation antigen CD86
CD8A	T-cell surface glycoprotein CD8 alpha chain
CD93	Complement component C1q receptor
CD99	CD99 antigen
CD99L2	CD99 antigen-like protein 2
CDA	Cytidine deaminase
CDAN1	Codanin-1
CDC123	Cell division cycle protein 123 homolog
CDC25A	M-phase inducer phosphatase 1
CDC26	Anaphase-promoting complex subunit CDC26
CDC27	Cell division cycle protein 27 homolog
CDC37	Hsp90 co-chaperone Cdc37
CDC42BPB	Serine/threonine-protein kinase MRCK beta
CDCP1	CUB domain-containing protein 1
CDH1	Cadherin-1
CDH15	Cadherin-15
CDH17	Cadherin-17
CDH2	Cadherin-2
CDH22	Cadherin-22
CDH23	Cadherin-23
CDH3	Cadherin-3
CDH4	Cadherin-4
CDH5	Cadherin-5
CDH6	Cadherin-6
CDHR1	Cadherin-related family member 1
CDHR2	Cadherin-related family member 2
CDHR5	Cadherin-related family member 5
CDK1	Cyclin-dependent kinase 1
CDK5RAP3	CDK5 regulatory subunit-associated protein 3
CDKL5	Cyclin-dependent kinase-like 5
CDKN1A	Cyclin-dependent kinase inhibitor 1
CDKN2D	Cyclin-dependent kinase 4 inhibitor D
CDNF	Cerebral dopamine neurotrophic factor
CDON	Cell adhesion molecule-related/down-regulated by oncogenes
CDSN	Corneodesmosin
CEACAM1	Carcinoembryonic antigen-related cell adhesion molecule 1
CEACAM16	Carcinoembryonic antigen-related cell adhesion molecule 16
CEACAM18	Carcinoembryonic antigen-related cell adhesion molecule 18
CEACAM19	Carcinoembryonic antigen-related cell adhesion molecule 19
CEACAM20	Carcinoembryonic antigen-related cell adhesion molecule 20
CEACAM21	Carcinoembryonic antigen-related cell adhesion molecule 21
CEACAM3	Carcinoembryonic antigen-related cell adhesion molecule 3
CEACAM5	Carcinoembryonic antigen-related cell adhesion molecule 5
CEACAM6	Carcinoembryonic antigen-related cell adhesion molecule 6
CEACAM8	Carcinoembryonic antigen-related cell adhesion molecule 8
CEBPA	CCAAT/enhancer-binding protein alpha
CEBPB	CCAAT/enhancer-binding protein beta
CELA2A	Chymotrypsin-like elastase family member 2A
CELA3A	Chymotrypsin-like elastase family member 3A
CELSR2	Cadherin EGF LAG seven-pass G-type receptor 2
CEMIP2	Cell surface hyaluronidase
CEND1	Cell cycle exit and neuronal differentiation protein 1
CENPF	Centromere protein F
CENPJ	Centromere protein J
CEP112	Centrosomal protein of 112 kDa
CEP152	Centrosomal protein of 152 kDa
CEP164	Centrosomal protein of 164 kDa
CEP170	Centrosomal protein of 170 kDa
CEP20	Centrosomal protein 20
CEP290	Centrosomal protein of 290 kDa
CEP350	Centrosome-associated protein 350
CEP43	Centrosomal protein 43
CEP85	Centrosomal protein of 85 kDa
CERT	Ceramide transfer protein
CES1	Liver carboxylesterase 1
CES2	Cocaine esterase
CES3	Carboxylesterase 3
CETN2	Centrin-2
CETN3	Centrin-3
CFB	Complement factor B
CFC1	Cryptic protein
CFD	Complement factor D
CFH	Complement factor H
CFHR2	Complement factor H-related protein 2
CFHR4	Complement factor H-related protein 4
CFHR5	Complement factor H-related protein 5
CFI	Complement factor I
CFP	Properdin
CGA	Glycoprotein hormones alpha chain
CGB3_CGB5_CGB8	Choriogonadotropin subunit beta 3
CGN	Cingulin
CGREF1	Cell growth regulator with EF hand domain protein 1
CHAC2	Glutathione-specific gamma-glutamylcyclotransferase 2
CHAD	Chondroadherin
CHCHD10	Coiled-coil-helix-coiled-coil-helix domain-containing protein 10, mitochondrial
CHCHD6	MICOS complex subunit MIC25
CHEK2	Serine/threonine-protein kinase Chk2
CHGA	Chromogranin-A
CHGB	Secretogranin-1
CHI3L1	Chitinase-3-like protein 1
CHIT1	Chitotriosidase-1
CHL1	Neural cell adhesion molecule L1-like protein
CHM	Rab proteins geranylgeranyltransferase component A 1
CHMP1A	Charged multivesicular body protein 1a
CHMP6	Charged multivesicular body protein 6
CHP1	Calcineurin B homologous protein 1
CHRDL1	Chordin-like protein 1
CHRDL2	Chordin-like protein 2
CHRM1	Muscarinic acetylcholine receptor M1
CIAPIN1	Anamorsin
CILP	Cartilage intermediate layer protein 1
CINP	Cyclin-dependent kinase 2-interacting protein
CIRBP	Cold-inducible RNA-binding protein
CIT	Citron Rho-interacting kinase
CKAP4	Cytoskeleton-associated protein 4
CKB	Creatine kinase B-type
CKMT1A_CKMT1B	Creatine kinase U-type, mitochondrial
CLASP1	CLIP-associating protein 1
CLC	Galectin-10
CLEC10A	C-type lectin domain family 10 member A
CLEC11A	C-type lectin domain family 11 member A
CLEC12A	C-type lectin domain family 12 member A
CLEC14A	C-type lectin domain family 14 member A
CLEC1A	C-type lectin domain family 1 member A
CLEC1B	C-type lectin domain family 1 member B
CLEC2L	C-type lectin domain family 2 member L
CLEC3B	Tetranectin
CLEC4A	C-type lectin domain family 4 member A
CLEC4C	C-type lectin domain family 4 member C
CLEC4D	C-type lectin domain family 4 member D
CLEC4G	C-type lectin domain family 4 member G
CLEC4M	C-type lectin domain family 4 member M
CLEC5A	C-type lectin domain family 5 member A
CLEC6A	C-type lectin domain family 6 member A
CLEC7A	C-type lectin domain family 7 member A
CLGN	Calmegin
CLIC5	Chloride intracellular channel protein 5
CLINT1	Clathrin interactor 1
CLIP2	CAP-Gly domain-containing linker protein 2
CLMP	CXADR-like membrane protein
CLNS1A	Methylosome subunit pICln
CLPP	ATP-dependent Clp protease proteolytic subunit, mitochondrial
CLPS	Colipase
CLSPN	Claspin
CLSTN1	Calsyntenin-1
CLSTN2	Calsyntenin-2
CLSTN3	Calsyntenin-3
CLTA	Clathrin light chain A
CLU	Clusterin
CLUL1	Clusterin-like protein 1
CMC1	COX assembly mitochondrial protein homolog
CMIP	C-Maf-inducing protein
CNDP1	Beta-Ala-His dipeptidase
CNGB3	Cyclic nucleotide-gated cation channel beta-3
CNP	2',3'-cyclic-nucleotide 3'-phosphodiesterase
CNPY2	Protein canopy homolog 2
CNPY4	Protein canopy homolog 4
CNST	Consortin
CNTF	Ciliary neurotrophic factor
CNTN1	Contactin-1
CNTN2	Contactin-2
CNTN3	Contactin-3
CNTN4	Contactin-4
CNTN5	Contactin-5
CNTNAP2	Contactin-associated protein-like 2
CNTNAP4	Contactin-associated protein-like 4
COCH	Cochlin
COL15A1	Collagen alpha-1(XV) chain
COL18A1	Collagen alpha-1(XVIII) chain
COL1A1	Collagen alpha-1(I) chain
COL24A1	Collagen alpha-1(XXIV) chain
COL28A1	Collagen alpha-1(XXVIII) chain
COL2A1	Collagen alpha-1(II) chain
COL3A1	Collagen alpha-1(III) chain
COL4A1	Collagen alpha-1(IV) chain
COL4A4	Collagen alpha-4(IV) chain
COL5A1	Collagen alpha-1(V) chain
COL6A3	Collagen alpha-3(VI) chain
COL9A1	Collagen alpha-1(IX) chain
COL9A2	Collagen alpha-2(IX) chain
COLEC12	Collectin-12
COMMD1	COMM domain-containing protein 1
COMMD9	COMM domain-containing protein 9
COMP	Cartilage oligomeric matrix protein
COMT	Catechol O-methyltransferase
COPB2	Coatomer subunit beta'
COPE	Coatomer subunit epsilon
COQ7	5-demethoxyubiquinone hydroxylase, mitochondrial
CORO1A	Coronin-1A
CORO6	Coronin-6
COX5B	Cytochrome c oxidase subunit 5B, mitochondrial
COX6B1	Cytochrome c oxidase subunit 6B1
CPA1	Carboxypeptidase A1
CPA2	Carboxypeptidase A2
CPA4	Carboxypeptidase A4
CPB1	Carboxypeptidase B
CPB2	Carboxypeptidase B2
CPE	Carboxypeptidase E
CPLX2	Complexin-2
CPM	Carboxypeptidase M
CPOX	Oxygen-dependent coproporphyrinogen-III oxidase, mitochondrial
CPPED1	Serine/threonine-protein phosphatase CPPED1
CPQ	Carboxypeptidase Q
CPTP	Ceramide-1-phosphate transfer protein
CPVL	Probable serine carboxypeptidase CPVL
CPXM1	Probable carboxypeptidase X1
CPXM2	Inactive carboxypeptidase-like protein X2
CR1	Complement receptor type 1
CR2	Complement receptor type 2
CRACR2A	EF-hand calcium-binding domain-containing protein 4B
CRADD	Death domain-containing protein CRADD
CREB3	Cyclic AMP-responsive element-binding protein 3
CREBZF	CREB/ATF bZIP transcription factor
CREG1	Protein CREG1
CRELD1	Protein disulfide isomerase CRELD1
CRELD2	Protein disulfide isomerase CRELD2
CRH	Corticoliberin
CRHBP	Corticotropin-releasing factor-binding protein
CRHR1	Corticotropin-releasing factor receptor 1
CRIM1	Cysteine-rich motor neuron 1 protein
CRIP2	Cysteine-rich protein 2
CRISP2	Cysteine-rich secretory protein 2
CRISP3	Cysteine-rich secretory protein 3
CRKL	Crk-like protein
CRLF1	Cytokine receptor-like factor 1
CRNN	Cornulin
CRTAC1	Cartilage acidic protein 1
CRTAM	Cytotoxic and regulatory T-cell molecule
CRTAP	Cartilage-associated protein
CRX	Cone-rod homeobox protein
CRYBB1	Beta-crystallin B1
CRYBB2	Beta-crystallin B2
CRYGD	Gamma-crystallin D
CRYM	Ketimine reductase mu-crystallin
CRYZL1	Quinone oxidoreductase-like protein 1
CSDE1	Cold shock domain-containing protein E1
CSF1	Macrophage colony-stimulating factor 1
CSF1R	Macrophage colony-stimulating factor 1 receptor
CSF2	Granulocyte-macrophage colony-stimulating factor
CSF2RA	Granulocyte-macrophage colony-stimulating factor receptor subunit alpha
CSF2RB	Cytokine receptor common subunit beta
CSF3	Granulocyte colony-stimulating factor
CSF3R	Granulocyte colony-stimulating factor receptor
CSH1	Chorionic somatomammotropin hormone 1
CSNK1D	Casein kinase I isoform delta
CSNK2A1	Casein kinase II subunit alpha
CSPG4	Chondroitin sulfate proteoglycan 4
CSPG5	Chondroitin sulfate proteoglycan 5
CSRP3	Cysteine and glycine-rich protein 3
CST1	Cystatin-SN
CST3	Cystatin-C
CST5	Cystatin-D
CST6	Cystatin-M
CST7	Cystatin-F
CSTB	Cystatin-B
CTAG1A_CTAG1B	Cancer/testis antigen 1
CTBS	Di-N-acetylchitobiase
CTF1	Cardiotrophin-1
CTHRC1	Collagen triple helix repeat-containing protein 1
CTLA4	Cytotoxic T-lymphocyte protein 4
CTNNA1	Catenin alpha-1
CTRB1	Chymotrypsinogen B
CTRC	Chymotrypsin-C
CTRL	Chymotrypsin-like protease CTRL-1
CTSB	Cathepsin B
CTSC	Dipeptidyl peptidase 1
CTSD	Cathepsin D
CTSE	Cathepsin E
CTSF	Cathepsin F
CTSH	Pro-cathepsin H
CTSL	Cathepsin L1
CTSO	Cathepsin O
CTSS	Cathepsin S
CTSV	Cathepsin L2
CTSZ	Cathepsin Z
CUZD1	CUB and zona pellucida-like domain-containing protein 1
CWC15	Spliceosome-associated protein CWC15 homolog
CX3CL1	Fractalkine
CXADR	Coxsackievirus and adenovirus receptor
CXCL1	Growth-regulated alpha protein
CXCL10	C-X-C motif chemokine 10
CXCL11	C-X-C motif chemokine 11
CXCL12	Stromal cell-derived factor 1
CXCL13	C-X-C motif chemokine 13
CXCL14	C-X-C motif chemokine 14
CXCL16	C-X-C motif chemokine 16
CXCL17	C-X-C motif chemokine 17
CXCL3	C-X-C motif chemokine 3
CXCL5	C-X-C motif chemokine 5
CXCL6	C-X-C motif chemokine 6
CXCL8	Interleukin-8
CXCL9	C-X-C motif chemokine 9
CYB5A	Cytochrome b5
CYB5R2	NADH-cytochrome b5 reductase 2
CYP24A1	1,25-dihydroxyvitamin D(3) 24-hydroxylase, mitochondrial
CYTH3	Cytohesin-3
CYTL1	Cytokine-like protein 1
DAAM1	Disheveled-associated activator of morphogenesis 1
DAB2	Disabled homolog 2
DAG1	Dystroglycan
DAND5	DAN domain family member 5
DAPK2	Death-associated protein kinase 2
DAPP1	Dual adapter for phosphotyrosine and 3-phosphotyrosine and 3-phosphoinositide
DARS1	Aspartate--tRNA ligase, cytoplasmic
DBH	Dopamine beta-hydroxylase
DBI	Acyl-CoA-binding protein
DBN1	Drebrin
DBNL	Drebrin-like protein
DCBLD2	Discoidin, CUB and LCCL domain-containing protein 2
DCC	Netrin receptor DCC
DCDC2C	Doublecortin domain-containing protein 2C
DCLRE1C	Protein artemis
DCN	Decorin
DCTD	Deoxycytidylate deaminase
DCTN1	Dynactin subunit 1
DCTN2	Dynactin subunit 2
DCTN6	Dynactin subunit 6
DCTPP1	dCTP pyrophosphatase 1
DCUN1D1	DCN1-like protein 1
DCUN1D2	DCN1-like protein 2
DCXR	L-xylulose reductase
DDA1	DET1- and DDB1-associated protein 1
DDAH1	N(G),N(G)-dimethylarginine dimethylaminohydrolase 1
DDC	Aromatic-L-amino-acid decarboxylase
DDHD2	Phospholipase DDHD2
DDI2	Protein DDI1 homolog 2
DDR1	Epithelial discoidin domain-containing receptor 1
DDT	D-dopachrome decarboxylase
DDX1	ATP-dependent RNA helicase DDX1
DDX25	ATP-dependent RNA helicase DDX25
DDX39A	ATP-dependent RNA helicase DDX39A
DDX4	Probable ATP-dependent RNA helicase DDX4
DDX53	Probable ATP-dependent RNA helicase DDX53
DDX58	Antiviral innate immune response receptor RIG-I
DECR1	2,4-dienoyl-CoA reductase, mitochondrial
DEFA1_DEFA1B	Neutrophil defensin 1
DEFB103A_DEFB103B	Beta-defensin 103
DEFB104A_DEFB104B	Beta-defensin 104
DEFB116	Beta-defensin 116
DEFB118	Beta-defensin 118
DEFB4A_DEFB4B	Beta-defensin 4A
DENND2B	DENN domain-containing protein 2B
DENR	Density-regulated protein
DFFA	DNA fragmentation factor subunit alpha
DGCR6	Protein DGCR6
DGKA	Diacylglycerol kinase alpha
DGKZ	Diacylglycerol kinase zeta
DHODH	Dihydroorotate dehydrogenase
DHPS	Deoxyhypusine synthase
DHRS4L2	Dehydrogenase/reductase SDR family member 4-like 2
DIABLO	Diablo homolog, mitochondrial
DIPK1C	Divergent protein kinase domain 1C
DIPK2B	Divergent protein kinase domain 2B
DKK1	Dickkopf-related protein 1
DKK3	Dickkopf-related protein 3
DKK4	Dickkopf-related protein 4
DKKL1	Dickkopf-like protein 1
DLG4	Disks large homolog 4
DLGAP5	Disks large-associated protein 5
DLK1	Protein delta homolog 1
DLL1	Delta-like protein 1
DLL4	Delta-like protein 4
DMD	Dystrophin
DMP1	Dentin matrix acidic phosphoprotein 1
DNAJA1	DnaJ homolog subfamily A member 1
DNAJA2	DnaJ homolog subfamily A member 2
DNAJA4	DnaJ homolog subfamily A member 4
DNAJB1	DnaJ homolog subfamily B member 1
DNAJB14	DnaJ homolog subfamily B member 14
DNAJB2	DnaJ homolog subfamily B member 2
DNAJB6	DnaJ homolog subfamily B member 6
DNAJB8	DnaJ homolog subfamily B member 8
DNAJC21	DnaJ homolog subfamily C member 21
DNAJC6	Putative tyrosine-protein phosphatase auxilin
DNAJC9	DnaJ homolog subfamily C member 9
DNER	Delta and Notch-like epidermal growth factor-related receptor
DNLZ	DNL-type zinc finger protein
DNM1	Dynamin-1
DNM3	Dynamin-3
DNMBP	Dynamin-binding protein
DNPEP	Aspartyl aminopeptidase
DNPH1	2'-deoxynucleoside 5'-phosphate N-hydrolase 1
DOC2B	Double C2-like domain-containing protein beta
DOCK9	Dedicator of cytokinesis protein 9
DOK1	Docking protein 1
DOK2	Docking protein 2
DPEP1	Dipeptidase 1
DPEP2	Dipeptidase 2
DPP10	Inactive dipeptidyl peptidase 10
DPP4	Dipeptidyl peptidase 4
DPP6	Dipeptidyl aminopeptidase-like protein 6
DPP7	Dipeptidyl peptidase 2
DPT	Dermatopontin
DPY30	Protein dpy-30 homolog
DRAXIN	Draxin
DRG2	Developmentally-regulated GTP-binding protein 2
DSC2	Desmocollin-2
DSCAM	Down syndrome cell adhesion molecule
DSG2	Desmoglein-2
DSG3	Desmoglein-3
DSG4	Desmoglein-4
DTD1	D-aminoacyl-tRNA deacylase 1
DTNB	Dystrobrevin beta
DTX2	Probable E3 ubiquitin-protein ligase DTX2
DTX3	Probable E3 ubiquitin-protein ligase DTX3
DTYMK	Thymidylate kinase
DUOX2	Dual oxidase 2
DUSP13	Dual specificity protein phosphatase 13 isoform A
DUSP29	Dual specificity phosphatase 29
DUSP3	Dual specificity protein phosphatase 3
DUT	Deoxyuridine 5'-triphosphate nucleotidohydrolase, mitochondrial
DXO	Decapping and exoribonuclease protein
DYNC1H1	Cytoplasmic dynein 1 heavy chain 1
DYNLT1	Dynein light chain Tctex-type 1
DYNLT3	Dynein light chain Tctex-type 3
EBAG9	Receptor-binding cancer antigen expressed on SiSo cells
EBI3_IL27	Interleukin-27
ECE1	Endothelin-converting enzyme 1
ECHDC3	Enoyl-CoA hydratase domain-containing protein 3, mitochondrial
ECHS1	Enoyl-CoA hydratase, mitochondrial
ECI2	Enoyl-CoA delta isomerase 2
ECM1	Extracellular matrix protein 1
ECSCR	Endothelial cell-specific chemotaxis regulator
EDA2R	Tumor necrosis factor receptor superfamily member 27
EDAR	Tumor necrosis factor receptor superfamily member EDAR
EDDM3B	Epididymal secretory protein E3-beta
EDEM2	ER degradation-enhancing alpha-mannosidase-like protein 2
EDF1	Endothelial differentiation-related factor 1
EDIL3	EGF-like repeat and discoidin I-like domain-containing protein 3
EDN1	Endothelin-1
EDNRB	Endothelin receptor type B
EEF1D	Elongation factor 1-delta
EFCAB14	EF-hand calcium-binding domain-containing protein 14
EFCAB2	Dynein regulatory complex protein 8
EFEMP1	EGF-containing fibulin-like extracellular matrix protein 1
EFHD1	EF-hand domain-containing protein D1
EFNA1	Ephrin-A1
EFNA4	Ephrin-A4
EFNB2	Ephrin-B2
EGF	Pro-epidermal growth factor
EGFL7	Epidermal growth factor-like protein 7
EGFLAM	Pikachurin
EGFR	Epidermal growth factor receptor
EGLN1	Egl nine homolog 1
EHBP1	EH domain-binding protein 1
EHD3	EH domain-containing protein 3
EIF1AX	Eukaryotic translation initiation factor 1A, X-chromosomal
EIF2AK2	Interferon-induced, double-stranded RNA-activated protein kinase
EIF2AK3	Eukaryotic translation initiation factor 2-alpha kinase 3
EIF2S2	Eukaryotic translation initiation factor 2 subunit 2
EIF4B	Eukaryotic translation initiation factor 4B
EIF4E	Eukaryotic translation initiation factor 4E
EIF4EBP1	Eukaryotic translation initiation factor 4E-binding protein 1
EIF4G1	Eukaryotic translation initiation factor 4 gamma 1
EIF4G3	Eukaryotic translation initiation factor 4 gamma 3
EIF5	Eukaryotic translation initiation factor 5
EIF5A	Eukaryotic translation initiation factor 5A-1
ELAC1	Zinc phosphodiesterase ELAC protein 1
ELAVL4	ELAV-like protein 4
ELN	Elastin
ELOA	Elongin-A
ELOB	Elongin-B
ENAH	Protein enabled homolog
ENDOU	Poly(U)-specific endoribonuclease
ENG	Endoglin
ENO1	Alpha-enolase
ENO2	Gamma-enolase
ENO3	Beta-enolase
ENOPH1	Enolase-phosphatase E1
ENOX2	Ecto-NOX disulfide-thiol exchanger 2
ENPEP	Glutamyl aminopeptidase
ENPP2	Ectonucleotide pyrophosphatase/phosphodiesterase family member 2
ENPP5	Ectonucleotide pyrophosphatase/phosphodiesterase family member 5
ENPP6	Glycerophosphocholine cholinephosphodiesterase ENPP6
ENPP7	Ectonucleotide pyrophosphatase/phosphodiesterase family member 7
ENSA	Alpha-endosulfine
ENTPD2	Ectonucleoside triphosphate diphosphohydrolase 2
ENTPD5	Ectonucleoside triphosphate diphosphohydrolase 5
ENTPD6	Ectonucleoside triphosphate diphosphohydrolase 6
ENTR1	Endosome-associated-trafficking regulator 1
EP300	Histone acetyltransferase p300
EPB41L5	Band 4.1-like protein 5
EPCAM	Epithelial cell adhesion molecule
EPGN	Epigen
EPHA1	Ephrin type-A receptor 1
EPHA10	Ephrin type-A receptor 10
EPHA2	Ephrin type-A receptor 2
EPHA4	Ephrin type-A receptor 4
EPHB4	Ephrin type-B receptor 4
EPHB6	Ephrin type-B receptor 6
EPHX2	Bifunctional epoxide hydrolase 2
EPN1	Epsin-1
EPO	Erythropoietin
EPPK1	Epiplakin
EPS8L2	Epidermal growth factor receptor kinase substrate 8-like protein 2
ERBB2	Receptor tyrosine-protein kinase erbB-2
ERBB3	Receptor tyrosine-protein kinase erbB-3
ERBB4	Receptor tyrosine-protein kinase erbB-4
ERBIN	Erbin
ERC2	ERC protein 2
ERCC1	DNA excision repair protein ERCC-1
EREG	Proepiregulin
ERI1	3'-5' exoribonuclease 1
ERMAP	Erythroid membrane-associated protein
ERN1	Serine/threonine-protein kinase/endoribonuclease IRE1
ERP29	Endoplasmic reticulum resident protein 29
ERP44	Endoplasmic reticulum resident protein 44
ERVV-1	Endogenous retrovirus group V member 1 Env polyprotein
ESAM	Endothelial cell-selective adhesion molecule
ESM1	Endothelial cell-specific molecule 1
ESPL1	Separin
ESR1	Estrogen receptor
ESYT2	Extended synaptotagmin-2
EVI2B	Protein EVI2B
EVI5	Ecotropic viral integration site 5 protein homolog
EVPL	Envoplakin
EXOSC10	Exosome component 10
EXTL1	Exostosin-like 1
EZR	Ezrin
F10	Coagulation factor X
F11	Coagulation factor XI
F11R	Junctional adhesion molecule A
F12	Coagulation factor XII
F13B	Coagulation factor XIII B chain
F2	Prothrombin
F2R	Proteinase-activated receptor 1
F3	Tissue factor
F7	Coagulation factor VII
F9	Coagulation factor IX
FABP1	Fatty acid-binding protein, liver
FABP2	Fatty acid-binding protein, intestinal
FABP3	Fatty acid-binding protein, heart
FABP4	Fatty acid-binding protein, adipocyte
FABP5	Fatty acid-binding protein 5
FABP6	Gastrotropin
FABP9	Fatty acid-binding protein 9
FADD	FAS-associated death domain protein
FAM13A	Protein FAM13A
FAM171A2	Protein FAM171A2
FAM171B	Protein FAM171B
FAM172A	Cotranscriptional regulator FAM172A
FAM20A	Pseudokinase FAM20A
FAM3B	Protein FAM3B
FAM3C	Protein FAM3C
FAM3D	Protein FAM3D
FAP	Prolyl endopeptidase FAP
FARSA	Phenylalanine--tRNA ligase alpha subunit
FAS	Tumor necrosis factor receptor superfamily member 6
FASLG	Tumor necrosis factor ligand superfamily member 6
FBLN2	Fibulin-2
FBN2	Fibrillin-2
FBP1	Fructose-1,6-bisphosphatase 1
FCAMR	High affinity immunoglobulin alpha and immunoglobulin mu Fc receptor
FCAR	Immunoglobulin alpha Fc receptor
FCER1A	High affinity immunoglobulin epsilon receptor subunit alpha
FCER2	Low affinity immunoglobulin epsilon Fc receptor
FCGR2A	Low affinity immunoglobulin gamma Fc region receptor II-a
FCGR2B	Low affinity immunoglobulin gamma Fc region receptor II-b
FCGR3B	Low affinity immunoglobulin gamma Fc region receptor III-B
FCN1	Ficolin-1
FCN2	Ficolin-2
FCRL1	Fc receptor-like protein 1
FCRL2	Fc receptor-like protein 2
FCRL3	Fc receptor-like protein 3
FCRL5	Fc receptor-like protein 5
FCRL6	Fc receptor-like protein 6
FCRLB	Fc receptor-like B
FDX1	Adrenodoxin, mitochondrial
FDX2	Ferredoxin-2, mitochondrial
FEN1	Flap endonuclease 1
FES	Tyrosine-protein kinase Fes/Fps
FETUB	Fetuin-B
FGA	Fibrinogen alpha chain
FGD3	FYVE, RhoGEF and PH domain-containing protein 3
FGF12	Fibroblast growth factor 12
FGF16	Fibroblast growth factor 16
FGF19	Fibroblast growth factor 19
FGF2	Fibroblast growth factor 2
FGF20	Fibroblast growth factor 20
FGF21	Fibroblast growth factor 21
FGF23	Fibroblast growth factor 23
FGF3	Fibroblast growth factor 3
FGF5	Fibroblast growth factor 5
FGF6	Fibroblast growth factor 6
FGF7	Fibroblast growth factor 7
FGF9	Fibroblast growth factor 9
FGFBP1	Fibroblast growth factor-binding protein 1
FGFBP2	Fibroblast growth factor-binding protein 2
FGFBP3	Fibroblast growth factor-binding protein 3
FGFR2	Fibroblast growth factor receptor 2
FGFR4	Fibroblast growth factor receptor 4
FGL1	Fibrinogen-like protein 1
FGR	Tyrosine-protein kinase Fgr
FH	Fumarate hydratase, mitochondrial
FHIP2A	FHF complex subunit HOOK interacting protein 2A
FHIT	Bis(5'-adenosyl)-triphosphatase
FIS1	Mitochondrial fission 1 protein
FKBP14	Peptidyl-prolyl cis-trans isomerase FKBP14
FKBP1B	Peptidyl-prolyl cis-trans isomerase FKBP1B
FKBP4	Peptidyl-prolyl cis-trans isomerase FKBP4
FKBP5	Peptidyl-prolyl cis-trans isomerase FKBP5
FKBP7	Peptidyl-prolyl cis-trans isomerase FKBP7
FKBPL	FK506-binding protein-like
FLI1	Friend leukemia integration 1 transcription factor
FLRT2	Leucine-rich repeat transmembrane protein FLRT2
FLT1	Vascular endothelial growth factor receptor 1
FLT3	Receptor-type tyrosine-protein kinase FLT3
FLT3LG	Fms-related tyrosine kinase 3 ligand
FLT4	Vascular endothelial growth factor receptor 3
FMNL1	Formin-like protein 1
FMR1	Synaptic functional regulator FMR1
FN1	Fibronectin
FNDC1	Fibronectin type III domain-containing protein 1
FNTA	Protein farnesyltransferase/geranylgeranyltransferase type-1 subunit alpha
FOLH1	Glutamate carboxypeptidase 2
FOLR1	Folate receptor alpha
FOLR2	Folate receptor beta
FOLR3	Folate receptor gamma
FOS	Proto-oncogene c-Fos
FOSB	Protein fosB
FOXJ3	Forkhead box protein J3
FOXO1	Forkhead box protein O1
FOXO3	Forkhead box protein O3
FRMD4B	FERM domain-containing protein 4B
FRMD7	FERM domain-containing protein 7
FRZB	Secreted frizzled-related protein 3
FSHB	Follitropin subunit beta
FST	Follistatin
FSTL1	Follistatin-related protein 1
FSTL3	Follistatin-related protein 3
FTCD	Formimidoyltransferase-cyclodeaminase
FUCA1	Tissue alpha-L-fucosidase
FUOM	Fucose mutarotase
FURIN	Furin
FUS	RNA-binding protein FUS
FUT1	Galactoside alpha-(1,2)-fucosyltransferase 1
FUT3_FUT5	3-galactosyl-N-acetylglucosaminide 4-alpha-L-fucosyltransferase FUT3_4-galactosyl-N-acetylglucosaminide 3-alpha-L-fucosyltransferase FUT5
FUT8	Alpha-(1,6)-fucosyltransferase
FXN	Frataxin, mitochondrial
FXYD5	FXYD domain-containing ion transport regulator 5
FYB1	FYN-binding protein 1
FZD10	Frizzled-10
FZD8	Frizzled-8
GABARAP	Gamma-aminobutyric acid receptor-associated protein
GABARAPL1	Gamma-aminobutyric acid receptor-associated protein-like 1
GABRA4	Gamma-aminobutyric acid receptor subunit alpha-4
GAD1	Glutamate decarboxylase 1
GAD2	Glutamate decarboxylase 2
GADD45B	Growth arrest and DNA damage-inducible protein GADD45 beta
GADD45GIP1	Growth arrest and DNA damage-inducible proteins-interacting protein 1
GAGE2A	G antigen 2A
GAL	Galanin peptides
GALNT10	Polypeptide N-acetylgalactosaminyltransferase 10
GALNT2	Polypeptide N-acetylgalactosaminyltransferase 2
GALNT3	Polypeptide N-acetylgalactosaminyltransferase 3
GALNT5	Polypeptide N-acetylgalactosaminyltransferase 5
GALNT7	N-acetylgalactosaminyltransferase 7
GAMT	Guanidinoacetate N-methyltransferase
GAPDH	Glyceraldehyde-3-phosphate dehydrogenase
GART	Trifunctional purine biosynthetic protein adenosine-3
GAS2	Growth arrest-specific protein 2
GAS6	Growth arrest-specific protein 6
GASK1A	Golgi-associated kinase 1A
GAST	Gastrin
GATA3	Trans-acting T-cell-specific transcription factor GATA-3
GATD3	Glutamine amidotransferase-like class 1 domain-containing protein 3B, mitochondrial
GBA	Lysosomal acid glucosylceramidase
GBP1	Guanylate-binding protein 1
GBP2	Guanylate-binding protein 2
GBP4	Guanylate-binding protein 4
GBP6	Guanylate-binding protein 6
GC	Vitamin D-binding protein
GCC1	GRIP and coiled-coil domain-containing protein 1
GCG	Pro-glucagon
GCHFR	GTP cyclohydrolase 1 feedback regulatory protein
GCLM	Glutamate--cysteine ligase regulatory subunit
GCNT1	Beta-1,3-galactosyl-O-glycosyl-glycoprotein beta-1,6-N-acetylglucosaminyltransferase
GDF15	Growth/differentiation factor 15
GDF2	Growth/differentiation factor 2
GDNF	Glial cell line-derived neurotrophic factor
GET3	ATPase GET3
GFAP	Glial fibrillary acidic protein
GFER	FAD-linked sulfhydryl oxidase ALR
GFOD2	Glucose-fructose oxidoreductase domain-containing protein 2
GFRA1	GDNF family receptor alpha-1
GFRA2	GDNF family receptor alpha-2
GFRA3	GDNF family receptor alpha-3
GFRAL	GDNF family receptor alpha-like
GGA1	ADP-ribosylation factor-binding protein GGA1
GGACT	Gamma-glutamylaminecyclotransferase
GGCT	Gamma-glutamylcyclotransferase
GGH	Gamma-glutamyl hydrolase
GGT1	Glutathione hydrolase 1 proenzyme
GGT5	Glutathione hydrolase 5 proenzyme
GH1	Somatotropin
GH2	Growth hormone variant
GHR	Growth hormone receptor
GHRHR	Growth hormone-releasing hormone receptor
GHRL	Appetite-regulating hormone
GID8	Glucose-induced degradation protein 8 homolog
GIGYF2	GRB10-interacting GYF protein 2
GIMAP7	GTPase IMAP family member 7
GIMAP8	GTPase IMAP family member 8
GIP	Gastric inhibitory polypeptide
GIPC2	PDZ domain-containing protein GIPC2
GIPC3	PDZ domain-containing protein GIPC3
GIPR	Gastric inhibitory polypeptide receptor
GIT1	ARF GTPase-activating protein GIT1
GJA8	Gap junction alpha-8 protein
GKN1	Gastrokine-1
GLA	Alpha-galactosidase A
GLB1	Beta-galactosidase
GLI2	Zinc finger protein GLI2
GLIPR1	Glioma pathogenesis-related protein 1
GLO1	Lactoylglutathione lyase
GLOD4	Glyoxalase domain-containing protein 4
GLP1R	Glucagon-like peptide 1 receptor
GLRX	Glutaredoxin-1
GLRX5	Glutaredoxin-related protein 5, mitochondrial
GLT8D2	Glycosyltransferase 8 domain-containing protein 2
GLYR1	Putative oxidoreductase GLYR1
GM2A	Ganglioside GM2 activator
GMFG	Glia maturation factor gamma
GMPR	GMP reductase 1
GMPR2	GMP reductase 2
GNAS	Neuroendocrine secretory protein 55
GNE	Bifunctional UDP-N-acetylglucosamine 2-epimerase/N-acetylmannosamine kinase
GNGT1	Guanine nucleotide-binding protein G(T) subunit gamma-T1
GNLY	Granulysin
GNPDA1	Glucosamine-6-phosphate isomerase 1
GNPDA2	Glucosamine-6-phosphate isomerase 2
GOLGA3	Golgin subfamily A member 3
GOLM2	Protein GOLM2
GOPC	Golgi-associated PDZ and coiled-coil motif-containing protein
GORASP2	Golgi reassembly-stacking protein 2
GOT1	Aspartate aminotransferase, cytoplasmic
GP1BA	Platelet glycoprotein Ib alpha chain
GP1BB	Platelet glycoprotein Ib beta chain
GP2	Pancreatic secretory granule membrane major glycoprotein GP2
GP5	Platelet glycoprotein V
GP6	Platelet glycoprotein VI
GPA33	Cell surface A33 antigen
GPC1	Glypican-1
GPC5	Glypican-5
GPD1	Glycerol-3-phosphate dehydrogenase
GPHA2	Glycoprotein hormone alpha-2
GPI	Glucose-6-phosphate isomerase
GPIHBP1	Glycosylphosphatidylinositol-anchored high density lipoprotein-binding protein 1
GPKOW	G-patch domain and KOW motifs-containing protein
GPNMB	Transmembrane glycoprotein NMB
GPR101	Probable G-protein coupled receptor 101
GPR158	Probable G-protein coupled receptor 158
GPR15L	Protein GPR15L
GPR37	Prosaposin receptor GPR37
GPRC5C	G-protein coupled receptor family C group 5 member C
GRAP2	GRB2-related adapter protein 2
GRHPR	Glyoxylate reductase/hydroxypyruvate reductase
GRIK2	Glutamate receptor ionotropic, kainate 2
GRIN2B	Glutamate receptor ionotropic, NMDA 2B
GRK5	G protein-coupled receptor kinase 5
GRN	Progranulin
GRP	Gastrin-releasing peptide
GRPEL1	GrpE protein homolog 1, mitochondrial
GRSF1	G-rich sequence factor 1
GSAP	Gamma-secretase-activating protein
GSN	Gelsolin
GSR	Glutathione reductase, mitochondrial
GSTA1	Glutathione S-transferase A1
GSTA3	Glutathione S-transferase A3
GSTM4	Glutathione S-transferase Mu 4
GSTP1	Glutathione S-transferase P
GSTT2B	Glutathione S-transferase theta-2B
GTF2IRD1	General transcription factor II-I repeat domain-containing protein 1
GTPBP2	GTP-binding protein 2
GUCA2A	Guanylin
GUCY2C	Heat-stable enterotoxin receptor
GUK1	Guanylate kinase
GUSB	Beta-glucuronidase
GYS1	Glycogen [starch] synthase, muscle
GZMA	Granzyme A
GZMB	Granzyme B
GZMH	Granzyme H
H2AP	Huntingtin-interacting protein M
HADH	Hydroxyacyl-coenzyme A dehydrogenase, mitochondrial
HAGH	Hydroxyacylglutathione hydrolase, mitochondrial
HAO1	Hydroxyacid oxidase 1
HARS1	Histidine--tRNA ligase, cytoplasmic
HAVCR1	Hepatitis A virus cellular receptor 1
HAVCR2	Hepatitis A virus cellular receptor 2
HBEGF	Proheparin-binding EGF-like growth factor
HBQ1	Hemoglobin subunit theta-1
HBZ	Hemoglobin subunit zeta
HCG22	Protein PBMUCL2
HCLS1	Hematopoietic lineage cell-specific protein
HDAC8	Histone deacetylase 8
HDAC9	Histone deacetylase 9
HDDC2	5'-deoxynucleotidase HDDC2
HDGF	Hepatoma-derived growth factor
HDGFL2	Hepatoma-derived growth factor-related protein 2
HEBP1	Heme-binding protein 1
HEG1	Protein HEG homolog 1
HEPACAM2	HEPACAM family member 2
HEPH	Hephaestin
HEXIM1	Protein HEXIM1
HGF	Hepatocyte growth factor
HGFAC	Hepatocyte growth factor activator
HGS	Hepatocyte growth factor-regulated tyrosine kinase substrate
HHEX	Hematopoietically-expressed homeobox protein HHEX
HIF1A	Hypoxia-inducible factor 1-alpha
HIP1	Huntingtin-interacting protein 1
HIP1R	Huntingtin-interacting protein 1-related protein
HJV	Hemojuvelin
HK2	Hexokinase-2
HLA-A	HLA class I histocompatibility antigen, A alpha chain
HLA-DRA	HLA class II histocompatibility antigen, DR alpha chain
HLA-E	HLA class I histocompatibility antigen, alpha chain E
HMBS	Porphobilinogen deaminase
HMCN2	Hemicentin-2
HMGCL	Hydroxymethylglutaryl-CoA lyase, mitochondrial
HMGCS1	Hydroxymethylglutaryl-CoA synthase, cytoplasmic
HMMR	Hyaluronan mediated motility receptor
HMOX1	Heme oxygenase 1
HMOX2	Heme oxygenase 2
HNF1A	Hepatocyte nuclear factor 1-alpha
HNMT	Histamine N-methyltransferase
HNRNPK	Heterogeneous nuclear ribonucleoprotein K
HNRNPUL1	Heterogeneous nuclear ribonucleoprotein U-like protein 1
HPCAL1	Hippocalcin-like protein 1
HPGDS	Hematopoietic prostaglandin D synthase
HPSE	Heparanase
HRAS	GTPase Hras
HRC	Sarcoplasmic reticulum histidine-rich calcium-binding protein
HRG	Histidine-rich glycoprotein
HS1BP3	HCLS1-binding protein 3
HS3ST3B1	Heparan sulfate glucosamine 3-O-sulfotransferase 3B1
HS6ST1	Heparan-sulfate 6-O-sulfotransferase 1
HS6ST2	Heparan-sulfate 6-O-sulfotransferase 2
HSBP1	Heat shock factor-binding protein 1
HSD11B1	Corticosteroid 11-beta-dehydrogenase isozyme 1
HSD17B14	17-beta-hydroxysteroid dehydrogenase 14
HSD17B3	Testosterone 17-beta-dehydrogenase 3
HSDL2	Hydroxysteroid dehydrogenase-like protein 2
HSP90B1	Endoplasmin
HSPA1A	Heat shock 70 kDa protein 1A
HSPA2	Heat shock-related 70 kDa protein 2
HSPB1	Heat shock protein beta-1
HSPB6	Heat shock protein beta-6
HSPG2	Basement membrane-specific heparan sulfate proteoglycan core protein
HTR1A	5-hydroxytryptamine receptor 1A
HTR1B	5-hydroxytryptamine receptor 1B
HTRA2	Serine protease HTRA2, mitochondrial
HYAL1	Hyaluronidase-1
HYOU1	Hypoxia up-regulated protein 1
ICA1	Islet cell autoantigen 1
ICAM1	Intercellular adhesion molecule 1
ICAM2	Intercellular adhesion molecule 2
ICAM3	Intercellular adhesion molecule 3
ICAM4	Intercellular adhesion molecule 4
ICAM5	Intercellular adhesion molecule 5
ICOSLG	ICOS ligand
ID4	DNA-binding protein inhibitor ID-4
IDI2	Isopentenyl-diphosphate delta-isomerase 2
IDO1	Indoleamine 2,3-dioxygenase 1
IDS	Iduronate 2-sulfatase
IDUA	Alpha-L-iduronidase
IFI30	Gamma-interferon-inducible lysosomal thiol reductase
IFIT1	Interferon-induced protein with tetratricopeptide repeats 1
IFIT3	Interferon-induced protein with tetratricopeptide repeats 3
IFNAR1	Interferon alpha/beta receptor 1
IFNG	Interferon gamma
IFNGR1	Interferon gamma receptor 1
IFNGR2	Interferon gamma receptor 2
IFNL1	Interferon lambda-1
IFNL2	Interferon lambda-2
IFNLR1	Interferon lambda receptor 1
IFNW1	Interferon omega-1
IFT20	Intraflagellar transport protein 20 homolog
IGBP1	Immunoglobulin-binding protein 1
IGDCC3	Immunoglobulin superfamily DCC subclass member 3
IGDCC4	Immunoglobulin superfamily DCC subclass member 4
IGF1R	Insulin-like growth factor 1 receptor
IGF2BP3	Insulin-like growth factor 2 mRNA-binding protein 3
IGF2R	Cation-independent mannose-6-phosphate receptor
IGFBP1	Insulin-like growth factor-binding protein 1
IGFBP2	Insulin-like growth factor-binding protein 2
IGFBP3	Insulin-like growth factor-binding protein 3
IGFBP4	Insulin-like growth factor-binding protein 4
IGFBP6	Insulin-like growth factor-binding protein 6
IGFBP7	Insulin-like growth factor-binding protein 7
IGFBPL1	Insulin-like growth factor-binding protein-like 1
IGFL4	Insulin growth factor-like family member 4
IGHMBP2	DNA-binding protein SMUBP-2
IGLC2	Immunoglobulin lambda constant 2
IGLON5	IgLON family member 5
IGSF21	Immunoglobulin superfamily member 21
IGSF3	Immunoglobulin superfamily member 3
IGSF8	Immunoglobulin superfamily member 8
IGSF9	Protein turtle homolog A
IKBKG	NF-kappa-B essential modulator
IKZF2	Zinc finger protein Helios
IL10	Interleukin-10
IL10RA	Interleukin-10 receptor subunit alpha
IL10RB	Interleukin-10 receptor subunit beta
IL11	Interleukin-11
IL12A_IL12B	Interleukin-12
IL12B	Interleukin-12 subunit beta
IL12RB1	Interleukin-12 receptor subunit beta-1
IL12RB2	Interleukin-12 receptor subunit beta-2
IL13	Interleukin-13
IL13RA1	Interleukin-13 receptor subunit alpha-1
IL13RA2	Interleukin-13 receptor subunit alpha-2
IL15	Interleukin-15
IL15RA	Interleukin-15 receptor subunit alpha
IL16	Pro-interleukin-16
IL17A	Interleukin-17A
IL17C	Interleukin-17C
IL17D	Interleukin-17D
IL17F	Interleukin-17F
IL17RA	Interleukin-17 receptor A
IL17RB	Interleukin-17 receptor B
IL18	Interleukin-18
IL18BP	Interleukin-18-binding protein
IL18R1	Interleukin-18 receptor 1
IL18RAP	Interleukin-18 receptor accessory protein
IL19	Interleukin-19
IL1A	Interleukin-1 alpha
IL1B	Interleukin-1 beta
IL1R1	Interleukin-1 receptor type 1
IL1R2	Interleukin-1 receptor type 2
IL1RAP	Interleukin-1 receptor accessory protein
IL1RL1	Interleukin-1 receptor-like 1
IL1RL2	Interleukin-1 receptor-like 2
IL1RN	Interleukin-1 receptor antagonist protein
IL2	Interleukin-2
IL20	Interleukin-20
IL20RA	Interleukin-20 receptor subunit alpha
IL20RB	Interleukin-20 receptor subunit beta
IL21R	Interleukin-21 receptor
IL22	Interleukin-22
IL22RA1	Interleukin-22 receptor subunit alpha-1
IL24	Interleukin-24
IL25	Interleukin-25
IL2RA	Interleukin-2 receptor subunit alpha
IL2RB	Interleukin-2 receptor subunit beta
IL2RG	Cytokine receptor common subunit gamma
IL3	Interleukin-3
IL31	Interleukin-31
IL31RA	Interleukin-31 receptor subunit alpha
IL32	Interleukin-32
IL33	Interleukin-33
IL34	Interleukin-34
IL36A	Interleukin-36 alpha
IL36G	Interleukin-36 gamma
IL3RA	Interleukin-3 receptor subunit alpha
IL4	Interleukin-4
IL4R	Interleukin-4 receptor subunit alpha
IL5	Interleukin-5
IL5RA	Interleukin-5 receptor subunit alpha
IL6	Interleukin-6
IL6R	Interleukin-6 receptor subunit alpha
IL6ST	Interleukin-6 receptor subunit beta
IL7	Interleukin-7
IL7R	Interleukin-7 receptor subunit alpha
IL9	Interleukin-9
ILKAP	Integrin-linked kinase-associated serine/threonine phosphatase 2C
IMMT	MICOS complex subunit MIC60
IMPA1	Inositol monophosphatase 1
IMPACT	Protein IMPACT
IMPG1	Interphotoreceptor matrix proteoglycan 1
ING1	Inhibitor of growth protein 1
INHBB	Inhibin beta B chain
INHBC	Inhibin beta C chain
INPP1	Inositol polyphosphate 1-phosphatase
INPP5D	Phosphatidylinositol 3,4,5-trisphosphate 5-phosphatase 1
INPP5J	Phosphatidylinositol 4,5-bisphosphate 5-phosphatase A
INPPL1	Phosphatidylinositol 3,4,5-trisphosphate 5-phosphatase 2
INSL3	Insulin-like 3
INSL4	Early placenta insulin-like peptide
INSL5	Insulin-like peptide INSL5
INSR	Insulin receptor
IPCEF1	Interactor protein for cytohesin exchange factors 1
IQGAP2	Ras GTPase-activating-like protein IQGAP2
IRAG2	Inositol 1,4,5-triphosphate receptor associated 2
IRAK1	Interleukin-1 receptor-associated kinase 1
IRAK4	Interleukin-1 receptor-associated kinase 4
ISLR2	Immunoglobulin superfamily containing leucine-rich repeat protein 2
ISM1	Isthmin-1
ISM2	Isthmin-2
IST1	IST1 homolog
ITGA11	Integrin alpha-11
ITGA2	Integrin alpha-2
ITGA5	Integrin alpha-5
ITGA6	Integrin alpha-6
ITGAL	Integrin alpha-L
ITGAM	Integrin alpha-M
ITGAV	Integrin alpha-V
ITGAX	Integrin alpha-X
ITGB1	Integrin beta-1
ITGB1BP1	Integrin beta-1-binding protein 1
ITGB1BP2	Integrin beta-1-binding protein 2
ITGB2	Integrin beta-2
ITGB5	Integrin beta-5
ITGB6	Integrin beta-6
ITGB7	Integrin beta-7
ITGBL1	Integrin beta-like protein 1
ITIH1	Inter-alpha-trypsin inhibitor heavy chain H1
ITIH3	Inter-alpha-trypsin inhibitor heavy chain H3
ITIH4	Inter-alpha-trypsin inhibitor heavy chain H4
ITIH5	Inter-alpha-trypsin inhibitor heavy chain H5
ITM2A	Integral membrane protein 2A
ITPA	Inosine triphosphate pyrophosphatase
ITPR1	Inositol 1,4,5-trisphosphate receptor type 1
ITPRIP	Inositol 1,4,5-trisphosphate receptor-interacting protein
IVD	Isovaleryl-CoA dehydrogenase, mitochondrial
IZUMO1	Izumo sperm-egg fusion protein 1
JAM2	Junctional adhesion molecule B
JAM3	Junctional adhesion molecule C
JCHAIN	Immunoglobulin J chain
JMJD1C	Probable JmjC domain-containing histone demethylation protein 2C
JPT2	Jupiter microtubule associated homolog 2
JUN	Transcription factor AP-1
KAZALD1	Kazal-type serine protease inhibitor domain-containing protein 1
KAZN	Kazrin
KCNC4	Potassium voltage-gated channel subfamily C member 4
KCNH2	Potassium voltage-gated channel subfamily H member 2
KCNIP4	Kv channel-interacting protein 4
KCTD5	BTB/POZ domain-containing protein KCTD5
KDM3A	Lysine-specific demethylase 3A
KDR	Vascular endothelial growth factor receptor 2
KEL	Kell blood group glycoprotein
KHDC3L	KH domain-containing protein 3
KHK	Ketohexokinase
KIAA0319	Dyslexia-associated protein KIAA0319
KIAA1549	UPF0606 protein KIAA1549
KIAA1549L	UPF0606 protein KIAA1549L
KIAA2013	Uncharacterized protein KIAA2013
KIF1C	Kinesin-like protein KIF1C
KIF20B	Kinesin-like protein KIF20B
KIF22	Kinesin-like protein KIF22
KIFBP	KIF-binding protein
KIR2DL2	Killer cell immunoglobulin-like receptor 2DL2
KIR2DL3	Killer cell immunoglobulin-like receptor 2DL3
KIR2DS4	Killer cell immunoglobulin-like receptor 2DS4
KIR3DL1	Killer cell immunoglobulin-like receptor 3DL1
KIR3DL2	Killer cell immunoglobulin-like receptor 3DL2
KIRREL1	Kin of IRRE-like protein 1
KIRREL2	Kin of IRRE-like protein 2
KIT	Mast/stem cell growth factor receptor Kit
KITLG	Kit ligand
KLB	Beta-klotho
KLF4	Krueppel-like factor 4
KLHL41	Kelch-like protein 41
KLK1	Kallikrein-1
KLK10	Kallikrein-10
KLK11	Kallikrein-11
KLK12	Kallikrein-12
KLK13	Kallikrein-13
KLK14	Kallikrein-14
KLK15	Kallikrein-15
KLK3	Prostate-specific antigen
KLK4	Kallikrein-4
KLK6	Kallikrein-6
KLK7	Kallikrein-7
KLK8	Kallikrein-8
KLKB1	Plasma kallikrein
KLRB1	Killer cell lectin-like receptor subfamily B member 1
KLRC1	NKG2-A/NKG2-B type II integral membrane protein
KLRD1	Natural killer cells antigen CD94
KLRF1	Killer cell lectin-like receptor subfamily F member 1
KLRK1	NKG2-D type II integral membrane protein
KRT14	Keratin, type I cytoskeletal 14
KRT17	Keratin, type I cytoskeletal 17
KRT18	Keratin, type I cytoskeletal 18
KRT19	Keratin, type I cytoskeletal 19
KRT5	Keratin, type II cytoskeletal 5
KRT6C	Keratin, type II cytoskeletal 6C
KRT8	Keratin, type II cytoskeletal 8
KYAT1	Kynurenine--oxoglutarate transaminase 1
KYNU	Kynureninase
L1CAM	Neural cell adhesion molecule L1
L3HYPDH	Trans-3-hydroxy-L-proline dehydratase
LACRT	Extracellular glycoprotein lacritin
LACTB2	Endoribonuclease LACTB2
LAG3	Lymphocyte activation gene 3 protein
LAIR1	Leukocyte-associated immunoglobulin-like receptor 1
LAIR2	Leukocyte-associated immunoglobulin-like receptor 2
LAMA1	Laminin subunit alpha-1
LAMA4	Laminin subunit alpha-4
LAMB1	Laminin subunit beta-1
LAMP1	Lysosome-associated membrane glycoprotein 1
LAMP2	Lysosome-associated membrane glycoprotein 2
LAMP3	Lysosome-associated membrane glycoprotein 3
LAMTOR5	Ragulator complex protein LAMTOR5
LAP3	Cytosol aminopeptidase
LARP1	La-related protein 1
LAT	Linker for activation of T-cells family member 1
LAT2	Linker for activation of T-cells family member 2
LATS1	Serine/threonine-protein kinase LATS1
LAYN	Layilin
LBP	Lipopolysaccharide-binding protein
LBR	Delta(14)-sterol reductase LBR
LCAT	Phosphatidylcholine-sterol acyltransferase
LCN15	Lipocalin-15
LCN2	Neutrophil gelatinase-associated lipocalin
LCP1	Plastin-2
LDLR	Low-density lipoprotein receptor
LDLRAP1	Low density lipoprotein receptor adapter protein 1
LECT2	Leukocyte cell-derived chemotaxin-2
LEFTY2	Left-right determination factor 2
LEG1	Protein LEG1 homolog
LELP1	Late cornified envelope-like proline-rich protein 1
LEO1	RNA polymerase-associated protein LEO1
LEP	Leptin
LEPR	Leptin receptor
LETM1	Mitochondrial proton/calcium exchanger protein
LGALS1	Galectin-1
LGALS3	Galectin-3
LGALS3BP	Galectin-3-binding protein
LGALS4	Galectin-4
LGALS7_LGALS7B	Galectin-7
LGALS8	Galectin-8
LGALS9	Galectin-9
LGMN	Legumain
LHB	Lutropin subunit beta
LHPP	Phospholysine phosphohistidine inorganic pyrophosphate phosphatase
LIF	Leukemia inhibitory factor
LIFR	Leukemia inhibitory factor receptor
LILRA2	Leukocyte immunoglobulin-like receptor subfamily A member 2
LILRA3	Leukocyte immunoglobulin-like receptor subfamily A member 3
LILRA4	Leukocyte immunoglobulin-like receptor subfamily A member 4
LILRA5	Leukocyte immunoglobulin-like receptor subfamily A member 5
LILRA6	Leukocyte immunoglobulin-like receptor subfamily A member 6
LILRB1	Leukocyte immunoglobulin-like receptor subfamily B member 1
LILRB2	Leukocyte immunoglobulin-like receptor subfamily B member 2
LILRB4	Leukocyte immunoglobulin-like receptor subfamily B member 4
LILRB5	Leukocyte immunoglobulin-like receptor subfamily B member 5
LIPF	Gastric triacylglycerol lipase
LMNB1	Lamin-B1
LMNB2	Lamin-B2
LMOD1	Leiomodin-1
LMOD2	Leiomodin-2
LONP1	Lon protease homolog, mitochondrial
LPA	Apolipoprotein(a)
LPCAT2	Lysophosphatidylcholine acyltransferase 2
LPL	Lipoprotein lipase
LPO	Lactoperoxidase
LPP	Lipoma-preferred partner
LRCH4	Leucine-rich repeat and calponin homology domain-containing protein 4
LRFN2	Leucine-rich repeat and fibronectin type-III domain-containing protein 2
LRG1	Leucine-rich alpha-2-glycoprotein
LRIG1	Leucine-rich repeats and immunoglobulin-like domains protein 1
LRIG3	Leucine-rich repeats and immunoglobulin-like domains protein 3
LRP1	Prolow-density lipoprotein receptor-related protein 1
LRP11	Low-density lipoprotein receptor-related protein 11
LRP2	Low-density lipoprotein receptor-related protein 2
LRP2BP	LRP2-binding protein
LRPAP1	Alpha-2-macroglobulin receptor-associated protein
LRRC25	Leucine-rich repeat-containing protein 25
LRRC37A2	Leucine-rich repeat-containing protein 37A2
LRRC38	Leucine-rich repeat-containing protein 38
LRRC59	Leucine-rich repeat-containing protein 59
LRRFIP1	Leucine-rich repeat flightless-interacting protein 1
LRRN1	Leucine-rich repeat neuronal protein 1
LRTM1	Leucine-rich repeat and transmembrane domain-containing protein 1
LRTM2	Leucine-rich repeat and transmembrane domain-containing protein 2
LSM1	U6 snRNA-associated Sm-like protein LSm1
LSM8	U6 snRNA-associated Sm-like protein LSm8
LSP1	Lymphocyte-specific protein 1
LTA	Lymphotoxin-alpha
LTA4H	Leukotriene A-4 hydrolase
LTB	Lymphotoxin-beta
LTBP2	Latent-transforming growth factor beta-binding protein 2
LTBP3	Latent-transforming growth factor beta-binding protein 3
LTBR	Tumor necrosis factor receptor superfamily member 3
LTO1	Protein LTO1 homolog
LUZP2	Leucine zipper protein 2
LXN	Latexin
LY6D	Lymphocyte antigen 6D
LY75	Lymphocyte antigen 75
LY9	T-lymphocyte surface antigen Ly-9
LY96	Lymphocyte antigen 96
LYAR	Cell growth-regulating nucleolar protein
LYN	Tyrosine-protein kinase Lyn
LYPD1	Ly6/PLAUR domain-containing protein 1
LYPD3	Ly6/PLAUR domain-containing protein 3
LYPD8	Ly6/PLAUR domain-containing protein 8
LYPLA2	Acyl-protein thioesterase 2
LYSMD3	LysM and putative peptidoglycan-binding domain-containing protein 3
LYVE1	Lymphatic vessel endothelial hyaluronic acid receptor 1
LYZL2	Lysozyme-like protein 2
LZTFL1	Leucine zipper transcription factor-like protein 1
M6PR	Cation-dependent mannose-6-phosphate receptor
MAD1L1	Mitotic spindle assembly checkpoint protein MAD1
MAEA	E3 ubiquitin-protein transferase MAEA
MAG	Myelin-associated glycoprotein
MAGEA3	Melanoma-associated antigen 3
MAGED1	Melanoma-associated antigen D1
MAMDC2	MAM domain-containing protein 2
MAMDC4	Apical endosomal glycoprotein
MAN1A2	Mannosyl-oligosaccharide 1,2-alpha-mannosidase IB
MAN2B2	Epididymis-specific alpha-mannosidase
MANEAL	Glycoprotein endo-alpha-1,2-mannosidase-like protein
MANF	Mesencephalic astrocyte-derived neurotrophic factor
MANSC1	MANSC domain-containing protein 1
MANSC4	MANSC domain-containing protein 4
MAP1LC3A	Microtubule-associated proteins 1A/1B light chain 3A
MAP1LC3B2	Microtubule-associated proteins 1A/1B light chain 3 beta 2
MAP2	Microtubule-associated protein 2
MAP2K1	Dual specificity mitogen-activated protein kinase kinase 1
MAP2K6	Dual specificity mitogen-activated protein kinase kinase 6
MAP3K5	Mitogen-activated protein kinase kinase kinase 5
MAP4K5	Mitogen-activated protein kinase kinase kinase kinase 5
MAPK13	Mitogen-activated protein kinase 13
MAPK9	Mitogen-activated protein kinase 9
MAPKAPK2	MAP kinase-activated protein kinase 2
MAPRE3	Microtubule-associated protein RP/EB family member 3
MAPT	Microtubule-associated protein tau
MARCO	Macrophage receptor MARCO
MARS1	Methionine--tRNA ligase, cytoplasmic
MASP1	Mannan-binding lectin serine protease 1
MATN2	Matrilin-2
MATN3	Matrilin-3
MAVS	Mitochondrial antiviral-signaling protein
MAX	Protein max
MB	Myoglobin
MBL2	Mannose-binding protein C
MCAM	Cell surface glycoprotein MUC18
MCEE	Methylmalonyl-CoA epimerase, mitochondrial
MCEMP1	Mast cell-expressed membrane protein 1
MCFD2	Multiple coagulation factor deficiency protein 2
MCTS1	Malignant T-cell-amplified sequence 1
MDGA1	MAM domain-containing glycosylphosphatidylinositol anchor protein 1
MDH1	Malate dehydrogenase, cytoplasmic
MDK	Midkine
MDM1	Nuclear protein MDM1
MECR	Enoyl-[acyl-carrier-protein] reductase, mitochondrial
MED18	Mediator of RNA polymerase II transcription subunit 18
MED21	Mediator of RNA polymerase II transcription subunit 21
MEGF10	Multiple epidermal growth factor-like domains protein 10
MEGF11	Multiple epidermal growth factor-like domains protein 11
MEGF9	Multiple epidermal growth factor-like domains protein 9
MELTF	Melanotransferrin
MENT	Protein MENT
MEP1A	Meprin A subunit alpha
MEP1B	Meprin A subunit beta
MEPE	Matrix extracellular phosphoglycoprotein
MERTK	Tyrosine-protein kinase Mer
MESD	LRP chaperone MESD
MET	Hepatocyte growth factor receptor
METAP1	Methionine aminopeptidase 1
METAP1D	Methionine aminopeptidase 1D, mitochondrial
METAP2	Methionine aminopeptidase 2
MFAP3	Microfibril-associated glycoprotein 3
MFAP3L	Microfibrillar-associated protein 3-like
MFAP4	Microfibril-associated glycoprotein 4
MFAP5	Microfibrillar-associated protein 5
MFGE8	Lactadherin
MGLL	Monoglyceride lipase
MGMT	Methylated-DNA--protein-cysteine methyltransferase
MIA	Melanoma-derived growth regulatory protein
MICALL2	MICAL-like protein 2
MICB_MICA	MHC class I polypeptide-related sequence A_MHC class I polypeptide-related sequence B
MIF	Macrophage migration inhibitory factor
MILR1	Allergin-1
MINDY1	Ubiquitin carboxyl-terminal hydrolase MINDY-1
MINK1	Misshapen-like kinase 1
MITD1	MIT domain-containing protein 1
MKI67	Proliferation marker protein Ki-67
MLLT1	Protein ENL
MLN	Promotilin
MME	Neprilysin
MMP1	Interstitial collagenase
MMP10	Stromelysin-2
MMP12	Macrophage metalloelastase
MMP13	Collagenase 3
MMP15	Matrix metalloproteinase-15
MMP3	Stromelysin-1
MMP7	Matrilysin
MMP8	Neutrophil collagenase
MMP9	Matrix metalloproteinase-9
MMUT	Methylmalonyl-CoA mutase, mitochondrial
MN1	Transcriptional activator MN1
MNAT1	CDK-activating kinase assembly factor MAT1
MNDA	Myeloid cell nuclear differentiation antigen
MOCS2	Molybdopterin synthase catalytic subunit
MOG	Myelin-oligodendrocyte glycoprotein
MORC3	MORC family CW-type zinc finger protein 3
MORF4L1	Mortality factor 4-like protein 1
MORF4L2	Mortality factor 4-like protein 2
MORN4	MORN repeat-containing protein 4
MPHOSPH8	M-phase phosphoprotein 8
MPI	Mannose-6-phosphate isomerase
MPIG6B	Megakaryocyte and platelet inhibitory receptor G6b
MPO	Myeloperoxidase
MPRIP	Myosin phosphatase Rho-interacting protein
MRC1	Macrophage mannose receptor 1
MRI1	Methylthioribose-1-phosphate isomerase
MRPL24	39S ribosomal protein L24, mitochondrial
MRPL28	39S ribosomal protein L28, mitochondrial
MRPL46	39S ribosomal protein L46, mitochondrial
MRPL52	39S ribosomal protein L52, mitochondrial
MRPL58	Peptidyl-tRNA hydrolase ICT1, mitochondrial
MRPS16	28S ribosomal protein S16, mitochondrial
MSLN	Mesothelin
MSLNL	Mesothelin-like protein
MSMB	Beta-microseminoprotein
MSR1	Macrophage scavenger receptor types I and II
MSRA	Mitochondrial peptide methionine sulfoxide reductase
MST1	Hepatocyte growth factor-like protein
MSTN	Growth/differentiation factor 8
MTDH	Protein LYRIC
MTHFD2	Bifunctional methylenetetrahydrofolate dehydrogenase/cyclohydrolase, mitochondrial
MTHFSD	Methenyltetrahydrofolate synthase domain-containing protein
MTIF3	Translation initiation factor IF-3, mitochondrial
MTPN	Myotrophin
MTR	Methionine synthase
MTSS1	Protein MTSS 1
MTSS2	Protein MTSS 2
MTUS1	Microtubule-associated tumor suppressor 1
MUC13	Mucin-13
MUC16	Mucin-16
MUC2	Mucin-2
MUCL3	Mucin-like protein 3
MVK	Mevalonate kinase
MXRA8	Matrix remodeling-associated protein 8
MYBPC1	Myosin-binding protein C, slow-type
MYBPC2	Myosin-binding protein C, fast-type
MYCBP2	E3 ubiquitin-protein ligase MYCBP2
MYDGF	Myeloid-derived growth factor
MYH4	Myosin-4
MYH7B	Myosin-7B
MYH9	Myosin-9
MYL1	Myosin light chain 1/3, skeletal muscle isoform
MYL3	Myosin light chain 3
MYL4	Myosin light chain 4
MYL6B	Myosin light chain 6B
MYLPF	Myosin regulatory light chain 2, skeletal muscle isoform
MYO6	Unconventional myosin-VI
MYO9B	Unconventional myosin-IXb
MYOC	Myocilin
MYOM1	Myomesin-1
MYOM2	Myomesin-2
MYOM3	Myomesin-3
MZB1	Marginal zone B- and B1-cell-specific protein
MZT1	Mitotic-spindle organizing protein 1
NAA10	N-alpha-acetyltransferase 10
NAA80	N-alpha-acetyltransferase 80
NAAA	N-acylethanolamine-hydrolyzing acid amidase
NACC1	Nucleus accumbens-associated protein 1
NADK	NAD kinase
NAGA	Alpha-N-acetylgalactosaminidase
NAGK	N-acetyl-D-glucosamine kinase
NAGPA	N-acetylglucosamine-1-phosphodiester alpha-N-acetylglucosaminidase
NAMPT	Nicotinamide phosphoribosyltransferase
NAP1L4	Nucleosome assembly protein 1-like 4
NAPRT	Nicotinate phosphoribosyltransferase
NARS1	Asparagine--tRNA ligase, cytoplasmic
NBL1	Neuroblastoma suppressor of tumorigenicity 1
NBN	Nibrin
NCAM1	Neural cell adhesion molecule 1
NCAM2	Neural cell adhesion molecule 2
NCAN	Neurocan core protein
NCF2	Neutrophil cytosol factor 2
NCK2	Cytoplasmic protein NCK2
NCLN	Nicalin
NCR1	Natural cytotoxicity triggering receptor 1
NCR3LG1	Natural cytotoxicity triggering receptor 3 ligand 1
NCS1	Neuronal calcium sensor 1
NDRG1	Protein NDRG1
NDST1	Bifunctional heparan sulfate N-deacetylase/N-sulfotransferase 1
NDUFA5	NADH dehydrogenase [ubiquinone] 1 alpha subcomplex subunit 5
NDUFB7	NADH dehydrogenase [ubiquinone] 1 beta subcomplex subunit 7
NDUFS6	NADH dehydrogenase [ubiquinone] iron-sulfur protein 6, mitochondrial
NEB	Nebulin
NECAP2	Adaptin ear-binding coat-associated protein 2
NECTIN1	Nectin-1
NECTIN2	Nectin-2
NECTIN4	Nectin-4
NEDD4L	E3 ubiquitin-protein ligase NEDD4-like
NEDD9	Enhancer of filamentation 1
NEFL	Neurofilament light polypeptide
NEK7	Serine/threonine-protein kinase Nek7
NELL1	Protein kinase C-binding protein NELL1
NELL2	Protein kinase C-binding protein NELL2
NENF	Neudesin
NEO1	Neogenin
NEXN	Nexilin
NFASC	Neurofascin
NFAT5	Nuclear factor of activated T-cells 5
NFATC1	Nuclear factor of activated T-cells, cytoplasmic 1
NFATC3	Nuclear factor of activated T-cells, cytoplasmic 3
NFE2	Transcription factor NF-E2 45 kDa subunit
NFIC	Nuclear factor 1 C-type
NFKB1	Nuclear factor NF-kappa-B p105 subunit
NFKB2	Nuclear factor NF-kappa-B p100 subunit
NFKBIE	NF-kappa-B inhibitor epsilon
NFU1	NFU1 iron-sulfur cluster scaffold homolog, mitochondrial
NFX1	Transcriptional repressor NF-X1
NFYA	Nuclear transcription factor Y subunit alpha
NGF	Beta-nerve growth factor
NGFR	Tumor necrosis factor receptor superfamily member 16
NGRN	Neugrin
NHLRC3	NHL repeat-containing protein 3
NID1	Nidogen-1
NID2	Nidogen-2
NINJ1	Ninjurin-1
NIT1	Deaminated glutathione amidase
NIT2	Omega-amidase NIT2
NLGN1	Neuroligin-1
NLGN2	Neuroligin-2
NME1	Nucleoside diphosphate kinase A
NME3	Nucleoside diphosphate kinase 3
NMI	N-myc-interactor
NMNAT1	Nicotinamide/nicotinic acid mononucleotide adenylyltransferase 1
NMRK2	Nicotinamide riboside kinase 2
NMT1	Glycylpeptide N-tetradecanoyltransferase 1
NOMO1	Nodal modulator 1
NOP56	Nucleolar protein 56
NOS1	Nitric oxide synthase, brain
NOS2	Nitric oxide synthase, inducible
NOS3	Nitric oxide synthase, endothelial
NOTCH1	Neurogenic locus notch homolog protein 1
NOTCH2	Neurogenic locus notch homolog protein 2
NOTCH3	Neurogenic locus notch homolog protein 3
NPC2	NPC intracellular cholesterol transporter 2
NPDC1	Neural proliferation differentiation and control protein 1
NPHS1	Nephrin
NPHS2	Podocin
NPL	N-acetylneuraminate lyase
NPM1	Nucleophosmin
NPPB	Natriuretic peptides B
NPPC	C-type natriuretic peptide
NPR1	Atrial natriuretic peptide receptor 1
NPTN	Neuroplastin
NPTX1	Neuronal pentraxin-1
NPTX2	Neuronal pentraxin-2
NPTXR	Neuronal pentraxin receptor
NPY	Pro-neuropeptide Y
NRCAM	Neuronal cell adhesion molecule
NRGN	Neurogranin
NRN1	Neuritin
NRP1	Neuropilin-1
NRP2	Neuropilin-2
NRTN	Neurturin
NRXN3	Neurexin-3
NSFL1C	NSFL1 cofactor p47
NT5C	5'(3')-deoxyribonucleotidase, cytosolic type
NT5C1A	Cytosolic 5'-nucleotidase 1A
NT5C3A	Cytosolic 5'-nucleotidase 3A
NT5E	5'-nucleotidase
NTF3	Neurotrophin-3
NTF4	Neurotrophin-4
NTproBNP	N-terminal prohormone of brain natriuretic peptide
NTRK2	BDNF/NT-3 growth factors receptor
NTRK3	NT-3 growth factor receptor
NUB1	NEDD8 ultimate buster 1
NUBP1	Cytosolic Fe-S cluster assembly factor NUBP1
NUCB2	Nucleobindin-2
NUDC	Nuclear migration protein nudC
NUDT10	Diphosphoinositol polyphosphate phosphohydrolase 3-alpha
NUDT15	Nucleotide triphosphate diphosphatase NUDT15
NUDT16	U8 snoRNA-decapping enzyme
NUDT2	Bis(5'-nucleosyl)-tetraphosphatase [asymmetrical]
NUDT5	ADP-sugar pyrophosphatase
NUMB	Protein numb homolog
NUP50	Nuclear pore complex protein Nup50
NXPE4	NXPE family member 4
NXPH1	Neurexophilin-1
NXPH3	Neurexophilin-3
OBP2B	Odorant-binding protein 2b
OCLN	Occludin
ODAM	Odontogenic ameloblast-associated protein
OFD1	Oral-facial-digital syndrome 1 protein
OGA	Protein O-GlcNAcase
OGFR	Opioid growth factor receptor
OGN	Mimecan
OGT	UDP-N-acetylglucosamine--peptide N-acetylglucosaminyltransferase 110 kDa subunit
OLFM4	Olfactomedin-4
OLR1	Oxidized low-density lipoprotein receptor 1
OMD	Osteomodulin
OMG	Oligodendrocyte-myelin glycoprotein
OMP	Olfactory marker protein
OPHN1	Oligophrenin-1
OPLAH	5-oxoprolinase
OPTC	Opticin
ORM1	Alpha-1-acid glycoprotein 1
OSBPL2	Oxysterol-binding protein-related protein 2
OSCAR	Osteoclast-associated immunoglobulin-like receptor
OSM	Oncostatin-M
OSMR	Oncostatin-M-specific receptor subunit beta
OSTN	Osteocrin
OTOA	Otoancorin
OTUD6B	Deubiquitinase OTUD6B
OTUD7B	OTU domain-containing protein 7B
OXCT1	Succinyl-CoA:3-ketoacid coenzyme A transferase 1, mitochondrial
OXT	Oxytocin-neurophysin 1
P4HB	Protein disulfide-isomerase
PACS2	Phosphofurin acidic cluster sorting protein 2
PADI2	Protein-arginine deiminase type-2
PADI4	Protein-arginine deiminase type-4
PAEP	Glycodelin
PAFAH1B3	Platelet-activating factor acetylhydrolase IB subunit alpha1
PAFAH2	Platelet-activating factor acetylhydrolase 2, cytoplasmic
PAG1	Phosphoprotein associated with glycosphingolipid-enriched microdomains 1
PAGR1	PAXIP1-associated glutamate-rich protein 1
PAIP2B	Polyadenylate-binding protein-interacting protein 2B
PAK4	Serine/threonine-protein kinase PAK 4
PALLD	Palladin
PALM	Paralemmin-1
PALM2	Paralemmin-2
PALM3	Paralemmin-3
PAM	Peptidyl-glycine alpha-amidating monooxygenase
PAMR1	Inactive serine protease PAMR1
PAPPA	Pappalysin-1
PARD3	Partitioning defective 3 homolog
PARK7	Parkinson disease protein 7
PARP1	Poly [ADP-ribose] polymerase 1
PAXX	Protein PAXX
PBK	Lymphokine-activated killer T-cell-originated protein kinase
PBLD	Phenazine biosynthesis-like domain-containing protein
PBXIP1	Pre-B-cell leukemia transcription factor-interacting protein 1
PCARE	Photoreceptor cilium actin regulator
PCBD1	Pterin-4-alpha-carbinolamine dehydratase
PCBP2	Poly(rC)-binding protein 2
PCDH1	Protocadherin-1
PCDH12	Protocadherin-12
PCDH17	Protocadherin-17
PCDH7	Protocadherin-7
PCDH9	Protocadherin-9
PCDHB15	Protocadherin beta-15
PCNA	Proliferating cell nuclear antigen
PCOLCE	Procollagen C-endopeptidase enhancer 1
PCSK7	Proprotein convertase subtilisin/kexin type 7
PCSK9	Proprotein convertase subtilisin/kexin type 9
PCYT2	Ethanolamine-phosphate cytidylyltransferase
PDAP1	28 kDa heat- and acid-stable phosphoprotein
PDCD1	Programmed cell death protein 1
PDCD1LG2	Programmed cell death 1 ligand 2
PDCD5	Programmed cell death protein 5
[truncated: 925 more rows]
