# Supplementary material for: Unveiling the glymphatic system’s role in brain aging: A comprehensive biomarker and modifiable intervention target
Source: Proc Natl Acad Sci U S A. 2026 Apr 27;123(18):e2516601123. doi: 10.1073/pnas.2516601123 (PMC13142974; doi:10.1073/pnas.2516601123)
Supplement: Supplementary file 40 — Dataset S39 (XLSX) [file pnas.2516601123.sd39.xlsx]

## Sheet: Dataset S39
Dataset S39. Data of variables for GWAS analysis.
Field ID	Variable name
21003	Age when attended assessment center
31	Sex
Derived	Age-sex interaction
Derived	Age-squared
Derived	Age-squared–sex interaction
25010	Volume of brain, grey+white matter
22000	Genotype measurement batch
22009	Genetic principal components | Array 1
22009	Genetic principal components | Array 2
22009	Genetic principal components | Array 3
22009	Genetic principal components | Array 4
22009	Genetic principal components | Array 5
22009	Genetic principal components | Array 6
22009	Genetic principal components | Array 7
22009	Genetic principal components | Array 8
22009	Genetic principal components | Array 9
22009	Genetic principal components | Array 10
